# Supplementary material for: Unique Sertoli cell adaptations support enhanced spermatogenesis in chickens
Source: J Anim Sci Biotechnol. 2025 Dec 10;16:170. doi: 10.1186/s40104-025-01304-8 (PMC12690856; doi:10.1186/s40104-025-01304-8)
Supplement: Supplementary file 2 — Additional file 2: Table S1. The sequences of siRNA and NC. Table S2. The primer sequences for RT-qPCR. Table S3. All markers of various cell types in chicken testes. Table S4. All markers of each type of germ cells in chicken testes. Table S5. All markers of each type of spermatogonia in chicken testes. Table S6. All markers of each type of spermatocytes in chicken testes. Table S7. All markers of each type of spermatids in chicken testes. Table S8. Top1000 genes in pseudotime of chicken germ cells. Table S9. Top1000 genes in pseudotime of chicken spermatogonia. Table S10. Top1000 genes in pseudotime of chicken spermatocytes. Table S11. Top1000 genes in pseudotime of chicken spermatids. Table S12. Markers of mature and immature Sertoli cells in chicken. Table S13. Markers of percursor and Leydig cells in chicken testes. Table S14. DEGs of mature Sertoli cells compared with immature in chicken testes. Table S15. DEGs of Leydig cells compared with percursor in chicken testes [file 40104_2025_1304_MOESM2_ESM.zip › Table S14.xlsx]

## Sheet: Table S9
Table S9. Markers of percursor and Leydig cells in chicken testes.
	p_val	avg_log2FC	pct.1	pct.2	p_val_adj	cluster	gene
C7	9.15305e-122	2.54692	0.692	0.148	1.4924e-117	Percursor	C7
EDNRA	4.57661e-111	1.85598	0.698	0.174	7.46216e-107	Percursor	EDNRA
APOA1	5.75838e-99	2.26638	0.974	0.857	9.38904e-95	Percursor	APOA1
BTG2	1.80916e-89	1.57399	0.958	0.893	2.94983e-85	Percursor	BTG2
COL3A1	6.15362e-74	1.28766	0.861	0.629	1.00335e-69	Percursor	COL3A1
TGM2	2.98559e-71	1.96378	0.551	0.151	4.86801e-67	Percursor	TGM2
MYLK	3.31464e-70	1.31224	0.774	0.469	5.40452e-66	Percursor	MYLK
TMSB4X	3.58404e-70	1.207	0.962	0.854	5.84377e-66	Percursor	TMSB4X
COL1A1	3.03846e-68	1.4806	0.539	0.141	4.95421e-64	Percursor	COL1A1
RBM3	3.34416e-64	0.865251	0.964	0.91	5.45265e-60	Percursor	RBM3
ENSGALG00000045199	2.69315e-63	1.26399	0.832	0.512	4.39119e-59	Percursor	ENSGALG00000045199
RSPO3	2.05302e-62	1.32829	0.478	0.107	3.34745e-58	Percursor	RSPO3
CCDC80	3.42642e-59	1.78931	0.655	0.327	5.58677e-55	Percursor	CCDC80
ACTA2	8.51601e-58	1.80612	0.575	0.231	1.38854e-53	Percursor	ACTA2
MYH11	2.35072e-56	1.8789	0.598	0.267	3.83285e-52	Percursor	MYH11
ID3	1.79096e-54	1.27294	0.802	0.578	2.92016e-50	Percursor	ID3
CALD1	2.59735e-54	1.12005	0.711	0.391	4.23497e-50	Percursor	CALD1
AKAP12	5.8571e-54	1.26839	0.768	0.528	9.55001e-50	Percursor	AKAP12
ENSGALG00000026970	3.98239e-53	0.98457	0.888	0.619	6.49329e-49	Percursor	ENSGALG00000026970
CACNA2D1	1.009e-52	1.31821	0.689	0.404	1.64517e-48	Percursor	CACNA2D1
TGFBI	3.88782e-52	1.16777	0.74	0.425	6.33909e-48	Percursor	TGFBI
COL12A1	5.49763e-52	1.87004	0.444	0.127	8.96389e-48	Percursor	COL12A1
HSPB1	7.81078e-52	1.08433	0.722	0.419	1.27355e-47	Percursor	HSPB1
ATF4	6.80161e-51	1.13233	0.942	0.909	1.109e-46	Percursor	ATF4
COL5A1	7.09443e-51	1.11155	0.538	0.204	1.15675e-46	Percursor	COL5A1
SMOC2	1.28997e-50	1.32351	0.418	0.098	2.1033e-46	Percursor	SMOC2
SYNPO2	7.34635e-50	1.19985	0.607	0.284	1.19782e-45	Percursor	SYNPO2
JAM3	3.73749e-49	1.00575	0.633	0.308	6.09397e-45	Percursor	JAM3
SEMA5A	2.18249e-48	1.28744	0.44	0.127	3.55855e-44	Percursor	SEMA5A
ACTG2	2.59953e-47	1.98305	0.513	0.203	4.23854e-43	Percursor	ACTG2
SPARC	2.06903e-46	0.880816	0.953	0.893	3.37356e-42	Percursor	SPARC
MMP2	7.69298e-46	0.943184	0.549	0.227	1.25434e-41	Percursor	MMP2
KLF6	5.58587e-45	1.10801	0.875	0.765	9.10776e-41	Percursor	KLF6
TCIM	8.03129e-45	1.53672	0.627	0.352	1.3095e-40	Percursor	TCIM
PDE3A	3.09513e-44	1.8498	0.372	0.084	5.04661e-40	Percursor	PDE3A
FOS	1.23581e-43	0.909119	0.958	0.934	2.01499e-39	Percursor	FOS
PPP1R12A	7.91664e-43	0.973581	0.853	0.706	1.29081e-38	Percursor	PPP1R12A
IRF1	8.86621e-43	1.86379	0.567	0.281	1.44564e-38	Percursor	IRF1
LHFPL6	1.44608e-42	0.974781	0.681	0.412	2.35783e-38	Percursor	LHFPL6
JUN	6.12341e-42	1.1016	0.926	0.839	9.98421e-38	Percursor	JUN
CFC1	2.55073e-41	1.11155	0.652	0.384	4.15897e-37	Percursor	CFC1
ENSGALG00000004509	2.03543e-40	0.68197	0.998	1	3.31877e-36	Percursor	ENSGALG00000004509
HGF	3.3703e-40	1.03987	0.628	0.327	5.49528e-36	Percursor	HGF
EIF4A2	1.44912e-39	0.573442	0.958	0.939	2.36279e-35	Percursor	EIF4A2
COL1A2	1.75282e-39	0.881109	0.32	0.061	2.85798e-35	Percursor	COL1A2
DDX3X	2.09842e-39	0.62631	0.96	0.932	3.42147e-35	Percursor	DDX3X
TRPM3	6.44619e-39	1.45399	0.456	0.173	1.05105e-34	Percursor	TRPM3
COLEC10	7.87642e-39	0.999402	0.487	0.187	1.28425e-34	Percursor	COLEC10
MYH9	1.42311e-38	0.740505	0.898	0.807	2.32038e-34	Percursor	MYH9
ENSGALG00000015271	1.04868e-37	1.53447	0.371	0.11	1.70987e-33	Percursor	ENSGALG00000015271
EGR1	5.74685e-37	0.870124	0.871	0.715	9.37024e-33	Percursor	EGR1
H3F3B	9.83648e-36	0.918542	0.968	0.932	1.60384e-31	Percursor	H3F3B
MAST4	6.89713e-35	0.830175	0.754	0.544	1.12458e-30	Percursor	MAST4
GPX3	1.16678e-34	0.822775	0.394	0.14	1.90243e-30	Percursor	GPX3
CALM2	1.51633e-34	0.676846	0.953	0.893	2.47237e-30	Percursor	CALM2
DDX5	2.72344e-34	0.709129	0.965	0.949	4.44057e-30	Percursor	DDX5
TPM1	4.62021e-33	0.962425	0.549	0.312	7.53325e-29	Percursor	TPM1
OAF	7.07934e-33	0.84076	0.465	0.21	1.15429e-28	Percursor	OAF
NTNG1	9.43815e-33	0.934308	0.271	0.049	1.53889e-28	Percursor	NTNG1
CCNL1	1.91939e-32	0.904493	0.709	0.556	3.12956e-28	Percursor	CCNL1
MND1	4.8283e-32	0.820231	0.487	0.22	7.87254e-28	Percursor	MND1
CSRNP1	2.09024e-31	1.10703	0.597	0.392	3.40814e-27	Percursor	CSRNP1
DUSP1	2.61875e-31	1.08798	0.654	0.452	4.26988e-27	Percursor	DUSP1
BTG1	1.1984e-30	0.712668	0.942	0.88	1.95399e-26	Percursor	BTG1
TUBA1A	1.52347e-30	1.01115	0.734	0.591	2.48402e-26	Percursor	TUBA1A
PIM1	1.53334e-30	0.93089	0.276	0.064	2.50012e-26	Percursor	PIM1
ENG	4.33055e-30	0.919383	0.291	0.073	7.06095e-26	Percursor	ENG
MGAT3	5.90848e-30	0.93139	0.447	0.203	9.63377e-26	Percursor	MGAT3
TAGLN	2.74895e-29	1.41552	0.325	0.106	4.48216e-25	Percursor	TAGLN
S100A11	6.04681e-29	0.752893	0.297	0.08	9.85932e-25	Percursor	S100A11
PNRC1	6.0501e-29	0.549427	0.989	0.987	9.86469e-25	Percursor	PNRC1
ENC1	1.52659e-28	0.929724	0.295	0.08	2.48911e-24	Percursor	ENC1
ENSGALG00000012055	4.57621e-28	0.820592	0.352	0.127	7.46152e-24	Percursor	ENSGALG00000012055
HSP90AA1	7.73322e-28	0.815213	0.992	0.98	1.2609e-23	Percursor	HSP90AA1
ENSGALG00000045584	8.38414e-28	0.711574	0.276	0.071	1.36703e-23	Percursor	ENSGALG00000045584
SLC6A2	9.92106e-28	0.776159	0.236	0.044	1.61763e-23	Percursor	SLC6A2
KCNJ8	1.29159e-27	0.87598	0.59	0.367	2.10594e-23	Percursor	KCNJ8
CDH11	1.55494e-27	0.912824	0.419	0.194	2.53533e-23	Percursor	CDH11
SLC38A2	7.39472e-27	0.745783	0.858	0.762	1.20571e-22	Percursor	SLC38A2
PMP22	8.19315e-27	0.971158	0.622	0.421	1.33589e-22	Percursor	PMP22
SLC4A7	2.49427e-26	0.800288	0.704	0.531	4.06691e-22	Percursor	SLC4A7
TIMP3	3.24254e-26	1.04753	0.829	0.732	5.28696e-22	Percursor	TIMP3
MDFIC	7.12452e-26	0.797444	0.42	0.2	1.16165e-21	Percursor	MDFIC
STAT3	1.0651e-25	0.673819	0.588	0.389	1.73665e-21	Percursor	STAT3
MYL6	1.20587e-25	0.686016	0.835	0.713	1.96616e-21	Percursor	MYL6
SOCS3	1.74766e-25	1.31492	0.509	0.301	2.84956e-21	Percursor	SOCS3
KALRN	2.83367e-25	0.942937	0.563	0.369	4.62031e-21	Percursor	KALRN
DES	3.10239e-25	0.851989	0.236	0.053	5.05845e-21	Percursor	DES
CCND1	3.27939e-25	0.731875	0.667	0.494	5.34704e-21	Percursor	CCND1
GEM	1.71456e-24	1.25245	0.251	0.066	2.79559e-20	Percursor	GEM
LY6E	6.75639e-24	0.645317	0.721	0.551	1.10163e-19	Percursor	LY6E
CSRP1	1.02437e-23	0.783309	0.42	0.217	1.67024e-19	Percursor	CSRP1
NFIL3	1.28472e-23	0.808476	0.626	0.451	2.09474e-19	Percursor	NFIL3
KANK3	1.45824e-23	0.684522	0.371	0.167	2.37766e-19	Percursor	KANK3
PLEKHO1	2.03489e-23	1.10992	0.409	0.213	3.31789e-19	Percursor	PLEKHO1
PDGFD	2.12058e-23	0.860343	0.252	0.071	3.4576e-19	Percursor	PDGFD
PLSCR1	2.81856e-23	1.12517	0.359	0.168	4.59566e-19	Percursor	PLSCR1
GLI2	3.59712e-23	0.793253	0.279	0.09	5.8651e-19	Percursor	GLI2
FGL2	4.04519e-23	1.06842	0.219	0.05	6.59567e-19	Percursor	FGL2
ENSGALG00000037869	4.84888e-23	0.552486	0.201	0.037	7.90611e-19	Percursor	ENSGALG00000037869
ZFPM2	6.15014e-23	1.52017	0.347	0.151	1.00278e-18	Percursor	ZFPM2
CNN3	7.20595e-23	0.629963	0.696	0.578	1.17493e-18	Percursor	CNN3
CXCR7	9.5084e-23	1.01381	0.462	0.264	1.55034e-18	Percursor	CXCR7
SMAD1	1.74199e-22	0.760275	0.731	0.623	2.84032e-18	Percursor	SMAD1
AGRN	3.08937e-22	0.614552	0.324	0.127	5.03721e-18	Percursor	AGRN
NTF3	3.23624e-22	0.823659	0.243	0.07	5.27669e-18	Percursor	NTF3
HOXC8	1.092e-21	0.599192	0.254	0.08	1.7805e-17	Percursor	HOXC8
NTRK3	2.16686e-21	0.607943	0.213	0.05	3.53307e-17	Percursor	NTRK3
FKBP1B	2.31215e-21	0.756375	0.257	0.083	3.76996e-17	Percursor	FKBP1B
CTDSPL	2.70667e-21	0.626109	0.719	0.589	4.41322e-17	Percursor	CTDSPL
ENSGALG00000048024	3.61986e-21	0.601793	0.259	0.083	5.90219e-17	Percursor	ENSGALG00000048024
RBPMS2	5.25558e-21	0.704509	0.274	0.1	8.56922e-17	Percursor	RBPMS2
VTN	5.55323e-21	0.612638	0.309	0.117	9.05454e-17	Percursor	VTN
F3	5.63245e-21	1.21075	0.312	0.127	9.18371e-17	Percursor	F3
LRRC17	6.66426e-21	0.739483	0.281	0.106	1.08661e-16	Percursor	LRRC17
MFAP2	8.4237e-21	0.63971	0.263	0.087	1.37348e-16	Percursor	MFAP2
AKR1D1	8.5488e-21	0.807556	0.169	0.027	1.39388e-16	Percursor	AKR1D1
POSTN	1.00041e-20	1.13491	0.193	0.041	1.63117e-16	Percursor	POSTN
ITGA9	1.01688e-20	0.786693	0.488	0.31	1.65802e-16	Percursor	ITGA9
EPHB1	1.23023e-20	0.692827	0.32	0.143	2.0059e-16	Percursor	EPHB1
BMP5	1.28864e-20	0.693009	0.271	0.096	2.10112e-16	Percursor	BMP5
ENSGALG00000043610	1.32384e-20	0.624327	0.222	0.06	2.15852e-16	Percursor	ENSGALG00000043610
NBL1	1.61083e-20	0.633939	0.538	0.365	2.62645e-16	Percursor	NBL1
CD82	2.38433e-20	0.675917	0.417	0.23	3.88765e-16	Percursor	CD82
DCN	2.94288e-20	0.671284	0.808	0.715	4.79836e-16	Percursor	DCN
PTRF	3.21434e-20	0.650081	0.371	0.183	5.24098e-16	Percursor	PTRF
MYLIP	4.96003e-20	0.694799	0.592	0.437	8.08733e-16	Percursor	MYLIP
BCL2	5.24791e-20	0.607503	0.748	0.638	8.55672e-16	Percursor	BCL2
ID2	1.05401e-19	1.06723	0.48	0.308	1.71857e-15	Percursor	ID2
ENSGALG00000048179	1.19639e-19	0.647548	0.612	0.455	1.95071e-15	Percursor	ENSGALG00000048179
DEGS1	1.48733e-19	0.648561	0.372	0.194	2.42509e-15	Percursor	DEGS1
IGFBP7	1.66915e-19	0.677132	0.625	0.492	2.72156e-15	Percursor	IGFBP7
COL6A3	1.73466e-19	0.740525	0.235	0.073	2.82836e-15	Percursor	COL6A3
KCND2	1.82285e-19	1.39529	0.189	0.044	2.97215e-15	Percursor	KCND2
EGFR	1.96781e-19	0.78969	0.647	0.518	3.20851e-15	Percursor	EGFR
GABARAPL1	2.52027e-19	0.768509	0.61	0.499	4.1093e-15	Percursor	GABARAPL1
FHOD3	2.63607e-19	1.13565	0.421	0.238	4.29811e-15	Percursor	FHOD3
LIMD2	6.16204e-19	0.673459	0.206	0.056	1.00472e-14	Percursor	LIMD2
ETS1	6.41839e-19	0.536822	0.198	0.051	1.04652e-14	Percursor	ETS1
KCNMB1	8.40904e-19	0.538464	0.195	0.05	1.37109e-14	Percursor	KCNMB1
RPS16	9.51286e-19	0.431498	0.98	0.983	1.55107e-14	Percursor	RPS16
NR4A3	1.04838e-18	0.908969	0.507	0.324	1.70938e-14	Percursor	NR4A3
MMP16	1.3211e-18	0.659793	0.235	0.08	2.15406e-14	Percursor	MMP16
SH3PXD2A	5.03054e-18	0.733393	0.386	0.223	8.20229e-14	Percursor	SH3PXD2A
TRIM2	5.71205e-18	0.511408	0.181	0.043	9.3135e-14	Percursor	TRIM2
MAF	5.93305e-18	0.742538	0.239	0.083	9.67384e-14	Percursor	MAF
TRANK1	7.51498e-18	0.652504	0.773	0.676	1.22532e-13	Percursor	TRANK1
ENSGALG00000013505	8.25042e-18	0.675788	0.594	0.455	1.34523e-13	Percursor	ENSGALG00000013505
TRIM71	1.13765e-17	0.769609	0.129	0.014	1.85494e-13	Percursor	TRIM71
SETBP1	1.18374e-17	0.847733	0.559	0.424	1.93009e-13	Percursor	SETBP1
FTH1	1.5286e-17	0.484069	0.996	0.996	2.49239e-13	Percursor	FTH1
TMEM204	1.93725e-17	0.585249	0.212	0.068	3.15868e-13	Percursor	TMEM204
ENSGALG00000008141	1.99192e-17	0.558075	0.418	0.25	3.24782e-13	Percursor	ENSGALG00000008141
TNS1	2.00423e-17	0.514499	0.664	0.502	3.2679e-13	Percursor	TNS1
ENSGALG00000042611	2.56664e-17	0.665633	0.395	0.23	4.18491e-13	Percursor	ENSGALG00000042611
HNRNPH2	3.33732e-17	0.421353	0.915	0.897	5.44151e-13	Percursor	HNRNPH2
NFATC2	3.41602e-17	1.38323	0.295	0.138	5.56981e-13	Percursor	NFATC2
AXL	3.47884e-17	0.687913	0.369	0.203	5.67224e-13	Percursor	AXL
ARHGDIB	3.7938e-17	0.535305	0.322	0.154	6.1858e-13	Percursor	ARHGDIB
RHOB	4.22265e-17	0.801712	0.636	0.495	6.88503e-13	Percursor	RHOB
FOSB	4.62589e-17	0.628134	0.572	0.432	7.54251e-13	Percursor	FOSB
MARCKSL1	6.6888e-17	0.803225	0.494	0.345	1.09061e-12	Percursor	MARCKSL1
REPS2	6.95514e-17	0.643586	0.511	0.364	1.13404e-12	Percursor	REPS2
IL1RL1	7.74789e-17	0.853614	0.182	0.05	1.26329e-12	Percursor	IL1RL1
BIRC3	8.28419e-17	1.10913	0.546	0.419	1.35074e-12	Percursor	BIRC3
ENSGALG00000042023	8.48447e-17	0.795888	0.504	0.358	1.38339e-12	Percursor	ENSGALG00000042023
ATF3	1.1957e-16	1.20048	0.558	0.428	1.94958e-12	Percursor	ATF3
FHL3	1.57088e-16	0.593477	0.513	0.355	2.56132e-12	Percursor	FHL3
HHIP	1.60181e-16	0.760953	0.165	0.037	2.61176e-12	Percursor	HHIP
TGIF1	1.66114e-16	0.710961	0.487	0.337	2.70849e-12	Percursor	TGIF1
ENSGALG00000023936	1.70124e-16	0.532832	0.148	0.03	2.77387e-12	Percursor	ENSGALG00000023936
SYNE2	1.80417e-16	0.720987	0.603	0.495	2.9417e-12	Percursor	SYNE2
MYO1C	2.37462e-16	0.728274	0.262	0.114	3.87182e-12	Percursor	MYO1C
FSTL1	3.12016e-16	0.473159	0.836	0.773	5.08743e-12	Percursor	FSTL1
SPEN	3.8139e-16	0.488013	0.78	0.722	6.21857e-12	Percursor	SPEN
WT1	4.77204e-16	0.564242	0.157	0.037	7.78081e-12	Percursor	WT1
PLCG1	5.53796e-16	0.579585	0.305	0.148	9.02964e-12	Percursor	PLCG1
PCDHGC3	1.04913e-15	0.55878	0.377	0.223	1.7106e-11	Percursor	PCDHGC3
ENSGALG00000012021	1.12258e-15	0.611303	0.148	0.031	1.83036e-11	Percursor	ENSGALG00000012021
CTSV	1.16084e-15	0.84624	0.648	0.549	1.89274e-11	Percursor	CTSV
COL5A2	1.57156e-15	0.619136	0.343	0.177	2.56243e-11	Percursor	COL5A2
EBF1	1.70553e-15	1.37102	0.495	0.372	2.78086e-11	Percursor	EBF1
RGL1	1.79948e-15	0.579649	0.376	0.211	2.93406e-11	Percursor	RGL1
APBA2	1.83947e-15	0.699285	0.264	0.117	2.99926e-11	Percursor	APBA2
MEOX2	2.16913e-15	0.467876	0.149	0.033	3.53677e-11	Percursor	MEOX2
SBNO2	2.46248e-15	0.709325	0.245	0.107	4.01508e-11	Percursor	SBNO2
DUSP6	3.03881e-15	0.510839	0.191	0.06	4.95478e-11	Percursor	DUSP6
SDC2	3.67681e-15	0.718775	0.647	0.565	5.99504e-11	Percursor	SDC2
HES4	4.46404e-15	0.723422	0.272	0.13	7.27862e-11	Percursor	HES4
PLCD1	4.46573e-15	0.551712	0.213	0.08	7.28137e-11	Percursor	PLCD1
NRSN1	4.58654e-15	0.591386	0.278	0.133	7.47835e-11	Percursor	NRSN1
ENSGALG00000028749	4.91203e-15	0.516979	0.981	0.984	8.00906e-11	Percursor	ENSGALG00000028749
ENSGALG00000053765	4.98668e-15	0.543584	0.73	0.641	8.13079e-11	Percursor	ENSGALG00000053765
CDC42BPA	6.29532e-15	0.607739	0.558	0.434	1.02645e-10	Percursor	CDC42BPA
LAMA4	1.00268e-14	0.509384	0.158	0.041	1.63488e-10	Percursor	LAMA4
IRAG1	1.33579e-14	0.667792	0.29	0.144	2.178e-10	Percursor	IRAG1
TTC29	1.49582e-14	0.982199	0.15	0.039	2.43893e-10	Percursor	TTC29
MAFB	1.54431e-14	0.803371	0.225	0.088	2.51799e-10	Percursor	MAFB
ENSGALG00000016908	1.61963e-14	1.0725	0.345	0.194	2.64081e-10	Percursor	ENSGALG00000016908
MXRA8	1.64586e-14	0.489203	0.154	0.04	2.68358e-10	Percursor	MXRA8
YTHDC1	1.78676e-14	0.471717	0.755	0.669	2.91331e-10	Percursor	YTHDC1
CXCL12	2.09329e-14	0.417723	0.122	0.021	3.41311e-10	Percursor	CXCL12
PTPRD	2.52492e-14	0.864004	0.564	0.449	4.11688e-10	Percursor	PTPRD
ARL5B	2.58764e-14	0.69069	0.538	0.422	4.21915e-10	Percursor	ARL5B
ALDH1A3	2.64797e-14	1.06203	0.187	0.063	4.31751e-10	Percursor	ALDH1A3
ENSGALG00000030902	2.8032e-14	0.758345	0.353	0.204	4.57062e-10	Percursor	ENSGALG00000030902
GRB10	2.99184e-14	0.798906	0.387	0.245	4.8782e-10	Percursor	GRB10
CTTNBP2	3.38694e-14	0.537801	0.227	0.094	5.52241e-10	Percursor	CTTNBP2
NKD1	4.18562e-14	0.572312	0.174	0.054	6.82465e-10	Percursor	NKD1
DUSP7	4.29185e-14	0.637682	0.327	0.178	6.99787e-10	Percursor	DUSP7
PPFIBP2	6.10045e-14	0.568675	0.279	0.137	9.94679e-10	Percursor	PPFIBP2
ENSGALG00000026836	6.59397e-14	0.335498	0.128	0.026	1.07515e-09	Percursor	ENSGALG00000026836
NRP1	6.99224e-14	0.637767	0.786	0.73	1.14009e-09	Percursor	NRP1
ROBO1	8.00689e-14	0.90662	0.753	0.689	1.30552e-09	Percursor	ROBO1
CD81	8.40348e-14	0.455288	0.761	0.672	1.37019e-09	Percursor	CD81
ENSGALG00000045168	1.39817e-13	0.616576	0.569	0.449	2.27971e-09	Percursor	ENSGALG00000045168
PDGFRB	1.55612e-13	0.277318	0.113	0.019	2.53725e-09	Percursor	PDGFRB
ENSGALG00000034119	2.17044e-13	0.398514	0.103	0.014	3.53891e-09	Percursor	ENSGALG00000034119
ZFAND3	2.25329e-13	0.452743	0.698	0.592	3.67398e-09	Percursor	ZFAND3
HSPA8	2.4211e-13	0.657704	0.916	0.923	3.94761e-09	Percursor	HSPA8
MAP1B	2.58261e-13	1.12081	0.189	0.068	4.21094e-09	Percursor	MAP1B
S100A6	2.70104e-13	0.626705	0.385	0.238	4.40404e-09	Percursor	S100A6
EMILIN2	2.96697e-13	0.408317	0.152	0.043	4.83764e-09	Percursor	EMILIN2
ISLR	2.98562e-13	0.562374	0.362	0.225	4.86805e-09	Percursor	ISLR
IP6K2	3.2136e-13	0.849559	0.609	0.514	5.23978e-09	Percursor	IP6K2
ENSGALG00000048343	3.47719e-13	0.611899	0.324	0.188	5.66955e-09	Percursor	ENSGALG00000048343
CCDC102B	4.23959e-13	0.609077	0.198	0.074	6.91265e-09	Percursor	CCDC102B
F2RL2	4.76501e-13	0.462413	0.16	0.05	7.76934e-09	Percursor	F2RL2
LAMA5	4.86914e-13	0.499817	0.155	0.047	7.93913e-09	Percursor	LAMA5
LAMB2	5.0836e-13	0.494962	0.333	0.195	8.2888e-09	Percursor	LAMB2
NID1	5.36503e-13	0.389543	0.132	0.031	8.74769e-09	Percursor	NID1
VAPA	5.43622e-13	0.427049	0.688	0.611	8.86376e-09	Percursor	VAPA
KMT2E	6.66036e-13	0.434476	0.742	0.68	1.08597e-08	Percursor	KMT2E
BICD2	7.41933e-13	0.515343	0.623	0.536	1.20972e-08	Percursor	BICD2
ACBD7	8.09857e-13	0.52102	0.305	0.163	1.32047e-08	Percursor	ACBD7
VMP1	8.18344e-13	0.656024	0.394	0.267	1.33431e-08	Percursor	VMP1
RBP5	8.18838e-13	0.537292	0.462	0.321	1.33512e-08	Percursor	RBP5
IGFBP4	8.3276e-13	0.389771	0.198	0.076	1.35782e-08	Percursor	IGFBP4
TM9SF2L	8.67638e-13	0.573995	0.411	0.278	1.41468e-08	Percursor	TM9SF2L
TJP1	9.2776e-13	0.606954	0.468	0.338	1.51271e-08	Percursor	TJP1
PRKD1	9.44419e-13	1.21634	0.275	0.148	1.53988e-08	Percursor	PRKD1
ITGA8	1.00679e-12	0.360939	0.126	0.029	1.64156e-08	Percursor	ITGA8
MYL12A	1.06607e-12	0.527669	0.726	0.672	1.73823e-08	Percursor	MYL12A
GADD45B	1.06889e-12	0.890885	0.35	0.217	1.74283e-08	Percursor	GADD45B
FREM1	1.133e-12	0.333647	0.1	0.014	1.84736e-08	Percursor	FREM1
NAV1	1.27816e-12	0.478795	0.195	0.08	2.08404e-08	Percursor	NAV1
ABCC9	1.49306e-12	0.504617	0.449	0.31	2.43443e-08	Percursor	ABCC9
CAPN6	1.57656e-12	0.634908	0.499	0.369	2.57059e-08	Percursor	CAPN6
AIF1L	1.83708e-12	0.565831	0.342	0.201	2.99536e-08	Percursor	AIF1L
ITPR1	1.94675e-12	0.622052	0.341	0.211	3.17417e-08	Percursor	ITPR1
CD34	1.97678e-12	0.382163	0.34	0.18	3.22314e-08	Percursor	CD34
AFDN	2.60459e-12	0.632724	0.487	0.359	4.24679e-08	Percursor	AFDN
TES	2.80422e-12	0.75805	0.223	0.101	4.57228e-08	Percursor	TES
NFIA	3.00813e-12	0.512036	0.663	0.571	4.90476e-08	Percursor	NFIA
TMED11	3.45046e-12	0.355744	0.11	0.021	5.62597e-08	Percursor	TMED11
ANTXRL	3.95374e-12	0.394181	0.213	0.091	6.44657e-08	Percursor	ANTXRL
NCAM1	4.13064e-12	0.579343	0.353	0.221	6.73501e-08	Percursor	NCAM1
PRNP	5.6696e-12	0.465124	0.235	0.111	9.24429e-08	Percursor	PRNP
FGF10	6.54646e-12	0.396176	0.105	0.02	1.0674e-07	Percursor	FGF10
OSR1	6.98754e-12	0.409518	0.117	0.027	1.13932e-07	Percursor	OSR1
ARPC1B	7.0956e-12	0.404163	0.162	0.056	1.15694e-07	Percursor	ARPC1B
ENSGALG00000004725	7.12156e-12	0.531236	0.495	0.384	1.16117e-07	Percursor	ENSGALG00000004725
FBN1	8.53184e-12	0.554099	0.285	0.155	1.39112e-07	Percursor	FBN1
ENSGALG00000028041	8.74196e-12	0.583989	0.21	0.091	1.42538e-07	Percursor	ENSGALG00000028041
RND3	9.89852e-12	0.698527	0.646	0.586	1.61395e-07	Percursor	RND3
SNTA1	1.06559e-11	0.373774	0.153	0.051	1.73745e-07	Percursor	SNTA1
ZNF704	1.10316e-11	0.514616	0.399	0.267	1.7987e-07	Percursor	ZNF704
PMEPA1	1.28263e-11	0.385693	0.172	0.064	2.09133e-07	Percursor	PMEPA1
NCALD	1.40433e-11	1.0319	0.263	0.143	2.28975e-07	Percursor	NCALD
TCF21	1.57493e-11	0.313896	0.101	0.019	2.56793e-07	Percursor	TCF21
SAMD4A	1.75801e-11	0.628551	0.284	0.165	2.86643e-07	Percursor	SAMD4A
ELL	2.32063e-11	0.540684	0.488	0.389	3.78378e-07	Percursor	ELL
EMP2	2.49705e-11	0.449219	0.296	0.168	4.07143e-07	Percursor	EMP2
CLIC3	2.49832e-11	0.386857	0.112	0.026	4.07351e-07	Percursor	CLIC3
NR4A2	2.54439e-11	0.593937	0.201	0.09	4.14862e-07	Percursor	NR4A2
ENSGALG00000026928	3.41092e-11	0.600659	0.241	0.124	5.5615e-07	Percursor	ENSGALG00000026928
ACTB	4.10147e-11	0.371268	0.987	0.994	6.68745e-07	Percursor	ACTB
PHLDA2	4.21214e-11	0.958052	0.701	0.618	6.86789e-07	Percursor	PHLDA2
IRF7	4.31452e-11	0.506316	0.173	0.068	7.03483e-07	Percursor	IRF7
HNMT	5.11534e-11	0.306877	0.103	0.021	8.34056e-07	Percursor	HNMT
LHFPL2	5.77948e-11	0.661517	0.187	0.08	9.42344e-07	Percursor	LHFPL2
TPM4	5.82842e-11	0.421609	0.2	0.088	9.50324e-07	Percursor	TPM4
IGF1R	5.9354e-11	0.465778	0.721	0.653	9.67768e-07	Percursor	IGF1R
HOXC6	6.07262e-11	0.641331	0.361	0.24	9.9014e-07	Percursor	HOXC6
FOXN2	6.40551e-11	0.582449	0.528	0.437	1.04442e-06	Percursor	FOXN2
PCGF3	6.98489e-11	0.4619	0.285	0.164	1.13889e-06	Percursor	PCGF3
MAFF	7.27102e-11	0.483485	0.46	0.352	1.18554e-06	Percursor	MAFF
SIPA1L2	7.46332e-11	0.545003	0.148	0.051	1.21689e-06	Percursor	SIPA1L2
TRIM8	8.03839e-11	0.492756	0.426	0.307	1.31066e-06	Percursor	TRIM8
WDR1	8.10842e-11	0.472428	0.564	0.471	1.32208e-06	Percursor	WDR1
SYNM	8.47013e-11	0.729825	0.324	0.211	1.38106e-06	Percursor	SYNM
SSPN	8.72849e-11	0.285262	0.105	0.024	1.42318e-06	Percursor	SSPN
DHRS7	9.16593e-11	0.490442	0.512	0.404	1.49451e-06	Percursor	DHRS7
PTBP1	1.15163e-10	0.439198	0.744	0.695	1.87773e-06	Percursor	PTBP1
BHLHE40	1.57039e-10	0.719659	0.201	0.096	2.56052e-06	Percursor	BHLHE40
CTSK	1.62497e-10	0.437955	0.296	0.168	2.64952e-06	Percursor	CTSK
TIPARP	1.78491e-10	0.877941	0.498	0.394	2.9103e-06	Percursor	TIPARP
PLPP1	1.82214e-10	0.447239	0.163	0.064	2.971e-06	Percursor	PLPP1
PRICKLE1	1.92732e-10	0.718635	0.201	0.093	3.1425e-06	Percursor	PRICKLE1
DNAJA4	1.97271e-10	0.678223	0.504	0.394	3.21651e-06	Percursor	DNAJA4
ENSGALG00000047321	2.03818e-10	0.334322	0.139	0.047	3.32326e-06	Percursor	ENSGALG00000047321
ITGB1	2.21894e-10	0.36249	0.778	0.775	3.61798e-06	Percursor	ITGB1
RARRES2	2.44987e-10	0.452971	0.572	0.476	3.99451e-06	Percursor	RARRES2
RNF19A	2.62462e-10	0.495406	0.326	0.211	4.27944e-06	Percursor	RNF19A
CACNA1G	2.73886e-10	0.329803	0.136	0.046	4.46572e-06	Percursor	CACNA1G
SH3BP4	2.74911e-10	0.416231	0.235	0.123	4.48243e-06	Percursor	SH3BP4
ELK3	3.07735e-10	0.4125	0.222	0.11	5.01762e-06	Percursor	ELK3
ENSGALG00000006851	3.16883e-10	0.990755	0.224	0.114	5.16677e-06	Percursor	ENSGALG00000006851
NREP	3.26788e-10	0.437275	0.638	0.561	5.32828e-06	Percursor	NREP
PLOD2	3.84238e-10	0.59907	0.279	0.167	6.265e-06	Percursor	PLOD2
PLEKHA5	4.7946e-10	0.774713	0.506	0.405	7.8176e-06	Percursor	PLEKHA5
PAPPA	5.59972e-10	0.429807	0.142	0.051	9.13034e-06	Percursor	PAPPA
EPHA7	5.63181e-10	0.630884	0.171	0.073	9.18266e-06	Percursor	EPHA7
AFAP1	7.1615e-10	0.43029	0.228	0.118	1.16768e-05	Percursor	AFAP1
TGFB3	8.22088e-10	0.387222	0.182	0.08	1.34041e-05	Percursor	TGFB3
ENSGALG00000053107	9.03082e-10	0.494826	0.168	0.073	1.47247e-05	Percursor	ENSGALG00000053107
TOP1	9.3073e-10	0.449637	0.518	0.428	1.51756e-05	Percursor	TOP1
KMT2C	9.8426e-10	0.386152	0.71	0.65	1.60484e-05	Percursor	KMT2C
CREM	9.8703e-10	0.841939	0.517	0.452	1.60935e-05	Percursor	CREM
RAB34	1.0745e-09	0.357553	0.174	0.077	1.75197e-05	Percursor	RAB34
YWHAQ	1.08654e-09	0.385692	0.764	0.757	1.77161e-05	Percursor	YWHAQ
RABGAP1	1.10075e-09	0.459285	0.472	0.374	1.79477e-05	Percursor	RABGAP1
TNFAIP3	1.74437e-09	0.440203	0.13	0.047	2.84419e-05	Percursor	TNFAIP3
CUX1	1.91391e-09	0.380809	0.71	0.641	3.12063e-05	Percursor	CUX1
RASA3	2.05998e-09	0.634999	0.286	0.174	3.35879e-05	Percursor	RASA3
SRF	2.14688e-09	0.52026	0.479	0.378	3.50049e-05	Percursor	SRF
ACTN1	2.24655e-09	0.523202	0.459	0.362	3.663e-05	Percursor	ACTN1
ST3GAL6	2.26478e-09	0.452989	0.14	0.053	3.69273e-05	Percursor	ST3GAL6
P2RY14	2.39261e-09	0.54438	0.138	0.053	3.90114e-05	Percursor	P2RY14
FGFR2	2.53231e-09	0.427449	0.365	0.25	4.12892e-05	Percursor	FGFR2
CRY1	2.9152e-09	0.528715	0.392	0.29	4.75323e-05	Percursor	CRY1
MYD88	2.94861e-09	0.367219	0.244	0.136	4.80771e-05	Percursor	MYD88
CISH	3.0195e-09	0.521933	0.261	0.155	4.92329e-05	Percursor	CISH
EHD2	3.46371e-09	0.385103	0.251	0.144	5.64757e-05	Percursor	EHD2
ZMYND11	3.68789e-09	0.415768	0.603	0.529	6.01311e-05	Percursor	ZMYND11
NRP2	3.94013e-09	0.316605	0.122	0.041	6.42439e-05	Percursor	NRP2
PPFIA1	4.16004e-09	0.521863	0.483	0.398	6.78294e-05	Percursor	PPFIA1
ENSGALG00000047761	4.57495e-09	0.266947	0.1	0.027	7.45946e-05	Percursor	ENSGALG00000047761
NFKBIZ	4.59146e-09	0.712904	0.237	0.137	7.48637e-05	Percursor	NFKBIZ
SLIT2	4.6308e-09	1.00097	0.292	0.183	7.55052e-05	Percursor	SLIT2
CPED1	4.97313e-09	0.636316	0.237	0.13	8.1087e-05	Percursor	CPED1
PLXNB2	5.01349e-09	0.608397	0.465	0.378	8.1745e-05	Percursor	PLXNB2
CENPW	5.11228e-09	0.338887	0.153	0.064	8.33557e-05	Percursor	CENPW
PDIA6	5.52917e-09	0.362225	0.721	0.67	9.01531e-05	Percursor	PDIA6
PTGDS	5.65044e-09	0.434142	0.109	0.034	9.21304e-05	Percursor	PTGDS
ADH4	5.93238e-09	0.4349	0.399	0.287	9.67275e-05	Percursor	ADH4
HOXB5	6.30347e-09	0.438623	0.195	0.097	0.000102778	Percursor	HOXB5
STMN1	6.33433e-09	0.316154	0.589	0.486	0.000103281	Percursor	STMN1
PLEKHG1	6.64857e-09	0.50687	0.391	0.284	0.000108405	Percursor	PLEKHG1
DLC1	7.54026e-09	0.69184	0.39	0.297	0.000122944	Percursor	DLC1
OLFM3	7.58418e-09	0.391375	0.266	0.161	0.00012366	Percursor	OLFM3
MAPK4	8.0979e-09	0.477954	0.656	0.625	0.000132036	Percursor	MAPK4
BRD2	8.49591e-09	0.444594	0.763	0.738	0.000138526	Percursor	BRD2
FOSL2	9.32346e-09	0.464727	0.223	0.126	0.000152019	Percursor	FOSL2
ANTXR2	9.52861e-09	0.323621	0.11	0.036	0.000155364	Percursor	ANTXR2
LPIN2	1.03307e-08	0.367147	0.232	0.13	0.000168442	Percursor	LPIN2
XYLT1	1.06778e-08	0.596975	0.168	0.077	0.000174101	Percursor	XYLT1
USP6NL	1.07064e-08	0.439155	0.545	0.461	0.000174567	Percursor	USP6NL
ANXA5	1.13284e-08	0.39804	0.521	0.437	0.000184709	Percursor	ANXA5
RXRA	1.16402e-08	0.366725	0.183	0.091	0.000189794	Percursor	RXRA
HIPK3	1.25953e-08	0.426202	0.569	0.506	0.000205367	Percursor	HIPK3
ENSGALG00000040770	1.3343e-08	0.343721	0.565	0.448	0.000217558	Percursor	ENSGALG00000040770
WFS1	1.41651e-08	0.445495	0.407	0.302	0.000230961	Percursor	WFS1
CPNE8	1.51151e-08	0.499227	0.427	0.325	0.000246451	Percursor	CPNE8
SH3BGRL	1.53944e-08	0.379905	0.531	0.438	0.000251005	Percursor	SH3BGRL
GXYLT2	1.75396e-08	0.362059	0.206	0.11	0.000285983	Percursor	GXYLT2
CFD	1.77849e-08	0.712091	0.224	0.13	0.000289983	Percursor	CFD
HOXA3	1.79664e-08	0.449712	0.255	0.151	0.000292942	Percursor	HOXA3
ZYX	1.8632e-08	0.440721	0.384	0.282	0.000303795	Percursor	ZYX
ENSGALG00000042388	2.13382e-08	0.426701	0.121	0.046	0.000347919	Percursor	ENSGALG00000042388
IGFBP5	2.15188e-08	0.446303	0.687	0.633	0.000350865	Percursor	IGFBP5
ARHGAP31	2.17591e-08	0.332019	0.131	0.051	0.000354782	Percursor	ARHGAP31
CORO1C	2.47344e-08	0.444922	0.459	0.364	0.000403294	Percursor	CORO1C
CAPZA2	2.50338e-08	0.397305	0.561	0.478	0.000408177	Percursor	CAPZA2
PHLDB2	2.57898e-08	0.494406	0.389	0.284	0.000420503	Percursor	PHLDB2
LHX9	2.72726e-08	0.403794	0.237	0.134	0.00044468	Percursor	LHX9
AK1	3.03751e-08	0.542416	0.289	0.187	0.000495266	Percursor	AK1
RUNX1	3.04277e-08	0.79034	0.192	0.1	0.000496124	Percursor	RUNX1
ENSGALG00000051297	3.06944e-08	0.455156	0.337	0.24	0.000500472	Percursor	ENSGALG00000051297
CAMK4	3.23321e-08	0.389186	0.142	0.061	0.000527176	Percursor	CAMK4
ARHGAP6	3.28011e-08	0.531823	0.2	0.11	0.000534822	Percursor	ARHGAP6
NR2F1	3.48329e-08	0.439984	0.221	0.126	0.000567951	Percursor	NR2F1
PDS5B	3.54915e-08	0.453302	0.564	0.481	0.000578688	Percursor	PDS5B
CYBA	3.62544e-08	0.495573	0.399	0.304	0.000591128	Percursor	CYBA
MAFK	3.66079e-08	0.540344	0.501	0.438	0.000596892	Percursor	MAFK
MAP3K14	4.41186e-08	0.355214	0.193	0.104	0.000719354	Percursor	MAP3K14
BICD1	4.8006e-08	0.340194	0.166	0.08	0.000782737	Percursor	BICD1
ZMIZ1	5.33135e-08	0.714488	0.331	0.24	0.000869276	Percursor	ZMIZ1
KLF13	6.2027e-08	0.518923	0.311	0.215	0.00101135	Percursor	KLF13
ENSGALG00000002461	6.84072e-08	0.26469	0.105	0.036	0.00111538	Percursor	ENSGALG00000002461
GRM7	6.91346e-08	1.04993	0.238	0.141	0.00112724	Percursor	GRM7
SVOPL	7.06021e-08	0.557127	0.28	0.187	0.00115117	Percursor	SVOPL
ALCAM	7.18312e-08	0.58832	0.16	0.078	0.00117121	Percursor	ALCAM
MEIS1	7.83476e-08	0.383677	0.446	0.34	0.00127746	Percursor	MEIS1
UBE2E2	8.22944e-08	0.584398	0.33	0.228	0.00134181	Percursor	UBE2E2
CLC2DL3	8.52997e-08	0.434098	0.252	0.158	0.00139081	Percursor	CLC2DL3
GLO1	9.06858e-08	0.360907	0.757	0.71	0.00147863	Percursor	GLO1
PREX2	9.2723e-08	0.776606	0.319	0.223	0.00151185	Percursor	PREX2
AMD1	9.68263e-08	0.511184	0.501	0.452	0.00157875	Percursor	AMD1
ENSGALG00000002326	9.83468e-08	0.328554	0.138	0.06	0.00160355	Percursor	ENSGALG00000002326
ENSGALG00000052318	1.02446e-07	0.272438	0.139	0.06	0.00167038	Percursor	ENSGALG00000052318
PTTG1IP	1.06315e-07	0.40997	0.212	0.124	0.00173347	Percursor	PTTG1IP
ENSGALG00000012621	1.06344e-07	0.440783	0.312	0.218	0.00173394	Percursor	ENSGALG00000012621
MTUS1	1.12484e-07	0.365875	0.177	0.091	0.00183405	Percursor	MTUS1
NR1H3	1.13716e-07	0.427466	0.444	0.364	0.00185414	Percursor	NR1H3
IGF2BP3	1.14345e-07	0.461286	0.317	0.22	0.00186439	Percursor	IGF2BP3
RUNX2	1.36444e-07	0.415894	0.161	0.078	0.00222472	Percursor	RUNX2
FAM53A	1.37157e-07	0.432371	0.21	0.123	0.00223634	Percursor	FAM53A
SORCS2	1.51508e-07	0.698286	0.105	0.039	0.00247033	Percursor	SORCS2
ALX1	1.54326e-07	0.296907	0.11	0.041	0.00251628	Percursor	ALX1
FXYD6	1.5747e-07	0.404217	0.316	0.218	0.00256754	Percursor	FXYD6
SQSTM1	1.75394e-07	0.425194	0.675	0.622	0.0028598	Percursor	SQSTM1
KLF2	1.78203e-07	0.704858	0.259	0.167	0.00290561	Percursor	KLF2
ARSJ	1.80589e-07	0.417685	0.127	0.054	0.0029445	Percursor	ARSJ
EIF1	1.82464e-07	0.339232	0.759	0.738	0.00297507	Percursor	EIF1
ZSWIM5	1.89126e-07	0.672763	0.296	0.211	0.0030837	Percursor	ZSWIM5
MCAM	2.01239e-07	0.250275	0.138	0.061	0.00328121	Percursor	MCAM
ENSGALG00000006724	2.55056e-07	0.822601	0.317	0.231	0.0041587	Percursor	ENSGALG00000006724
C20orf194	2.62845e-07	0.32601	0.181	0.097	0.00428569	Percursor	C20orf194
NR4A1	2.78518e-07	0.486441	0.215	0.131	0.00454124	Percursor	NR4A1
PPIC	2.89375e-07	0.362886	0.232	0.138	0.00471825	Percursor	PPIC
TGFB2	2.91068e-07	0.474197	0.237	0.144	0.00474586	Percursor	TGFB2
TNFRSF1A	2.92295e-07	0.381942	0.254	0.163	0.00476586	Percursor	TNFRSF1A
CELF2	3.04642e-07	0.5926	0.173	0.09	0.00496719	Percursor	CELF2
EFEMP1	3.23056e-07	0.351924	0.141	0.066	0.00526742	Percursor	EFEMP1
SLC25A25	3.30104e-07	0.381862	0.21	0.126	0.00538234	Percursor	SLC25A25
PPIA	3.66566e-07	0.258321	0.976	0.979	0.00597686	Percursor	PPIA
CHST15	3.80896e-07	0.471544	0.368	0.28	0.00621051	Percursor	CHST15
COLEC11	3.89222e-07	0.327736	0.115	0.047	0.00634626	Percursor	COLEC11
LMOD1	4.00493e-07	0.366663	0.116	0.049	0.00653004	Percursor	LMOD1
LMO4	4.23684e-07	0.474472	0.388	0.307	0.00690817	Percursor	LMO4
SLC16A2	4.31897e-07	0.314997	0.151	0.076	0.00704208	Percursor	SLC16A2
ENSGALG00000029485	4.42704e-07	0.304265	0.101	0.037	0.00721829	Percursor	ENSGALG00000029485
AIMP1	4.56331e-07	0.42009	0.574	0.504	0.00744048	Percursor	AIMP1
MAP3K1	4.59964e-07	0.370235	0.192	0.11	0.00749972	Percursor	MAP3K1
PHTF2	4.65125e-07	0.347863	0.158	0.08	0.00758386	Percursor	PHTF2
PSIP1	4.67689e-07	0.385853	0.738	0.695	0.00762566	Percursor	PSIP1
ABCA1	4.91114e-07	0.507259	0.252	0.161	0.00800762	Percursor	ABCA1
RBMXL1	4.95145e-07	0.386008	0.604	0.548	0.00807334	Percursor	RBMXL1
TET2	5.2682e-07	0.978519	0.417	0.351	0.00858979	Percursor	TET2
S1PR1	5.43299e-07	0.300537	0.12	0.051	0.00885849	Percursor	S1PR1
EHBP1	5.59157e-07	0.459928	0.477	0.411	0.00911705	Percursor	EHBP1
PALM2AKAP2	5.77021e-07	0.723588	0.347	0.264	0.00940833	Percursor	PALM2AKAP2
LRRC8C	5.79806e-07	0.298829	0.155	0.08	0.00945373	Percursor	LRRC8C
FBN2	5.9485e-07	0.343919	0.416	0.308	0.00969902	Percursor	FBN2
LIMA1	6.10458e-07	0.526361	0.44	0.365	0.00995352	Percursor	LIMA1
PDLIM7	6.47134e-07	0.331589	0.293	0.2	0.0105515	Percursor	PDLIM7
SDC4	6.60961e-07	0.511819	0.417	0.332	0.010777	Percursor	SDC4
SRPX	6.86796e-07	0.327915	0.18	0.098	0.0111982	Percursor	SRPX
IFRD1	6.99143e-07	0.551105	0.7	0.695	0.0113995	Percursor	IFRD1
AFF2	7.70934e-07	0.745866	0.458	0.391	0.0125701	Percursor	AFF2
TAX1BP1	7.72023e-07	0.368832	0.672	0.638	0.0125878	Percursor	TAX1BP1
MKLN1	7.73065e-07	0.424951	0.379	0.297	0.0126048	Percursor	MKLN1
COL4A1	7.73286e-07	0.66345	0.495	0.438	0.0126084	Percursor	COL4A1
SELENBP1	7.9862e-07	0.34726	0.191	0.11	0.0130215	Percursor	SELENBP1
NDFIP2	8.0233e-07	0.325265	0.208	0.123	0.013082	Percursor	NDFIP2
HDGFL3	8.16287e-07	0.319564	0.585	0.522	0.0133096	Percursor	HDGFL3
ADAMTS1	8.61221e-07	0.837821	0.243	0.16	0.0140422	Percursor	ADAMTS1
ABI1	8.63769e-07	0.400722	0.249	0.161	0.0140838	Percursor	ABI1
HDAC2	8.99512e-07	0.390106	0.503	0.431	0.0146665	Percursor	HDAC2
TUBA1B	9.24031e-07	0.633306	0.721	0.726	0.0150663	Percursor	TUBA1B
ROR2	1.1e-06	0.403333	0.132	0.061	0.0179355	Percursor	ROR2
CAV1	1.15683e-06	0.370702	0.185	0.106	0.0188621	Percursor	CAV1
SMAD6	1.16907e-06	0.448003	0.217	0.137	0.0190616	Percursor	SMAD6
NFKBIA	1.22407e-06	1.09758	0.432	0.375	0.0199584	Percursor	NFKBIA
LIFR	1.29515e-06	0.409683	0.67	0.609	0.0211175	Percursor	LIFR
MYOCD	1.31087e-06	0.502083	0.268	0.183	0.0213738	Percursor	MYOCD
HDGFRP2	1.38222e-06	0.406321	0.441	0.365	0.0225371	Percursor	HDGFRP2
MERTK	1.38319e-06	0.279071	0.172	0.091	0.0225529	Percursor	MERTK
SEMA4B	1.5467e-06	0.286524	0.146	0.074	0.0252189	Percursor	SEMA4B
ANO1	1.66623e-06	0.386658	0.429	0.327	0.027168	Percursor	ANO1
EIF4H	1.67021e-06	0.354384	0.631	0.586	0.0272327	Percursor	EIF4H
ACTA1	1.84423e-06	0.621572	0.236	0.151	0.0300702	Percursor	ACTA1
RGS5	1.91426e-06	0.459362	0.288	0.197	0.031212	Percursor	RGS5
ENSGALG00000013565	1.92932e-06	0.337715	0.346	0.262	0.0314576	Percursor	ENSGALG00000013565
TSHZ3	1.94893e-06	0.418976	0.302	0.215	0.0317773	Percursor	TSHZ3
UBB	1.98579e-06	0.314373	0.942	0.95	0.0323783	Percursor	UBB
LRP4	2.09283e-06	0.301608	0.105	0.044	0.0341236	Percursor	LRP4
BOC	2.47893e-06	0.26677	0.148	0.076	0.040419	Percursor	BOC
CDC42EP4	2.48447e-06	0.282848	0.146	0.076	0.0405093	Percursor	CDC42EP4
MRTO4	2.53229e-06	0.347746	0.46	0.392	0.0412891	Percursor	MRTO4
ENSGALG00000040886	2.54828e-06	0.349363	0.157	0.087	0.0415497	Percursor	ENSGALG00000040886
SMIM3	2.60676e-06	0.311439	0.129	0.063	0.0425033	Percursor	SMIM3
ENSGALG00000015019	2.70133e-06	0.395086	0.337	0.262	0.0440452	Percursor	ENSGALG00000015019
PPP3R1	2.77613e-06	0.406724	0.469	0.419	0.0452647	Percursor	PPP3R1
ANXA11	2.9089e-06	0.393589	0.417	0.34	0.0474296	Percursor	ANXA11
SPTAN1	3.04124e-06	0.322112	0.734	0.77	0.0495873	Percursor	SPTAN1
BCOR	3.11869e-06	0.311106	0.156	0.084	0.0508503	Percursor	BCOR
ITGB8	3.65631e-06	0.502567	0.191	0.116	0.0596162	Percursor	ITGB8
PEAK1	3.66382e-06	0.386696	0.293	0.205	0.0597385	Percursor	PEAK1
NFIC	3.67e-06	0.345323	0.324	0.241	0.0598393	Percursor	NFIC
ENSGALG00000003805	3.69961e-06	0.494076	0.323	0.241	0.0603222	Percursor	ENSGALG00000003805
ZNF503	3.83588e-06	0.299105	0.201	0.123	0.062544	Percursor	ZNF503
ATP2B1	4.10931e-06	0.36373	0.459	0.392	0.0670023	Percursor	ATP2B1
TBL1XR1	4.18056e-06	0.432868	0.469	0.412	0.068164	Percursor	TBL1XR1
OSBPL9	4.22551e-06	0.65814	0.406	0.338	0.068897	Percursor	OSBPL9
TCF12	4.4455e-06	0.33463	0.726	0.702	0.0724839	Percursor	TCF12
SFRP1	4.48502e-06	0.256845	0.148	0.08	0.0731283	Percursor	SFRP1
BAG3	4.68577e-06	0.752718	0.621	0.603	0.0764015	Percursor	BAG3
SRSF11	4.91014e-06	0.301614	0.569	0.502	0.0800598	Percursor	SRSF11
CAP2	5.37374e-06	0.297565	0.195	0.12	0.0876188	Percursor	CAP2
CLK1	5.42066e-06	0.371789	0.381	0.305	0.0883838	Percursor	CLK1
ID4	5.59215e-06	0.374914	0.14	0.074	0.0911799	Percursor	ID4
PDGFRA	5.90412e-06	0.309444	0.534	0.456	0.0962667	Percursor	PDGFRA
TESC	6.00748e-06	0.424802	0.135	0.07	0.097952	Percursor	TESC
ANXA6	6.05375e-06	0.445796	0.591	0.553	0.0987063	Percursor	ANXA6
SUMO2	6.13623e-06	0.286158	0.723	0.686	0.100051	Percursor	SUMO2
WSB1	6.34603e-06	0.297219	0.531	0.471	0.103472	Percursor	WSB1
CGNL1	7.00427e-06	0.288596	0.136	0.07	0.114205	Percursor	CGNL1
NDP	7.86213e-06	0.316222	0.263	0.178	0.128192	Percursor	NDP
RAB8A	7.86761e-06	0.414654	0.387	0.327	0.128281	Percursor	RAB8A
ATRNL1	7.91561e-06	0.804889	0.249	0.175	0.129064	Percursor	ATRNL1
TUFT1	8.05655e-06	0.253559	0.154	0.084	0.131362	Percursor	TUFT1
ATIC	8.29248e-06	0.362761	0.44	0.359	0.135209	Percursor	ATIC
LRIG3	8.43904e-06	0.324188	0.212	0.137	0.137599	Percursor	LRIG3
PHACTR2	8.59107e-06	0.312351	0.117	0.057	0.140077	Percursor	PHACTR2
PRRG1	8.66312e-06	0.315745	0.173	0.101	0.141252	Percursor	PRRG1
VEGFC	8.99464e-06	0.309451	0.147	0.08	0.146658	Percursor	VEGFC
PLS3	9.39935e-06	0.35405	0.297	0.218	0.153256	Percursor	PLS3
SGPL1	9.42652e-06	0.356847	0.264	0.185	0.153699	Percursor	SGPL1
PCSK5	9.80369e-06	0.462659	0.164	0.093	0.159849	Percursor	PCSK5
RFX2	9.87453e-06	0.480427	0.173	0.101	0.161004	Percursor	RFX2
MGAT5	1.0308e-05	0.49683	0.458	0.391	0.168073	Percursor	MGAT5
PTPRS	1.05454e-05	0.538823	0.487	0.448	0.171942	Percursor	PTPRS
MAPRE1	1.07939e-05	0.357424	0.555	0.509	0.175995	Percursor	MAPRE1
CD99	1.10579e-05	0.316016	0.174	0.101	0.1803	Percursor	CD99
JDP2	1.11252e-05	0.752064	0.308	0.243	0.181396	Percursor	JDP2
SDK1	1.23696e-05	0.371656	0.379	0.298	0.201686	Percursor	SDK1
GADD45A	1.30219e-05	0.376028	0.563	0.524	0.212322	Percursor	GADD45A
CHKA	1.34279e-05	0.685479	0.434	0.371	0.218943	Percursor	CHKA
ENSGALG00000054783	1.34444e-05	0.343538	0.21	0.13	0.21921	Percursor	ENSGALG00000054783
NT5C2	1.35808e-05	0.32071	0.348	0.268	0.221434	Percursor	NT5C2
HOXA6	1.42598e-05	0.309639	0.192	0.12	0.232505	Percursor	HOXA6
OLFM1	1.44795e-05	0.268282	0.107	0.05	0.236088	Percursor	OLFM1
INPP5A	1.45146e-05	0.612586	0.371	0.308	0.23666	Percursor	INPP5A
MYCL	1.49903e-05	0.26913	0.123	0.063	0.244416	Percursor	MYCL
ASXL3	1.57855e-05	0.600636	0.313	0.234	0.257382	Percursor	ASXL3
ENSGALG00000037699	1.59801e-05	0.435116	0.262	0.193	0.260556	Percursor	ENSGALG00000037699
HIF1A	1.67535e-05	0.316522	0.496	0.437	0.273165	Percursor	HIF1A
GSN	1.67652e-05	0.336034	0.239	0.167	0.273356	Percursor	GSN
RNH1	1.68989e-05	0.34227	0.282	0.208	0.275537	Percursor	RNH1
EPHA5	1.69858e-05	0.363027	0.128	0.067	0.276954	Percursor	EPHA5
ILK	1.70558e-05	0.321318	0.299	0.223	0.278095	Percursor	ILK
ENSGALG00000050127	1.74827e-05	0.35453	0.331	0.258	0.285055	Percursor	ENSGALG00000050127
TOB1	1.8256e-05	0.371717	0.376	0.301	0.297664	Percursor	TOB1
JUND	1.99031e-05	0.37533	0.227	0.161	0.324521	Percursor	JUND
ENSGALG00000034735	2.10653e-05	0.289499	0.22	0.147	0.34347	Percursor	ENSGALG00000034735
TBX3	2.18505e-05	0.269045	0.148	0.084	0.356272	Percursor	TBX3
TANC1	2.21499e-05	0.372446	0.254	0.187	0.361154	Percursor	TANC1
NET1	2.31013e-05	0.551875	0.531	0.504	0.376666	Percursor	NET1
C16orf72	2.41542e-05	0.365701	0.387	0.324	0.393834	Percursor	C16orf72
YPEL1	2.46339e-05	0.376561	0.383	0.312	0.401656	Percursor	YPEL1
FBRSL1	2.58652e-05	0.266257	0.22	0.147	0.421732	Percursor	FBRSL1
ADAM23	2.60271e-05	0.275679	0.206	0.133	0.424372	Percursor	ADAM23
PNISR	2.77824e-05	0.332164	0.631	0.593	0.452992	Percursor	PNISR
SPON2	2.79969e-05	0.305789	0.146	0.083	0.45649	Percursor	SPON2
TEAD3	2.80829e-05	0.26924	0.195	0.124	0.457891	Percursor	TEAD3
SMARCE1	2.82171e-05	0.329133	0.479	0.425	0.46008	Percursor	SMARCE1
EML6	2.84762e-05	0.338917	0.114	0.058	0.464304	Percursor	EML6
NECTIN3	2.89229e-05	0.323012	0.171	0.103	0.471588	Percursor	NECTIN3
KANSL1L	2.95004e-05	0.433867	0.426	0.361	0.481004	Percursor	KANSL1L
THBS1	2.97633e-05	0.709713	0.334	0.26	0.48529	Percursor	THBS1
PPIP5K2	3.08105e-05	0.320234	0.206	0.137	0.502366	Percursor	PPIP5K2
ATL1	3.30232e-05	0.257332	0.118	0.061	0.538444	Percursor	ATL1
MBNL3	3.32731e-05	0.342855	0.581	0.556	0.542518	Percursor	MBNL3
EIF3H	3.47656e-05	0.288161	0.797	0.773	0.566853	Percursor	EIF3H
ARID5B	3.74719e-05	0.623713	0.385	0.327	0.61098	Percursor	ARID5B
RBM10	3.90162e-05	0.288275	0.704	0.679	0.636159	Percursor	RBM10
MAP3K3	4.03088e-05	0.278897	0.239	0.168	0.657235	Percursor	MAP3K3
ENSGALG00000051598	4.15761e-05	0.29177	0.772	0.799	0.677898	Percursor	ENSGALG00000051598
SNX2	4.50096e-05	0.420157	0.54	0.502	0.733881	Percursor	SNX2
COL6A1	4.67944e-05	0.441647	0.326	0.268	0.762982	Percursor	COL6A1
HNRNPA1	5.07798e-05	0.262007	0.796	0.819	0.827965	Percursor	HNRNPA1
NFIX	5.7867e-05	0.292973	0.217	0.153	0.943521	Percursor	NFIX
LASP1	5.84212e-05	0.33434	0.436	0.387	0.952557	Percursor	LASP1
FNBP1	5.94211e-05	0.490689	0.254	0.188	0.968861	Percursor	FNBP1
EHD3	5.96583e-05	0.443617	0.441	0.397	0.972729	Percursor	EHD3
NAP1L4	6.03984e-05	0.324809	0.496	0.448	0.984795	Percursor	NAP1L4
BICC1	6.35153e-05	0.515916	0.219	0.157	1	Percursor	BICC1
UBTF	6.47732e-05	0.319016	0.326	0.261	1	Percursor	UBTF
KIAA1217	6.81031e-05	0.651299	0.465	0.409	1	Percursor	KIAA1217
LDLRAD4	7.01763e-05	0.420594	0.259	0.191	1	Percursor	LDLRAD4
PGM5	7.10888e-05	0.452189	0.194	0.128	1	Percursor	PGM5
TXNIP	7.92042e-05	0.288916	0.223	0.155	1	Percursor	TXNIP
PIEZO2	8.02044e-05	0.61099	0.252	0.19	1	Percursor	PIEZO2
STXBP6	8.0407e-05	0.77946	0.241	0.175	1	Percursor	STXBP6
CRISPLD2	8.06037e-05	0.446231	0.11	0.058	1	Percursor	CRISPLD2
HOXB9	8.08886e-05	0.261021	0.135	0.077	1	Percursor	HOXB9
MTHFD2	8.15389e-05	0.268646	0.187	0.124	1	Percursor	MTHFD2
ENSGALG00000008054	8.36483e-05	0.327793	0.371	0.315	1	Percursor	ENSGALG00000008054
ANO5	8.5802e-05	0.45435	0.402	0.344	1	Percursor	ANO5
HIC1	9.09338e-05	0.336263	0.162	0.101	1	Percursor	HIC1
PLPP3	9.2238e-05	0.349602	0.307	0.238	1	Percursor	PLPP3
MCC	9.33844e-05	0.446159	0.209	0.144	1	Percursor	MCC
DUSP5	9.41663e-05	0.350821	0.162	0.101	1	Percursor	DUSP5
ENSGALG00000050983	9.42954e-05	0.420228	0.177	0.117	1	Percursor	ENSGALG00000050983
PROCR	9.78341e-05	0.283674	0.137	0.08	1	Percursor	PROCR
DACH1	9.8997e-05	0.280153	0.138	0.08	1	Percursor	DACH1
UST	0.000100312	0.412155	0.136	0.08	1	Percursor	UST
HLF	0.000101054	0.304587	0.185	0.123	1	Percursor	HLF
U2SURP	0.000101597	0.302715	0.523	0.484	1	Percursor	U2SURP
CYP1B1	0.000109532	0.413996	0.146	0.09	1	Percursor	CYP1B1
DAB2	0.000118717	0.498577	0.433	0.397	1	Percursor	DAB2
ABHD4	0.000119412	0.319179	0.189	0.13	1	Percursor	ABHD4
NFE2L2	0.000120609	0.341895	0.37	0.317	1	Percursor	NFE2L2
OSBPL5	0.000122138	0.250878	0.153	0.094	1	Percursor	OSBPL5
ZHX1	0.000125359	0.262807	0.143	0.087	1	Percursor	ZHX1
KTN1	0.000140622	0.345568	0.516	0.484	1	Percursor	KTN1
KCNB2	0.000152265	0.341786	0.119	0.066	1	Percursor	KCNB2
ITM2B	0.000155171	0.271346	0.651	0.632	1	Percursor	ITM2B
MEX3A	0.000165516	0.279677	0.172	0.113	1	Percursor	MEX3A
TPI1	0.00018341	0.258524	0.696	0.695	1	Percursor	TPI1
IFNGR2	0.0001906	0.299714	0.29	0.231	1	Percursor	IFNGR2
PDE5A	0.000193775	0.303404	0.26	0.193	1	Percursor	PDE5A
BRD1	0.000194106	0.369623	0.51	0.475	1	Percursor	BRD1
ADD3	0.000199543	0.292058	0.563	0.505	1	Percursor	ADD3
RDH10	0.000210464	0.566527	0.154	0.1	1	Percursor	RDH10
UBE2B	0.00021173	0.314312	0.316	0.26	1	Percursor	UBE2B
GYG1	0.000212019	0.374502	0.258	0.2	1	Percursor	GYG1
ARHGAP42	0.000230503	0.44726	0.288	0.225	1	Percursor	ARHGAP42
TRA2A	0.000240442	0.270519	0.508	0.469	1	Percursor	TRA2A
ENSGALG00000049684	0.000244345	0.46828	0.227	0.167	1	Percursor	ENSGALG00000049684
MAPKAPK3	0.00024902	0.302761	0.16	0.104	1	Percursor	MAPKAPK3
RPS6KA5	0.000249148	0.28317	0.266	0.204	1	Percursor	RPS6KA5
PELI2	0.00025179	0.335552	0.217	0.154	1	Percursor	PELI2
TMEM50A	0.000261855	0.278515	0.515	0.472	1	Percursor	TMEM50A
MPDZ	0.000267603	0.349995	0.252	0.193	1	Percursor	MPDZ
ZC3HAV1	0.000271336	0.385699	0.329	0.267	1	Percursor	ZC3HAV1
TMOD3	0.000280795	0.357992	0.625	0.631	1	Percursor	TMOD3
PLXNA4	0.000282764	0.480496	0.363	0.3	1	Percursor	PLXNA4
ANKRD11	0.000296474	0.258847	0.825	0.819	1	Percursor	ANKRD11
RBFOX2	0.000318676	0.331499	0.561	0.545	1	Percursor	RBFOX2
ENSGALG00000054877	0.000319932	0.308598	0.217	0.153	1	Percursor	ENSGALG00000054877
RNF7	0.000339173	0.26701	0.419	0.361	1	Percursor	RNF7
EHMT1	0.000339268	0.303545	0.486	0.445	1	Percursor	EHMT1
GAB2	0.000348776	0.367949	0.151	0.098	1	Percursor	GAB2
XKR4	0.000381223	0.868721	0.424	0.402	1	Percursor	XKR4
PDE10A	0.000409209	0.797832	0.291	0.231	1	Percursor	PDE10A
TWF1	0.000414015	0.373606	0.265	0.211	1	Percursor	TWF1
BLOC1S6	0.000416311	0.297987	0.266	0.211	1	Percursor	BLOC1S6
RSU1	0.000419227	0.270646	0.473	0.434	1	Percursor	RSU1
OXSR1	0.000429764	0.368598	0.303	0.247	1	Percursor	OXSR1
BCAT1	0.000456451	0.316756	0.145	0.091	1	Percursor	BCAT1
CREB5	0.000460829	0.250878	0.304	0.404	1	Percursor	CREB5
COX7A2L	0.00047913	0.346787	0.379	0.338	1	Percursor	COX7A2L
ARNT	0.000480747	0.32228	0.295	0.237	1	Percursor	ARNT
INTS6	0.000485746	0.359737	0.227	0.171	1	Percursor	INTS6
ADD1	0.000499064	0.267784	0.475	0.429	1	Percursor	ADD1
ZNF608	0.000506716	0.398552	0.251	0.198	1	Percursor	ZNF608
AP3S2	0.000509219	0.319316	0.411	0.361	1	Percursor	AP3S2
TMEM131L	0.000519277	0.305687	0.246	0.19	1	Percursor	TMEM131L
SDF4	0.000519622	0.285618	0.474	0.444	1	Percursor	SDF4
C1D	0.000521031	0.262517	0.268	0.208	1	Percursor	C1D
RAB3GAP1	0.000527625	0.27463	0.306	0.245	1	Percursor	RAB3GAP1
KPNA6	0.000531034	0.28228	0.265	0.21	1	Percursor	KPNA6
COL4A2	0.00055021	0.545758	0.254	0.204	1	Percursor	COL4A2
GUCY1B1	0.00055726	0.347303	0.179	0.127	1	Percursor	GUCY1B1
FERMT2	0.000583141	0.293871	0.367	0.32	1	Percursor	FERMT2
PREX1	0.000586834	0.407899	0.188	0.134	1	Percursor	PREX1
BMPR2	0.000599415	0.284632	0.188	0.133	1	Percursor	BMPR2
CLIC4	0.000616063	0.27782	0.33	0.284	1	Percursor	CLIC4
NFATC3	0.000669285	0.367188	0.416	0.367	1	Percursor	NFATC3
KIAA1671	0.000677601	0.323749	0.272	0.221	1	Percursor	KIAA1671
HERC2	0.000688167	0.328295	0.57	0.573	1	Percursor	HERC2
ZFP36L1	0.000728856	0.29024	0.219	0.167	1	Percursor	ZFP36L1
ENSGALG00000031069	0.000749962	0.273015	0.29	0.235	1	Percursor	ENSGALG00000031069
ANKRD10	0.000807948	0.408942	0.451	0.407	1	Percursor	ANKRD10
TAF3	0.000820816	0.293972	0.485	0.441	1	Percursor	TAF3
TLN2	0.000833849	0.304313	0.355	0.312	1	Percursor	TLN2
SPECC1L	0.000839909	0.284927	0.395	0.351	1	Percursor	SPECC1L
ROCK2	0.000874885	0.388267	0.554	0.526	1	Percursor	ROCK2
SLC43A2	0.000883641	0.352432	0.201	0.153	1	Percursor	SLC43A2
UGDH	0.000885005	0.299927	0.272	0.214	1	Percursor	UGDH
HIVEP2	0.000898413	0.630383	0.284	0.237	1	Percursor	HIVEP2
CDK14	0.000906325	0.364389	0.198	0.144	1	Percursor	CDK14
TRIO	0.000908276	0.556197	0.497	0.479	1	Percursor	TRIO
SERINC1	0.000912529	0.269562	0.579	0.566	1	Percursor	SERINC1
ENSGALG00000015805	0.000963858	0.264888	0.347	0.291	1	Percursor	ENSGALG00000015805
SMC5	0.0010513	0.300407	0.368	0.317	1	Percursor	SMC5
ASAP1	0.00105844	0.327946	0.293	0.245	1	Percursor	ASAP1
ENSGALG00000006864	0.00106637	0.28966	0.252	0.194	1	Percursor	ENSGALG00000006864
RNF213	0.00108102	0.300881	0.492	0.466	1	Percursor	RNF213
TMSB15B	0.00112204	0.334613	0.296	0.245	1	Percursor	TMSB15B
AMOT	0.0011435	0.257269	0.135	0.09	1	Percursor	AMOT
CREBRF	0.0011705	0.297503	0.303	0.255	1	Percursor	CREBRF
BEND7	0.00125874	0.286077	0.16	0.113	1	Percursor	BEND7
TMEM30A	0.00126637	0.350775	0.389	0.35	1	Percursor	TMEM30A
PARD3	0.00127171	0.334128	0.579	0.541	1	Percursor	PARD3
DENND2A	0.00133128	0.267127	0.208	0.157	1	Percursor	DENND2A
RBMS3	0.00133239	0.690282	0.434	0.421	1	Percursor	RBMS3
ADCY6	0.00133356	0.749831	0.376	0.335	1	Percursor	ADCY6
ESD	0.00142405	0.291171	0.478	0.448	1	Percursor	ESD
AUH	0.00145797	0.418061	0.323	0.277	1	Percursor	AUH
MAN1A1	0.00146346	0.476376	0.128	0.083	1	Percursor	MAN1A1
ENSGALG00000014734	0.00146696	0.883546	0.418	0.399	1	Percursor	ENSGALG00000014734
RUNX1T1	0.00147701	0.31873	0.266	0.215	1	Percursor	RUNX1T1
MEIS2	0.00148032	0.417925	0.315	0.265	1	Percursor	MEIS2
ENSGALG00000011283	0.00157315	0.523283	0.326	0.281	1	Percursor	ENSGALG00000011283
ENSGALG00000046843	0.00161818	0.254547	0.205	0.155	1	Percursor	ENSGALG00000046843
ENSGALG00000002431	0.00164778	0.265376	0.129	0.084	1	Percursor	ENSGALG00000002431
GTF2B	0.0016655	0.330665	0.379	0.345	1	Percursor	GTF2B
GREB1L	0.00182073	0.335589	0.424	0.387	1	Percursor	GREB1L
TMLHE	0.00183569	0.272787	0.169	0.123	1	Percursor	TMLHE
HOXA9	0.00185218	0.334071	0.312	0.264	1	Percursor	HOXA9
TECPR2	0.00189651	0.264859	0.225	0.175	1	Percursor	TECPR2
SIK1	0.00206236	0.349145	0.621	0.606	1	Percursor	SIK1
APP	0.00210974	0.285467	0.584	0.582	1	Percursor	APP
NFIB	0.00211931	0.298227	0.651	0.646	1	Percursor	NFIB
BIN1	0.00218585	0.322375	0.284	0.24	1	Percursor	BIN1
SPRED1	0.00218814	0.306698	0.232	0.18	1	Percursor	SPRED1
NFKB1	0.00219266	0.477904	0.274	0.234	1	Percursor	NFKB1
KCNQ5	0.00219393	0.429115	0.171	0.121	1	Percursor	KCNQ5
VGLL4	0.00219779	0.276957	0.432	0.398	1	Percursor	VGLL4
SNAP23	0.00222101	0.300211	0.226	0.177	1	Percursor	SNAP23
UBL3	0.00224103	0.25412	0.579	0.575	1	Percursor	UBL3
TMEM47	0.00228471	0.256454	0.156	0.111	1	Percursor	TMEM47
ENSGALG00000045540	0.00229665	0.297366	0.234	0.19	1	Percursor	ENSGALG00000045540
JUP	0.00229673	0.302043	0.304	0.258	1	Percursor	JUP
APPL2	0.00234986	0.253689	0.237	0.188	1	Percursor	APPL2
TMED10	0.00238231	0.272201	0.459	0.442	1	Percursor	TMED10
HIVEP1	0.00250035	0.501855	0.453	0.419	1	Percursor	HIVEP1
SH3D19	0.00256897	0.747846	0.359	0.337	1	Percursor	SH3D19
KIF26B	0.00258034	0.783984	0.136	0.094	1	Percursor	KIF26B
HK2	0.00259274	0.278121	0.345	0.304	1	Percursor	HK2
CDK17	0.00259949	0.36748	0.294	0.247	1	Percursor	CDK17
CEP85L	0.00276784	0.418825	0.488	0.472	1	Percursor	CEP85L
SLC12A4	0.00287219	0.286014	0.423	0.381	1	Percursor	SLC12A4
ENSGALG00000006818	0.00302915	0.319102	0.504	0.501	1	Percursor	ENSGALG00000006818
ENSGALG00000013512	0.00305604	0.26856	0.595	0.601	1	Percursor	ENSGALG00000013512
ENSGALG00000043329	0.00320974	0.517325	0.647	0.635	1	Percursor	ENSGALG00000043329
SERTAD2	0.00335146	0.362453	0.43	0.404	1	Percursor	SERTAD2
ZNF521	0.00335615	0.344214	0.266	0.224	1	Percursor	ZNF521
SEPHS2L	0.00348727	0.287465	0.337	0.297	1	Percursor	SEPHS2L
TLE1	0.00349048	0.292244	0.456	0.418	1	Percursor	TLE1
DNAJB4	0.00361619	0.339043	0.334	0.301	1	Percursor	DNAJB4
ARHGEF12	0.00372082	0.325543	0.491	0.488	1	Percursor	ARHGEF12
RSF1	0.00375928	0.285796	0.482	0.464	1	Percursor	RSF1
KIAA0513	0.00378578	0.282916	0.2	0.155	1	Percursor	KIAA0513
SOBP	0.00387537	0.279096	0.205	0.158	1	Percursor	SOBP
FAM20C	0.00396909	0.254218	0.123	0.084	1	Percursor	FAM20C
TSPAN4	0.00401811	0.625125	0.269	0.228	1	Percursor	TSPAN4
CEP131	0.00404643	0.266043	0.436	0.398	1	Percursor	CEP131
SSBP2	0.00407658	0.3406	0.443	0.404	1	Percursor	SSBP2
HSP90B1	0.00419779	0.337021	0.778	0.805	1	Percursor	HSP90B1
TRPS1	0.00421295	0.645987	0.277	0.233	1	Percursor	TRPS1
ATAD2B	0.0043378	0.411913	0.336	0.3	1	Percursor	ATAD2B
IL6ST	0.00464471	0.302642	0.369	0.341	1	Percursor	IL6ST
GATA4	0.00472881	0.387832	0.542	0.548	1	Percursor	GATA4
2024-09-06	0.00476832	0.269197	0.274	0.227	1	Percursor	2024-09-06
RYK	0.00481268	0.293698	0.407	0.385	1	Percursor	RYK
SGCB	0.00489366	0.251366	0.242	0.198	1	Percursor	SGCB
SIPA1L1	0.0049532	0.274224	0.285	0.24	1	Percursor	SIPA1L1
SRPK2	0.00508717	0.272712	0.362	0.321	1	Percursor	SRPK2
ITGA2	0.00514115	0.275439	0.217	0.17	1	Percursor	ITGA2
PPIG	0.00518363	0.267256	0.516	0.512	1	Percursor	PPIG
LARP7	0.00533649	0.250791	0.278	0.235	1	Percursor	LARP7
SRGAP1	0.00549496	0.296039	0.527	0.509	1	Percursor	SRGAP1
FARP1	0.00567672	0.357173	0.249	0.204	1	Percursor	FARP1
PPP2CA	0.00574439	0.287899	0.402	0.378	1	Percursor	PPP2CA
ROCK1	0.00583533	0.327881	0.413	0.392	1	Percursor	ROCK1
LPAR2	0.0058916	0.325645	0.26	0.22	1	Percursor	LPAR2
PDK4	0.00618917	0.907622	0.481	0.474	1	Percursor	PDK4
SORBS1	0.00636021	0.313728	0.157	0.117	1	Percursor	SORBS1
NOTCH2	0.00641283	0.251944	0.45	0.424	1	Percursor	NOTCH2
KDM7A	0.00672074	0.664759	0.328	0.304	1	Percursor	KDM7A
ITGAV	0.00680279	0.315542	0.521	0.516	1	Percursor	ITGAV
AHI1	0.00683977	0.276603	0.214	0.173	1	Percursor	AHI1
HSPA5	0.00698573	0.460602	0.738	0.77	1	Percursor	HSPA5
ARRDC2	0.00702572	0.417555	0.202	0.16	1	Percursor	ARRDC2
RELL1	0.00728866	0.256978	0.23	0.191	1	Percursor	RELL1
PHF2	0.0074769	0.291518	0.237	0.198	1	Percursor	PHF2
NEDD9	0.00761288	0.411131	0.468	0.451	1	Percursor	NEDD9
FNBP1L	0.00804308	0.26174	0.339	0.304	1	Percursor	FNBP1L
ENSGALG00000034584	0.00809104	0.272976	0.178	0.138	1	Percursor	ENSGALG00000034584
ENSGALG00000021171	0.00811804	0.426997	0.17	0.131	1	Percursor	ENSGALG00000021171
KIF13A	0.00837223	0.404496	0.21	0.168	1	Percursor	KIF13A
TXNRD1	0.00859261	0.589095	0.21	0.174	1	Percursor	TXNRD1
NOVA1	0.00894611	0.271828	0.184	0.143	1	Percursor	NOVA1
ANKMY2	0.00935242	0.277808	0.23	0.194	1	Percursor	ANKMY2
SLC44A3	0.00953068	0.266476	0.147	0.107	1	Percursor	SLC44A3
ENSGALG00000038635	0.0095535	0.264053	0.384	0.362	1	Percursor	ENSGALG00000038635
CYP17A1	4.1765e-244	3.57836	0.996	0.551	6.80978e-240	Leydig	CYP17A1
ENSGALG00000031360	2.34882e-228	3.54975	0.932	0.237	3.82975e-224	Leydig	ENSGALG00000031360
CYP11A1	1.50978e-170	2.26966	0.949	0.513	2.4617e-166	Leydig	CYP11A1
TPM2	6.64048e-170	2.24172	0.993	0.904	1.08273e-165	Leydig	TPM2
LHCGR	2.11414e-138	1.75541	0.641	0.1	3.4471e-134	Leydig	LHCGR
ND3	1.07562e-115	1.03034	0.999	0.995	1.7538e-111	Leydig	ND3
ND1	3.67463e-114	0.802631	1	1	5.99149e-110	Leydig	ND1
CYTB	2.67811e-111	0.86261	1	0.999	4.36667e-107	Leydig	CYTB
ND5	1.35979e-110	0.78753	1	1	2.21714e-106	Leydig	ND5
GRP	2.28293e-100	1.56356	0.983	0.854	3.72232e-96	Leydig	GRP
ND4	6.16431e-98	0.789029	0.999	0.997	1.00509e-93	Leydig	ND4
MSMO1	8.64972e-92	1.37697	0.746	0.3	1.41034e-87	Leydig	MSMO1
COII	1.91425e-91	0.619536	1	1	3.12118e-87	Leydig	COII
SCIN	1.51982e-89	1.31157	0.516	0.094	2.47807e-85	Leydig	SCIN
DHCR24	8.75869e-89	1.39797	0.755	0.332	1.4281e-84	Leydig	DHCR24
ATP6	2.18424e-87	0.646147	1	1	3.56141e-83	Leydig	ATP6
FDPS	6.98969e-83	1.34144	0.668	0.236	1.13967e-78	Leydig	FDPS
WFDC1	3.74609e-81	1.32856	0.549	0.139	6.10799e-77	Leydig	WFDC1
RGS3	3.64574e-79	1.51635	0.835	0.496	5.94438e-75	Leydig	RGS3
SLC1A6	1.63695e-78	1.08286	0.488	0.097	2.66904e-74	Leydig	SLC1A6
COX3	1.34051e-76	0.538778	1	1	2.1857e-72	Leydig	COX3
SMAD5	3.18772e-75	1.00462	0.963	0.844	5.19758e-71	Leydig	SMAD5
COL20A1	3.10309e-74	1.10782	0.806	0.369	5.05958e-70	Leydig	COL20A1
HAPLN1	3.78811e-74	1.2305	0.581	0.17	6.17651e-70	Leydig	HAPLN1
DHCR7	8.00277e-72	0.971419	0.466	0.1	1.30485e-67	Leydig	DHCR7
ENSGALG00000009538	3.07793e-71	1.04379	0.456	0.095	5.01856e-67	Leydig	ENSGALG00000009538
MT-ND2	1.08937e-68	0.660944	1	1	1.77623e-64	Leydig	MT-ND2
CSRP2	1.04299e-67	1.16778	0.455	0.1	1.70059e-63	Leydig	CSRP2
LRRTM4	2.57685e-64	1.28874	0.405	0.076	4.20155e-60	Leydig	LRRTM4
SCAP	8.23063e-64	0.936996	0.676	0.291	1.342e-59	Leydig	SCAP
PGRMC1	5.49236e-61	0.930329	0.85	0.574	8.95529e-57	Leydig	PGRMC1
FABP6	7.03655e-61	2.16224	0.291	0.027	1.14731e-56	Leydig	FABP6
POR	1.55829e-59	1.00996	0.668	0.299	2.54079e-55	Leydig	POR
TSPAN13	1.54351e-58	0.995533	0.505	0.157	2.51669e-54	Leydig	TSPAN13
HSPE1	6.678e-58	1.08363	0.902	0.693	1.08885e-53	Leydig	HSPE1
CYP51A1	6.72432e-58	0.957528	0.602	0.239	1.0964e-53	Leydig	CYP51A1
MT-CO1	2.55269e-57	0.444063	1	1	4.16217e-53	Leydig	MT-CO1
SERPINE2	4.51681e-53	0.951767	0.909	0.75	7.36466e-49	Leydig	SERPINE2
AHCY	1.33449e-52	0.908998	0.461	0.138	2.17588e-48	Leydig	AHCY
TJP2	6.03281e-52	0.959656	0.499	0.17	9.83649e-48	Leydig	TJP2
HSPD1	6.66685e-51	0.812858	0.904	0.694	1.08703e-46	Leydig	HSPD1
GJA1	9.93445e-51	0.764589	0.856	0.524	1.61981e-46	Leydig	GJA1
KANK1	4.27361e-50	0.8231	0.936	0.798	6.96813e-46	Leydig	KANK1
DCLK1	1.40662e-49	1.13085	0.317	0.058	2.29349e-45	Leydig	DCLK1
HMGCS1	3.7294e-49	0.905909	0.623	0.265	6.08079e-45	Leydig	HMGCS1
KCNK5	4.64764e-49	0.954749	0.358	0.08	7.57798e-45	Leydig	KCNK5
NR5A1	5.90751e-49	0.870585	0.663	0.304	9.63219e-45	Leydig	NR5A1
PLPPR1	9.53059e-49	0.739317	0.31	0.055	1.55396e-44	Leydig	PLPPR1
ERBB4	5.44823e-47	1.16577	0.347	0.08	8.88334e-43	Leydig	ERBB4
HSPB2	1.38273e-45	0.591417	0.264	0.037	2.25454e-41	Leydig	HSPB2
NELL2	9.90252e-45	0.782898	0.666	0.313	1.61461e-40	Leydig	NELL2
CITED4	1.39932e-43	0.718954	0.472	0.165	2.2816e-39	Leydig	CITED4
FSTL4	2.4571e-43	0.905607	0.285	0.052	4.00631e-39	Leydig	FSTL4
FGF14	4.4061e-43	1.73997	0.285	0.055	7.18415e-39	Leydig	FGF14
IGFBP2	9.48151e-43	0.830751	0.518	0.212	1.54596e-38	Leydig	IGFBP2
RTN1	1.69729e-42	0.854679	0.556	0.258	2.76743e-38	Leydig	RTN1
FRMD3	8.96073e-40	0.900131	0.32	0.082	1.46105e-35	Leydig	FRMD3
FDFT1	9.57321e-40	0.77843	0.589	0.276	1.56091e-35	Leydig	FDFT1
MYOM2	2.13239e-39	0.734234	0.335	0.09	3.47687e-35	Leydig	MYOM2
ENSGALG00000006083	1.17691e-38	0.654129	0.389	0.127	1.91895e-34	Leydig	ENSGALG00000006083
CHST8	5.12921e-37	0.717042	0.19	0.019	8.36317e-33	Leydig	CHST8
SERPINF1	6.60449e-37	0.867258	0.817	0.603	1.07686e-32	Leydig	SERPINF1
EEPD1	7.42125e-37	0.626356	0.265	0.056	1.21003e-32	Leydig	EEPD1
ARG2	1.9197e-36	0.647175	0.278	0.064	3.13008e-32	Leydig	ARG2
LRRN4	1.38013e-35	0.662556	0.34	0.102	2.2503e-31	Leydig	LRRN4
NSDHL	2.05474e-35	0.549645	0.308	0.08	3.35025e-31	Leydig	NSDHL
ENSGALG00000015531	5.24351e-35	0.732476	0.347	0.108	8.54955e-31	Leydig	ENSGALG00000015531
STAR	8.97174e-35	0.607486	0.732	0.405	1.46284e-30	Leydig	STAR
ENSGALG00000048205	1.04383e-34	0.657275	0.452	0.187	1.70197e-30	Leydig	ENSGALG00000048205
ABCC5	1.4346e-34	0.786785	0.524	0.251	2.33911e-30	Leydig	ABCC5
WDFY1	3.69117e-34	0.757731	0.534	0.263	6.01845e-30	Leydig	WDFY1
RPL4	1.20274e-33	0.472271	0.977	0.904	1.96107e-29	Leydig	RPL4
TMEM200A	1.31243e-32	0.669412	0.267	0.067	2.13992e-28	Leydig	TMEM200A
ENSGALG00000036566	1.41653e-32	0.485252	0.255	0.059	2.30965e-28	Leydig	ENSGALG00000036566
ALDOC	2.23337e-32	0.585551	0.813	0.56	3.64151e-28	Leydig	ALDOC
MCTP1	3.17803e-32	0.985394	0.315	0.097	5.18178e-28	Leydig	MCTP1
SSX2IP	3.37237e-32	0.439419	0.203	0.032	5.49865e-28	Leydig	SSX2IP
ABLIM1	6.30427e-32	0.646099	0.521	0.242	1.02791e-27	Leydig	ABLIM1
SLC25A1	8.72908e-32	0.58093	0.395	0.149	1.42328e-27	Leydig	SLC25A1
SLC16A1	1.95491e-31	0.603647	0.422	0.173	3.18748e-27	Leydig	SLC16A1
SERHL	2.77858e-31	0.588454	0.334	0.109	4.53048e-27	Leydig	SERHL
PDZD2	3.45507e-31	0.760001	0.77	0.529	5.6335e-27	Leydig	PDZD2
COLEC12	5.69672e-31	0.67851	0.796	0.54	9.2885e-27	Leydig	COLEC12
ADGRL3	7.97178e-31	0.90736	0.379	0.144	1.2998e-26	Leydig	ADGRL3
RPL36	7.97387e-31	0.461761	0.967	0.909	1.30014e-26	Leydig	RPL36
CYB5R2	3.47379e-30	0.589891	0.439	0.189	5.66402e-26	Leydig	CYB5R2
ENSGALG00000015701	3.73315e-30	0.468916	0.197	0.034	6.0869e-26	Leydig	ENSGALG00000015701
PFKL	4.59449e-30	0.582503	0.398	0.157	7.49131e-26	Leydig	PFKL
CD74	5.67407e-30	0.63625	0.264	0.072	9.25156e-26	Leydig	CD74
HM13	6.53878e-30	0.747762	0.538	0.275	1.06615e-25	Leydig	HM13
NDRG4	8.19771e-30	0.703192	0.437	0.192	1.33664e-25	Leydig	NDRG4
SC5D	9.01354e-30	0.608229	0.488	0.231	1.46966e-25	Leydig	SC5D
NUCB2	1.41594e-29	0.612566	0.739	0.483	2.3087e-25	Leydig	NUCB2
NAV2	1.46962e-29	0.676204	0.515	0.253	2.39622e-25	Leydig	NAV2
SEMA3C	1.83027e-29	0.832077	0.312	0.103	2.98426e-25	Leydig	SEMA3C
LSS	2.23391e-29	0.492328	0.307	0.094	3.64239e-25	Leydig	LSS
ENSGALG00000006723	4.03425e-29	0.686492	0.632	0.363	6.57784e-25	Leydig	ENSGALG00000006723
CADPS2	5.96206e-29	0.539731	0.208	0.041	9.72114e-25	Leydig	CADPS2
EOGT	1.22965e-28	0.49292	0.324	0.108	2.00494e-24	Leydig	EOGT
SREBF2	1.28861e-28	0.6104	0.752	0.484	2.10108e-24	Leydig	SREBF2
RPS2	1.32542e-28	0.594757	0.879	0.724	2.1611e-24	Leydig	RPS2
CD164L2	1.44849e-28	0.636815	0.525	0.264	2.36176e-24	Leydig	CD164L2
TRIM55	1.87732e-28	0.462528	0.198	0.037	3.06098e-24	Leydig	TRIM55
ENSGALG00000035994	4.32707e-28	0.715868	0.437	0.197	7.0553e-24	Leydig	ENSGALG00000035994
ENSGALG00000008518	7.21045e-28	0.505677	0.204	0.04	1.17566e-23	Leydig	ENSGALG00000008518
CALN1	1.13137e-27	0.477558	0.158	0.021	1.8447e-23	Leydig	CALN1
GAS6	1.58568e-27	0.629429	0.459	0.215	2.58545e-23	Leydig	GAS6
F2RL1	4.14791e-27	0.514091	0.251	0.069	6.76317e-23	Leydig	F2RL1
BPGM	4.88026e-27	0.553792	0.358	0.137	7.95727e-23	Leydig	BPGM
ATP5B	2.35053e-26	0.546799	0.826	0.662	3.83254e-22	Leydig	ATP5B
SPON1	2.66043e-26	0.970486	0.167	0.029	4.33783e-22	Leydig	SPON1
TRIM35	3.53957e-26	0.595101	0.575	0.314	5.77127e-22	Leydig	TRIM35
ENSGALG00000010225	4.62286e-26	0.426083	0.188	0.037	7.53758e-22	Leydig	ENSGALG00000010225
SLC25A4	6.18113e-26	0.621859	0.471	0.232	1.00783e-21	Leydig	SLC25A4
RPLP1	7.72063e-26	0.337275	0.999	0.993	1.25885e-21	Leydig	RPLP1
ATP8	1.22966e-25	0.634423	0.522	0.307	2.00496e-21	Leydig	ATP8
RALY	3.30563e-25	0.480248	0.227	0.061	5.38982e-21	Leydig	RALY
JAG2	7.36925e-25	0.581087	0.461	0.23	1.20156e-20	Leydig	JAG2
MGST3	1.00915e-24	0.638562	0.569	0.322	1.64541e-20	Leydig	MGST3
ND4L	1.17595e-24	0.572028	0.636	0.409	1.91739e-20	Leydig	ND4L
UQCR10	1.51258e-24	0.586932	0.783	0.545	2.46626e-20	Leydig	UQCR10
NECAB1	3.21423e-24	0.513333	0.267	0.087	5.24081e-20	Leydig	NECAB1
SLCO1A2	3.29733e-24	0.439184	0.203	0.049	5.37629e-20	Leydig	SLCO1A2
EDIL3	7.62344e-24	0.510609	0.312	0.117	1.243e-19	Leydig	EDIL3
AS3MT	2.10672e-23	0.50512	0.369	0.155	3.43501e-19	Leydig	AS3MT
TLN1	2.18292e-23	0.563479	0.823	0.662	3.55925e-19	Leydig	TLN1
TENM2	2.18705e-23	0.963958	0.272	0.097	3.56599e-19	Leydig	TENM2
ENSGALG00000038652	2.43819e-23	0.587029	0.601	0.362	3.97547e-19	Leydig	ENSGALG00000038652
ENSGALG00000019284	2.78757e-23	0.667691	0.371	0.167	4.54514e-19	Leydig	ENSGALG00000019284
ZNF385B	3.12148e-23	0.562235	0.2	0.049	5.08957e-19	Leydig	ZNF385B
RPS27A	3.1388e-23	0.42374	0.974	0.938	5.11781e-19	Leydig	RPS27A
RPLP0	6.40189e-23	0.392699	0.984	0.941	1.04383e-18	Leydig	RPLP0
RASGEF1C	7.1039e-23	0.323647	0.131	0.017	1.15829e-18	Leydig	RASGEF1C
TBC1D9	9.02934e-23	0.420837	0.287	0.103	1.47223e-18	Leydig	TBC1D9
ST3GAL3	1.59576e-22	0.429229	0.512	0.277	2.60188e-18	Leydig	ST3GAL3
ATP5A1Z	1.65845e-22	0.489072	0.769	0.538	2.70411e-18	Leydig	ATP5A1Z
HPGDS	1.72945e-22	0.495101	0.461	0.228	2.81987e-18	Leydig	HPGDS
KIF21A	2.04574e-22	0.507901	0.392	0.18	3.33558e-18	Leydig	KIF21A
FASN	2.28963e-22	0.537498	0.531	0.303	3.73324e-18	Leydig	FASN
SCN3B	2.3495e-22	0.267036	0.114	0.011	3.83085e-18	Leydig	SCN3B
ABHD6	3.41097e-22	0.318009	0.136	0.02	5.56159e-18	Leydig	ABHD6
NHSL1	1.00903e-21	0.390419	0.291	0.11	1.64522e-17	Leydig	NHSL1
ENSGALG00000052336	1.12903e-21	0.309866	0.155	0.03	1.84089e-17	Leydig	ENSGALG00000052336
RGS16	1.28344e-21	0.564311	0.181	0.045	2.09264e-17	Leydig	RGS16
F10	1.6245e-21	0.471781	0.314	0.13	2.64874e-17	Leydig	F10
NADK	1.91133e-21	0.480359	0.509	0.283	3.11643e-17	Leydig	NADK
CTBP2	2.11437e-21	0.358217	0.21	0.06	3.44747e-17	Leydig	CTBP2
CDC20	2.33154e-21	0.635002	0.302	0.125	3.80158e-17	Leydig	CDC20
MVD	3.69177e-21	0.338647	0.207	0.059	6.01944e-17	Leydig	MVD
PIN4	5.28094e-21	0.625821	0.621	0.418	8.61057e-17	Leydig	PIN4
CENPP	5.39924e-21	0.55587	0.388	0.187	8.80345e-17	Leydig	CENPP
NME2	1.58478e-20	0.5041	0.966	0.931	2.58398e-16	Leydig	NME2
DDHD2	1.98903e-20	0.342081	0.197	0.055	3.24312e-16	Leydig	DDHD2
KCNMA1	2.0978e-20	0.610728	0.257	0.093	3.42047e-16	Leydig	KCNMA1
GALNT9	2.90259e-20	0.375831	0.175	0.044	4.73267e-16	Leydig	GALNT9
ENSGALG00000028267	3.05494e-20	0.485695	0.563	0.344	4.98108e-16	Leydig	ENSGALG00000028267
MMD	3.65524e-20	0.507386	0.511	0.29	5.95986e-16	Leydig	MMD
ENSGALG00000005790	3.78034e-20	0.379046	0.307	0.124	6.16384e-16	Leydig	ENSGALG00000005790
PDHA2	3.89014e-20	0.586291	0.538	0.318	6.34287e-16	Leydig	PDHA2
MVB12B	6.26167e-20	0.43056	0.284	0.112	1.02096e-15	Leydig	MVB12B
B3GAT2	6.2958e-20	0.394256	0.101	0.01	1.02653e-15	Leydig	B3GAT2
TMEM233	7.00244e-20	0.305829	0.126	0.02	1.14175e-15	Leydig	TMEM233
CRIP1	7.39947e-20	0.506599	0.271	0.103	1.20648e-15	Leydig	CRIP1
SLC12A2	8.44134e-20	0.730813	0.551	0.345	1.37636e-15	Leydig	SLC12A2
IPO11	9.72736e-20	0.451657	0.368	0.173	1.58605e-15	Leydig	IPO11
MICAL2	1.09242e-19	0.463525	0.17	0.043	1.78118e-15	Leydig	MICAL2
FDXR	1.38289e-19	0.395458	0.221	0.072	2.2548e-15	Leydig	FDXR
ATP5G3	1.41403e-19	0.526872	0.79	0.612	2.30557e-15	Leydig	ATP5G3
SOX5	1.47496e-19	0.709632	0.509	0.307	2.40491e-15	Leydig	SOX5
HTR1B	3.53613e-19	0.508451	0.275	0.11	5.76566e-15	Leydig	HTR1B
NEBL	3.59979e-19	0.526453	0.255	0.096	5.86946e-15	Leydig	NEBL
ABCF2	4.16428e-19	0.370837	0.304	0.129	6.78987e-15	Leydig	ABCF2
ATP10A	5.31594e-19	0.645871	0.258	0.102	8.66763e-15	Leydig	ATP10A
KCNG4	5.78689e-19	0.37741	0.193	0.057	9.43552e-15	Leydig	KCNG4
NFX1	6.33836e-19	0.55718	0.367	0.179	1.03347e-14	Leydig	NFX1
ENSGALG00000005938	1.84856e-18	0.342087	0.133	0.027	3.01407e-14	Leydig	ENSGALG00000005938
SNX1	2.04378e-18	0.389444	0.466	0.254	3.33238e-14	Leydig	SNX1
SEMA3A	2.67117e-18	0.474733	0.252	0.097	4.35534e-14	Leydig	SEMA3A
CSPG5	3.41144e-18	0.321556	0.203	0.066	5.56235e-14	Leydig	CSPG5
STK31	4.69605e-18	0.556728	0.262	0.107	7.65692e-14	Leydig	STK31
ENSGALG00000050676	4.82063e-18	0.54971	0.164	0.044	7.86004e-14	Leydig	ENSGALG00000050676
PAIP1	6.54797e-18	0.4472	0.665	0.46	1.06765e-13	Leydig	PAIP1
RPS29	1.49759e-17	0.271644	0.99	0.978	2.44182e-13	Leydig	RPS29
SLC9A3R2	1.8437e-17	0.404541	0.31	0.138	3.00616e-13	Leydig	SLC9A3R2
PRKCB	2.0723e-17	0.312924	0.188	0.059	3.37889e-13	Leydig	PRKCB
SQLE	2.31996e-17	0.374043	0.374	0.184	3.7827e-13	Leydig	SQLE
SLC29A4	2.36971e-17	0.493269	0.308	0.14	3.86381e-13	Leydig	SLC29A4
TMEM120A	3.3909e-17	0.368114	0.258	0.103	5.52886e-13	Leydig	TMEM120A
NPAS2	3.48968e-17	0.275522	0.205	0.069	5.68992e-13	Leydig	NPAS2
PARD3B	3.61926e-17	0.472439	0.434	0.244	5.9012e-13	Leydig	PARD3B
TFPI2	4.30502e-17	0.777248	0.355	0.181	7.01933e-13	Leydig	TFPI2
ENSGALG00000049582	4.44771e-17	0.318161	0.267	0.109	7.25199e-13	Leydig	ENSGALG00000049582
PTP4A1	4.53135e-17	0.448559	0.514	0.315	7.38836e-13	Leydig	PTP4A1
YBX1	5.05161e-17	0.374856	0.939	0.857	8.23665e-13	Leydig	YBX1
LPCAT1	5.88689e-17	0.43049	0.448	0.251	9.59858e-13	Leydig	LPCAT1
OSR2	1.16128e-16	0.539762	0.328	0.157	1.89346e-12	Leydig	OSR2
GHITM	1.59663e-16	0.38868	0.611	0.401	2.60331e-12	Leydig	GHITM
CYB5A	5.43388e-16	0.441025	0.639	0.44	8.85995e-12	Leydig	CYB5A
DBNDD2	5.71826e-16	0.340495	0.25	0.104	9.32363e-12	Leydig	DBNDD2
HSD17B7	6.41974e-16	0.405819	0.321	0.152	1.04674e-11	Leydig	HSD17B7
MADD	7.29873e-16	0.453674	0.321	0.16	1.19006e-11	Leydig	MADD
YWHAB	9.02454e-16	0.456016	0.722	0.559	1.47145e-11	Leydig	YWHAB
FADS2	1.06329e-15	0.382657	0.34	0.173	1.73369e-11	Leydig	FADS2
MAP1LC3A	1.19926e-15	0.3739	0.401	0.217	1.9554e-11	Leydig	MAP1LC3A
RAB3B	1.4439e-15	0.305133	0.118	0.026	2.35428e-11	Leydig	RAB3B
PDK1	1.81719e-15	0.270076	0.255	0.105	2.96292e-11	Leydig	PDK1
RNGTT	1.95321e-15	0.481151	0.307	0.146	3.18471e-11	Leydig	RNGTT
CD9	1.99378e-15	0.274759	0.325	0.151	3.25086e-11	Leydig	CD9
STX7	2.09816e-15	0.386362	0.374	0.195	3.42106e-11	Leydig	STX7
ENSGALG00000016651	2.15182e-15	0.289093	0.128	0.031	3.50855e-11	Leydig	ENSGALG00000016651
SLC35B1	2.32415e-15	0.31795	0.195	0.07	3.78953e-11	Leydig	SLC35B1
GRK5	3.33867e-15	0.457251	0.16	0.05	5.4437e-11	Leydig	GRK5
JARID2	4.61255e-15	0.372897	0.541	0.352	7.52077e-11	Leydig	JARID2
STARD4	5.26023e-15	0.406957	0.375	0.198	8.5768e-11	Leydig	STARD4
CLSTN1	5.7588e-15	0.360197	0.566	0.364	9.38972e-11	Leydig	CLSTN1
RPS26	6.2328e-15	0.277169	0.991	0.985	1.01626e-10	Leydig	RPS26
AUTS2	6.98251e-15	1.09279	0.518	0.402	1.1385e-10	Leydig	AUTS2
RPRM	7.03785e-15	0.268739	0.14	0.039	1.14752e-10	Leydig	RPRM
DOCK9	8.0964e-15	0.371541	0.292	0.139	1.32012e-10	Leydig	DOCK9
ENSGALG00000049239	9.27872e-15	0.268728	0.197	0.074	1.51289e-10	Leydig	ENSGALG00000049239
FBXL2	1.06903e-14	0.348769	0.184	0.067	1.74305e-10	Leydig	FBXL2
NDUFB2	1.12992e-14	0.429019	0.409	0.239	1.84233e-10	Leydig	NDUFB2
DYNC1LI1	1.19597e-14	0.442971	0.461	0.277	1.95004e-10	Leydig	DYNC1LI1
UBL7	1.51751e-14	0.445223	0.351	0.194	2.47429e-10	Leydig	UBL7
GPC1	1.66021e-14	0.283419	0.405	0.226	2.70697e-10	Leydig	GPC1
ENSGALG00000037160	1.80107e-14	0.531461	0.235	0.101	2.93665e-10	Leydig	ENSGALG00000037160
RB1	2.0144e-14	0.325144	0.384	0.206	3.28448e-10	Leydig	RB1
ENSGALG00000051266	2.50851e-14	0.356513	0.683	0.485	4.09013e-10	Leydig	ENSGALG00000051266
ENSGALG00000006899	2.54774e-14	0.415002	0.849	0.744	4.15409e-10	Leydig	ENSGALG00000006899
ETFA	3.02418e-14	0.377236	0.484	0.295	4.93093e-10	Leydig	ETFA
PRDX3	3.12333e-14	0.382298	0.609	0.418	5.09258e-10	Leydig	PRDX3
PLCL2	3.36191e-14	0.487219	0.512	0.323	5.48159e-10	Leydig	PLCL2
AMY1A	3.37433e-14	0.341198	0.265	0.122	5.50185e-10	Leydig	AMY1A
INSIG1	3.77401e-14	0.419649	0.555	0.36	6.15352e-10	Leydig	INSIG1
NDUFA4	3.93549e-14	0.401651	0.809	0.632	6.41682e-10	Leydig	NDUFA4
TXN	4.86326e-14	0.348266	0.949	0.894	7.92954e-10	Leydig	TXN
SH3PXD2B	5.50934e-14	0.390695	0.367	0.2	8.98297e-10	Leydig	SH3PXD2B
CHCHD10	6.5601e-14	0.439636	0.439	0.269	1.06962e-09	Leydig	CHCHD10
FMC1	6.68178e-14	0.300921	0.225	0.096	1.08946e-09	Leydig	FMC1
HLCS	7.47588e-14	0.662128	0.33	0.181	1.21894e-09	Leydig	HLCS
ENSGALG00000006241	8.34105e-14	0.704652	0.153	0.051	1.36001e-09	Leydig	ENSGALG00000006241
LRPAP1	8.973e-14	0.389572	0.722	0.548	1.46305e-09	Leydig	LRPAP1
ENSGALG00000001604	9.78324e-14	0.251277	0.165	0.057	1.59516e-09	Leydig	ENSGALG00000001604
ENOX1	1.15154e-13	0.449608	0.379	0.215	1.87758e-09	Leydig	ENOX1
MYH10	1.23146e-13	0.474795	0.942	0.873	2.0079e-09	Leydig	MYH10
MVK	1.55478e-13	0.275591	0.223	0.094	2.53507e-09	Leydig	MVK
RNF130	2.16385e-13	0.260513	0.511	0.31	3.52816e-09	Leydig	RNF130
AP5M1	2.28986e-13	0.294747	0.213	0.088	3.73362e-09	Leydig	AP5M1
KBTBD8	2.56813e-13	0.266803	0.164	0.058	4.18734e-09	Leydig	KBTBD8
ERGIC3	3.09264e-13	0.256865	0.374	0.197	5.04255e-09	Leydig	ERGIC3
ENSGALG00000006009	3.44619e-13	0.381468	0.272	0.132	5.61901e-09	Leydig	ENSGALG00000006009
PRKAR2A	3.99111e-13	0.595509	0.611	0.442	6.50751e-09	Leydig	PRKAR2A
ENSGALG00000010303	4.55237e-13	0.299029	0.183	0.069	7.42263e-09	Leydig	ENSGALG00000010303
TIMM13	5.01117e-13	0.385284	0.629	0.444	8.17071e-09	Leydig	TIMM13
MYCBP2	5.25244e-13	0.388295	0.685	0.507	8.56411e-09	Leydig	MYCBP2
NDUFAF8	5.65728e-13	0.293594	0.185	0.074	9.22419e-09	Leydig	NDUFAF8
LBH	6.34235e-13	0.449259	0.78	0.62	1.03412e-08	Leydig	LBH
NMRAL1	6.5359e-13	0.32217	0.175	0.067	1.06568e-08	Leydig	NMRAL1
RPL22L1	6.79486e-13	0.522927	0.779	0.64	1.1079e-08	Leydig	RPL22L1
TEX10	7.84729e-13	0.374643	0.484	0.31	1.2795e-08	Leydig	TEX10
LONP1	8.10913e-13	0.341002	0.348	0.19	1.32219e-08	Leydig	LONP1
ATP1B1	8.5364e-13	0.380934	0.782	0.621	1.39186e-08	Leydig	ATP1B1
ATP5F1D	9.13557e-13	0.367404	0.582	0.411	1.48955e-08	Leydig	ATP5F1D
AGO1	1.29114e-12	0.312607	0.381	0.217	2.10521e-08	Leydig	AGO1
ACOX1	1.29139e-12	0.362827	0.338	0.187	2.1056e-08	Leydig	ACOX1
RASD1	1.5751e-12	0.501672	0.387	0.227	2.5682e-08	Leydig	RASD1
GATA6	1.59935e-12	0.31117	0.25	0.118	2.60773e-08	Leydig	GATA6
PTPRT	1.61371e-12	0.534607	0.215	0.094	2.63115e-08	Leydig	PTPRT
BCL2L1	1.68433e-12	0.302293	0.271	0.133	2.7463e-08	Leydig	BCL2L1
ATP11C	2.15656e-12	0.389815	0.391	0.232	3.51628e-08	Leydig	ATP11C
CD151	2.58457e-12	0.312307	0.27	0.136	4.21414e-08	Leydig	CD151
NUDT16L1	2.73399e-12	0.260437	0.344	0.187	4.45777e-08	Leydig	NUDT16L1
UQCR11	3.27712e-12	0.334752	0.456	0.277	5.34334e-08	Leydig	UQCR11
DMRT1	4.11469e-12	0.268636	0.201	0.086	6.70901e-08	Leydig	DMRT1
SASH1	4.93374e-12	0.337741	0.255	0.127	8.04447e-08	Leydig	SASH1
CTSD	5.03563e-12	0.308961	0.595	0.412	8.2106e-08	Leydig	CTSD
CLUH	5.22961e-12	0.329225	0.261	0.129	8.52688e-08	Leydig	CLUH
KIAA0319L	5.43728e-12	0.301448	0.262	0.13	8.86548e-08	Leydig	KIAA0319L
ADGRL2	5.83351e-12	0.427705	0.534	0.364	9.51154e-08	Leydig	ADGRL2
PEBP1	5.93213e-12	0.339518	0.77	0.612	9.67233e-08	Leydig	PEBP1
SNX17	5.94107e-12	0.285059	0.28	0.141	9.68692e-08	Leydig	SNX17
YWHAG	7.05314e-12	0.351088	0.658	0.481	1.15001e-07	Leydig	YWHAG
CCND2	7.43299e-12	0.307706	0.613	0.42	1.21195e-07	Leydig	CCND2
NIP7	7.7282e-12	0.306433	0.315	0.167	1.26008e-07	Leydig	NIP7
DDAH1	7.91941e-12	0.594444	0.184	0.078	1.29126e-07	Leydig	DDAH1
RPS4Y1	8.80832e-12	0.270417	0.976	0.963	1.4362e-07	Leydig	RPS4Y1
DAPK2	9.35083e-12	0.30215	0.197	0.085	1.52465e-07	Leydig	DAPK2
HOMER1	1.20498e-11	0.259937	0.247	0.119	1.96473e-07	Leydig	HOMER1
ENSGALG00000051459	1.23738e-11	0.29757	0.354	0.199	2.01755e-07	Leydig	ENSGALG00000051459
NPY	1.66362e-11	0.330146	0.144	0.051	2.71253e-07	Leydig	NPY
UQCRC1	1.69936e-11	0.299074	0.409	0.244	2.77081e-07	Leydig	UQCRC1
ENSGALG00000003348	1.70337e-11	0.289456	0.344	0.2	2.77734e-07	Leydig	ENSGALG00000003348
APBB1	1.89779e-11	0.882608	0.498	0.386	3.09434e-07	Leydig	APBB1
RBX1	2.00987e-11	0.294205	0.504	0.323	3.27709e-07	Leydig	RBX1
ENSGALG00000033770	2.05148e-11	0.641257	0.34	0.203	3.34494e-07	Leydig	ENSGALG00000033770
ENSGALG00000009608	2.10696e-11	0.397962	0.334	0.195	3.4354e-07	Leydig	ENSGALG00000009608
DNAJB2	2.2545e-11	0.252932	0.25	0.123	3.67596e-07	Leydig	DNAJB2
ELOVL1	2.54354e-11	0.435855	0.616	0.457	4.14725e-07	Leydig	ELOVL1
SGTB	2.75166e-11	0.270275	0.275	0.144	4.48657e-07	Leydig	SGTB
CARHSP1	2.89459e-11	0.422309	0.439	0.278	4.71963e-07	Leydig	CARHSP1
ENSGALG00000042797	3.23358e-11	0.350929	0.371	0.221	5.27235e-07	Leydig	ENSGALG00000042797
STK3	6.45023e-11	0.316912	0.541	0.367	1.05171e-06	Leydig	STK3
ACAD9	7.09819e-11	0.310882	0.608	0.429	1.15736e-06	Leydig	ACAD9
SLC25A3	7.95025e-11	0.28386	0.658	0.482	1.29629e-06	Leydig	SLC25A3
TMEM41B	8.20092e-11	0.319925	0.381	0.233	1.33716e-06	Leydig	TMEM41B
TMEM258	9.7248e-11	0.255507	0.469	0.293	1.58563e-06	Leydig	TMEM258
ACSL1	1.15666e-10	0.278864	0.385	0.235	1.88593e-06	Leydig	ACSL1
ATP1A1	1.18053e-10	0.33576	0.825	0.712	1.92485e-06	Leydig	ATP1A1
MDH1	1.19236e-10	0.317763	0.633	0.443	1.94415e-06	Leydig	MDH1
BNIP3	1.272e-10	0.252375	0.401	0.238	2.074e-06	Leydig	BNIP3
ENSGALG00000007131	1.29322e-10	0.294161	0.618	0.418	2.1086e-06	Leydig	ENSGALG00000007131
PSMD4	1.46977e-10	0.255003	0.398	0.239	2.39645e-06	Leydig	PSMD4
SORBS2	1.51541e-10	0.508608	0.392	0.252	2.47087e-06	Leydig	SORBS2
CLIP1	1.59239e-10	0.343874	0.512	0.352	2.59639e-06	Leydig	CLIP1
CDC26	1.68443e-10	0.288212	0.277	0.151	2.74646e-06	Leydig	CDC26
LRIG1	2.14783e-10	0.428328	0.385	0.246	3.50203e-06	Leydig	LRIG1
KCNN2	2.20181e-10	0.300039	0.131	0.048	3.59006e-06	Leydig	KCNN2
NDUFAB1	2.24034e-10	0.312032	0.369	0.233	3.65288e-06	Leydig	NDUFAB1
HOOK3	2.44702e-10	0.309161	0.575	0.395	3.98987e-06	Leydig	HOOK3
SYT1	2.45038e-10	0.256515	0.128	0.046	3.99535e-06	Leydig	SYT1
SERINC3	2.62581e-10	0.27574	0.576	0.401	4.28138e-06	Leydig	SERINC3
TBCA	2.71732e-10	0.308145	0.638	0.472	4.43059e-06	Leydig	TBCA
NDUFS5	2.95792e-10	0.342009	0.496	0.334	4.82289e-06	Leydig	NDUFS5
SERP1	3.73786e-10	0.304116	0.535	0.371	6.09459e-06	Leydig	SERP1
HHLA2	5.62717e-10	0.261775	0.335	0.198	9.1751e-06	Leydig	HHLA2
ENSGALG00000042589	8.01359e-10	0.266337	0.412	0.255	1.30662e-05	Leydig	ENSGALG00000042589
RPL5	8.97592e-10	0.299323	0.967	0.943	1.46352e-05	Leydig	RPL5
TPD52	9.19442e-10	0.28	0.318	0.184	1.49915e-05	Leydig	TPD52
ENSGALG00000008597	9.81457e-10	0.300753	0.288	0.165	1.60027e-05	Leydig	ENSGALG00000008597
HMBOX1	1.0094e-09	0.251321	0.264	0.14	1.64582e-05	Leydig	HMBOX1
DYL1	1.08542e-09	0.334276	0.514	0.357	1.76977e-05	Leydig	DYL1
CCDC88C	1.0907e-09	0.263368	0.437	0.272	1.77838e-05	Leydig	CCDC88C
OTUB1	1.19917e-09	0.369746	0.424	0.292	1.95525e-05	Leydig	OTUB1
MRPL35	1.24091e-09	0.26401	0.251	0.136	2.0233e-05	Leydig	MRPL35
RPSAP58	1.24141e-09	0.271356	0.969	0.951	2.02412e-05	Leydig	RPSAP58
PGAM1	1.35024e-09	0.302644	0.456	0.305	2.20157e-05	Leydig	PGAM1
SMYD4	1.40298e-09	0.259978	0.173	0.077	2.28756e-05	Leydig	SMYD4
LAMTOR2	1.43411e-09	0.331753	0.428	0.286	2.33831e-05	Leydig	LAMTOR2
TOMM6	1.48454e-09	0.283133	0.612	0.444	2.42055e-05	Leydig	TOMM6
ATP5PB	1.51596e-09	0.280821	0.522	0.361	2.47178e-05	Leydig	ATP5PB
GPM6B	1.52876e-09	0.385041	0.213	0.109	2.49264e-05	Leydig	GPM6B
DPYD	1.76107e-09	0.264295	0.255	0.138	2.87143e-05	Leydig	DPYD
PRKN	2.52466e-09	0.372203	0.151	0.065	4.11645e-05	Leydig	PRKN
ECH1	2.89601e-09	0.284522	0.437	0.281	4.72194e-05	Leydig	ECH1
LSAMP	2.97512e-09	0.2877	0.489	0.347	4.85094e-05	Leydig	LSAMP
GPI	3.09196e-09	0.262223	0.439	0.293	5.04144e-05	Leydig	GPI
FRMPD4	4.68012e-09	0.396505	0.171	0.081	7.63093e-05	Leydig	FRMPD4
CDC14A	5.61374e-09	0.357346	0.254	0.148	9.1532e-05	Leydig	CDC14A
PIP5K1B	6.92491e-09	0.678165	0.745	0.646	0.000112911	Leydig	PIP5K1B
GRAMD4	7.1092e-09	0.261322	0.221	0.119	0.000115915	Leydig	GRAMD4
KIAA0100	7.35519e-09	0.26337	0.213	0.111	0.000119926	Leydig	KIAA0100
ENSGALG00000017290	7.40481e-09	0.258923	0.337	0.207	0.000120735	Leydig	ENSGALG00000017290
SRPRA	7.80223e-09	0.293474	0.422	0.279	0.000127215	Leydig	SRPRA
TMEM59	7.87781e-09	0.285597	0.592	0.43	0.000128448	Leydig	TMEM59
C1QBP	8.40186e-09	0.267127	0.529	0.374	0.000136992	Leydig	C1QBP
HSF3	8.95256e-09	0.260016	0.464	0.308	0.000145972	Leydig	HSF3
ENSGALG00000029330	8.98759e-09	0.29996	0.359	0.233	0.000146543	Leydig	ENSGALG00000029330
BCL2L10	9.93031e-09	0.279637	0.602	0.438	0.000161914	Leydig	BCL2L10
C9H21orf2	1.19875e-08	0.254828	0.322	0.193	0.000195457	Leydig	C9H21orf2
MRPL51	1.2866e-08	0.27664	0.354	0.219	0.00020978	Leydig	MRPL51
GSTM2	1.43196e-08	0.334843	0.573	0.427	0.000233481	Leydig	GSTM2
PXYLP1	1.44457e-08	0.424486	0.311	0.195	0.000235537	Leydig	PXYLP1
ENSGALG00000030086	1.52308e-08	0.294654	0.613	0.46	0.000248338	Leydig	ENSGALG00000030086
USMG5	1.90867e-08	0.259225	0.592	0.43	0.000311209	Leydig	USMG5
TPP1	1.99351e-08	0.258256	0.335	0.211	0.000325042	Leydig	TPP1
FBXO7	2.67781e-08	0.279401	0.292	0.178	0.000436616	Leydig	FBXO7
NDUFS8	3.23148e-08	0.267942	0.522	0.364	0.000526893	Leydig	NDUFS8
NDUFB7	4.10246e-08	0.28363	0.347	0.231	0.000668906	Leydig	NDUFB7
SLC25A5	4.96274e-08	0.284759	0.462	0.324	0.000809174	Leydig	SLC25A5
MTPN	5.06449e-08	0.252173	0.418	0.28	0.000825766	Leydig	MTPN
ENSGALG00000041422	5.07938e-08	0.310387	0.748	0.631	0.000828193	Leydig	ENSGALG00000041422
MOB3B	7.6389e-08	0.48166	0.194	0.103	0.00124552	Leydig	MOB3B
CCPG1	7.79851e-08	0.263283	0.444	0.307	0.00127155	Leydig	CCPG1
ALAS1	8.01945e-08	0.371435	0.491	0.354	0.00130757	Leydig	ALAS1
SLC16A10	8.06967e-08	0.284423	0.214	0.115	0.00131576	Leydig	SLC16A10
RBFOX1	9.70028e-08	0.276322	0.104	0.04	0.00158163	Leydig	RBFOX1
ENSGALG00000028466	1.03911e-07	0.324474	0.29	0.181	0.00169427	Leydig	ENSGALG00000028466
PDLIM5	1.08776e-07	0.271887	0.185	0.097	0.00177359	Leydig	PDLIM5
MDK	1.30351e-07	0.277011	0.255	0.15	0.00212538	Leydig	MDK
GCLM	1.80173e-07	0.314811	0.459	0.325	0.00293773	Leydig	GCLM
ENSGALG00000038672	1.94543e-07	0.286043	0.496	0.371	0.00317203	Leydig	ENSGALG00000038672
RPS28	2.47934e-07	0.462246	0.553	0.469	0.00404256	Leydig	RPS28
MAPRE2	3.28892e-07	0.31011	0.499	0.379	0.00536258	Leydig	MAPRE2
MESDC2	3.5516e-07	0.265648	0.421	0.29	0.00579089	Leydig	MESDC2
SPAG16	4.13664e-07	0.354585	0.107	0.046	0.00674479	Leydig	SPAG16
CAT	4.49348e-07	0.257996	0.559	0.422	0.00732662	Leydig	CAT
PSMA7	6.27587e-07	0.274696	0.66	0.538	0.0102328	Leydig	PSMA7
MCU	8.14438e-07	0.28321	0.399	0.281	0.0132794	Leydig	MCU
ATP5PD	8.74651e-07	0.253694	0.772	0.616	0.0142612	Leydig	ATP5PD
ENSGALG00000026300	1.03205e-06	0.322565	0.374	0.273	0.0168276	Leydig	ENSGALG00000026300
RPS25	1.75893e-06	0.259614	0.971	0.971	0.0286794	Leydig	RPS25
C5H11ORF96	1.878e-06	0.555677	0.496	0.388	0.0306207	Leydig	C5H11ORF96
CKB	1.90467e-06	0.369016	0.18	0.103	0.0310556	Leydig	CKB
ASPM	2.24451e-06	0.258854	0.101	0.045	0.0365967	Leydig	ASPM
RPS6	2.74742e-06	0.251136	0.989	0.98	0.0447966	Leydig	RPS6
SAT1	3.59557e-06	0.280359	0.799	0.709	0.0586258	Leydig	SAT1
BMPR1B	3.93357e-06	0.269378	0.318	0.216	0.0641369	Leydig	BMPR1B
NAP1L1	4.20242e-06	0.276837	0.822	0.711	0.0685204	Leydig	NAP1L1
DDOST	4.51465e-06	0.262532	0.351	0.245	0.0736114	Leydig	DDOST
ENSGALG00000053991	4.61286e-06	0.25428	0.334	0.239	0.0752126	Leydig	ENSGALG00000053991
ENSGALG00000037441	5.39007e-06	0.414535	0.615	0.547	0.087885	Leydig	ENSGALG00000037441
SLC25A21	5.67676e-06	0.32631	0.174	0.1	0.0925595	Leydig	SLC25A21
GDPD5	6.67865e-06	0.293731	0.351	0.251	0.108895	Leydig	GDPD5
ENSGALG00000006345	9.71304e-06	0.262186	0.361	0.258	0.158371	Leydig	ENSGALG00000006345
GLUL	1.0156e-05	0.303982	0.595	0.49	0.165593	Leydig	GLUL
ADAMTS3	1.51666e-05	0.273537	0.12	0.062	0.247291	Leydig	ADAMTS3
LDAH	1.51995e-05	0.255325	0.454	0.349	0.247827	Leydig	LDAH
ENSGALG00000052026	3.47448e-05	0.347363	0.178	0.111	0.566514	Leydig	ENSGALG00000052026
ENSGALG00000047009	5.17378e-05	0.316766	0.277	0.198	0.843585	Leydig	ENSGALG00000047009
EML4	5.41401e-05	0.295869	0.451	0.353	0.882755	Leydig	EML4
ZFAND2A	6.96159e-05	0.384314	0.394	0.307	1	Leydig	ZFAND2A
LZTFL1	9.29207e-05	0.256844	0.148	0.091	1	Leydig	LZTFL1
NRIP1	0.00015776	0.2546	0.566	0.466	1	Leydig	NRIP1
S100A10	0.000340184	0.268118	0.826	0.769	1	Leydig	S100A10
ENSGALG00000012808	0.0005579	0.330818	0.348	0.268	1	Leydig	ENSGALG00000012808
PTPRK	0.000584275	0.306527	0.399	0.32	1	Leydig	PTPRK
SOD3	0.000974576	0.419191	0.501	0.421	1	Leydig	SOD3
DOCK4	0.0010192	0.312031	0.268	0.201	1	Leydig	DOCK4
ENSGALG00000050132	0.00348376	0.28786	0.512	0.46	1	Leydig	ENSGALG00000050132
PDE4D	0.00818457	0.664192	0.291	0.24	1	Leydig	PDE4D
