# Supplementary material for: Unique Sertoli cell adaptations support enhanced spermatogenesis in chickens
Source: J Anim Sci Biotechnol. 2025 Dec 10;16:170. doi: 10.1186/s40104-025-01304-8 (PMC12690856; doi:10.1186/s40104-025-01304-8)
Supplement: Supplementary file 2 — Additional file 2: Table S1. The sequences of siRNA and NC. Table S2. The primer sequences for RT-qPCR. Table S3. All markers of various cell types in chicken testes. Table S4. All markers of each type of germ cells in chicken testes. Table S5. All markers of each type of spermatogonia in chicken testes. Table S6. All markers of each type of spermatocytes in chicken testes. Table S7. All markers of each type of spermatids in chicken testes. Table S8. Top1000 genes in pseudotime of chicken germ cells. Table S9. Top1000 genes in pseudotime of chicken spermatogonia. Table S10. Top1000 genes in pseudotime of chicken spermatocytes. Table S11. Top1000 genes in pseudotime of chicken spermatids. Table S12. Markers of mature and immature Sertoli cells in chicken. Table S13. Markers of percursor and Leydig cells in chicken testes. Table S14. DEGs of mature Sertoli cells compared with immature in chicken testes. Table S15. DEGs of Leydig cells compared with percursor in chicken testes [file 40104_2025_1304_MOESM2_ESM.zip › Table S15.xlsx]

## Sheet: Table S15
Table S15. DEGs of Leydig cells compared with percursor in chicken testes.
id	p_val	avg_log2FC	pct.1	pct.2	p_val_adj
CYP17A1	1.15e-244	3.54243	1	0.907	2.29e-241
CYP11A1	3.64e-199	2.83011	0.98	0.64	7.27e-196
ENSGALG00000031360	1.53e-189	2.47909	0.961	0.575	3.07e-186
TPM2	2.59e-195	2.19337	1	0.991	5.18e-192
DHCR24	5.61e-149	1.88998	0.966	0.708	1.12e-145
SPON1	4.9e-87	1.59376	0.783	0.728	9.79e-84
ADGRL3	9.59e-148	1.56836	0.944	0.83	1.92e-144
FRMD3	4.13e-158	1.52925	0.924	0.796	8.27e-155
AUTS2	1.43e-156	1.45411	0.993	0.96	2.85e-153
HSPE1	3.12e-92	1.34637	0.947	0.746	6.24e-89
ERBB4	2.4e-140	1.33846	0.907	0.772	4.8e-137
CSRP2	5.07e-94	1.32728	0.84	0.558	1.01e-90
DCLK1	3.02e-108	1.32528	0.827	0.698	6.03e-105
MCTP1	2.76e-128	1.28036	0.92	0.798	5.53e-125
KCNK5	3.78e-143	1.2724	0.887	0.575	7.55e-140
PGRMC1	1.76e-88	1.24232	0.946	0.752	3.53e-85
TJP2	2.44e-111	1.23775	0.936	0.778	4.87e-108
ENSGALG00000009538	1.32e-95	1.22199	0.849	0.746	2.64e-92
GRP	3.52e-82	1.18469	0.997	0.979	7.05e-79
HMGCS1	3.12e-108	1.16576	0.987	0.879	6.25e-105
HSD3B1	2.9e-50	1.16509	0.826	0.538	5.79e-47
GJA1	1.13e-89	1.16019	0.926	0.615	2.26e-86
ND3	7.04e-132	1.14674	0.999	0.999	1.41e-128
STAR	4.16e-70	1.13517	0.866	0.54	8.32e-67
PNLIPRP1	1.32e-183	1.10703	0.8	0.319	2.64e-180
FSTL4	5.2e-106	1.10254	0.869	0.762	1.04e-102
CHST8	6.33e-130	1.09232	0.846	0.712	1.27e-126
PTPRT	1.17e-143	1.08836	0.93	0.834	2.33e-140
CRIP1	2.07e-137	1.0737	0.866	0.441	4.15e-134
PIP5K1B	5.33e-50	1.05936	0.976	0.903	1.07e-46
ENOX1	2.76e-99	1.05422	0.932	0.836	5.52e-96
SCIN	3.87e-48	1.03119	0.673	0.358	7.73e-45
LRRTM4	5.28e-20	1.02637	0.606	0.543	1.06e-16
ENSGALG00000033770	7.42e-87	0.957408	0.922	0.845	1.48e-83
PLCL2	3.12e-72	0.949165	0.943	0.801	6.24e-69
APBB1	2.36e-113	0.93967	0.996	0.969	4.72e-110
IGFBP2	3.83e-63	0.929094	0.917	0.784	7.67e-60
PDZD2	7.9e-55	0.92607	0.97	0.923	1.58e-51
HSPD1	2.7e-65	0.916356	0.953	0.779	5.4e-62
SORBS2	7.94e-89	0.90921	0.937	0.831	1.59e-85
MYOM2	2.13e-96	0.885101	0.847	0.742	4.27e-93
RERG	9.58e-71	0.858607	0.926	0.608	1.92e-67
SMAD5	5.64e-68	0.857154	0.976	0.895	1.13e-64
PDE4D	1.18e-51	0.851241	0.887	0.81	2.37e-48
ZNF385B	2.53e-120	0.846769	0.802	0.448	5.05e-117
KCNMA1	5.03e-68	0.845571	0.799	0.669	1.01e-64
DDAH1	6.69e-80	0.844395	0.856	0.795	1.34e-76
SEMA3C	3.03e-29	0.841245	0.806	0.775	6.05e-26
MCU	3.02e-93	0.83376	0.964	0.864	6.03e-90
HSPB2	1.33e-83	0.833364	0.767	0.639	2.65e-80
FDFT1	3.46e-45	0.830671	0.87	0.763	6.92e-42
ENSGALG00000037160	4.49e-81	0.824647	0.833	0.686	8.97e-78
OSR2	1.52e-84	0.810109	0.902	0.777	3.04e-81
ENSGALG00000038254	1.21e-152	0.79212	0.806	0.46	2.43e-149
TFPI2	3.26e-21	0.785046	0.869	0.791	6.53e-18
CADPS2	4.92e-106	0.781163	0.813	0.643	9.84e-103
KANK1	7.87e-54	0.775425	0.987	0.868	1.57e-50
NEBL	7.36e-99	0.761617	0.857	0.698	1.47e-95
ND5	1.21e-104	0.761136	1	1	2.42e-101
ND4	4.45e-92	0.756759	0.999	1	8.9e-89
NELL2	2.6e-38	0.756423	0.961	0.903	5.19e-35
RASD1	2.31e-59	0.75289	0.812	0.465	4.62e-56
GRK5	7.23e-82	0.751985	0.802	0.74	1.45e-78
RGS3	3.56e-42	0.7404	0.913	0.855	7.11e-39
COL20A1	2.32e-44	0.739222	0.936	0.918	4.64e-41
SLC16A1	2.03e-69	0.737224	0.832	0.535	4.07e-66
NOV	1.2e-50	0.728065	0.96	0.81	2.41e-47
KIF21A	1.34e-61	0.716055	0.846	0.576	2.67e-58
C5H11ORF96	5.85e-48	0.715821	0.976	0.933	1.17e-44
ND1	2e-104	0.706103	1	1	3.99e-101
PXYLP1	4.98e-61	0.705401	0.854	0.753	9.96e-58
SEMA3A	8.42e-71	0.694732	0.816	0.647	1.68e-67
ABLIM1	1.37e-22	0.689291	0.886	0.808	2.73e-19
PARD3B	1.71e-67	0.68079	0.943	0.87	3.41e-64
RASGEF1C	1.64e-151	0.674482	0.857	0.681	3.27e-148
COII	5.02e-105	0.669948	1	1	1e-101
PDLIM5	7.66e-107	0.669641	0.847	0.594	1.53e-103
TENM2	5.22e-73	0.668398	0.827	0.737	1.04e-69
GALNT9	1.27e-117	0.658968	0.845	0.689	2.54e-114
DPYD	8.31e-90	0.658592	0.907	0.794	1.66e-86
HTR1B	3.6e-74	0.658121	0.8	0.56	7.2e-71
ZFAND2A	1.83e-42	0.652473	0.924	0.816	3.67e-39
KCNC2	5.35e-94	0.651033	0.917	0.766	1.07e-90
ADAMTS3	2.15e-102	0.642194	0.85	0.747	4.3e-99
STARD4	7.26e-58	0.63573	0.933	0.805	1.45e-54
ENSGALG00000012808	9.19e-54	0.634547	0.913	0.74	1.84e-50
CD74	6.23e-22	0.634404	0.767	0.76	1.25e-18
CYTB	6.97e-79	0.632195	1	1	1.39e-75
BMPR1B	1.71e-53	0.617315	0.926	0.871	3.41e-50
DOCK9	9.83e-71	0.613293	0.863	0.776	1.97e-67
ATP6	1.08e-88	0.6128	1	1	2.16e-85
EEPD1	5.05e-37	0.610802	0.659	0.466	1.01e-33
RBFOX1	1.41e-90	0.57019	0.81	0.706	2.82e-87
NPAS2	1.68e-100	0.567892	0.863	0.718	3.37e-97
MICAL2	2.93e-25	0.561399	0.653	0.611	5.86e-22
TSHZ2	6.05e-59	0.540113	0.842	0.751	1.21e-55
LSAMP	1.24e-29	0.536164	0.924	0.875	2.48e-26
NAV2	4.13e-11	0.531507	0.842	0.796	8.25e-08
PTPRK	2.26e-52	0.530578	0.953	0.882	4.52e-49
TSPAN13	6.04e-08	0.513595	0.558	0.406	0.0001209
ADGRL2	5.37e-33	0.512965	0.92	0.844	1.07e-29
MFGE8	1.81e-53	0.506614	0.906	0.577	3.62e-50
RGS16	3.44e-05	0.504347	0.612	0.723	0.0687111
ENSGALG00000042339	3.78e-37	0.502576	0.94	0.877	7.57e-34
ST3GAL3	4.18e-35	0.495841	0.924	0.853	8.37e-32
ENSGALG00000015701	1.75e-44	0.494186	0.708	0.725	3.5e-41
ADK	5.86e-62	0.492256	0.857	0.757	1.17e-58
PTPRF	4.21e-46	0.484163	0.913	0.808	8.43e-43
PHLDA2	3.78e-05	0.481707	0.873	0.725	0.0755304
GATA6	1.08e-67	0.476979	0.84	0.625	2.16e-64
EOGT	1.51e-12	0.476963	0.635	0.558	3.02e-09
F2RL1	2.28e-05	0.472131	0.509	0.452	0.045534
CENPP	0.0115189	0.470918	0.482	0.415	1
CALN1	0.00100109	0.469402	0.511	0.574	1
SLCO1A2	3.56e-18	0.469168	0.702	0.683	7.13e-15
TXN	3.91e-24	0.468304	0.984	0.912	7.82e-21
EDIL3	8.27e-41	0.46312	0.806	0.795	1.65e-37
C1H21ORF91	4.23e-14	0.457186	0.773	0.599	8.46e-11
SMOC1	2.31e-105	0.452907	0.807	0.7	4.62e-102
STK38L	5.02e-25	0.452345	0.88	0.803	1e-21
ND6	4.45e-40	0.45165	1	0.999	8.9e-37
INSIG1	3.96e-21	0.451025	0.961	0.879	7.93e-18
PHLPP1	7.49e-55	0.435892	0.912	0.795	1.5e-51
PRKN	2.26e-42	0.435168	0.722	0.647	4.52e-39
C4BPA	1.53e-37	0.421942	0.816	0.606	3.05e-34
CENPO	2.1e-45	0.421576	0.929	0.728	4.2e-42
RORA	8.12e-33	0.415501	0.961	0.932	1.62e-29
CCDC88C	5.79e-21	0.413318	0.648	0.416	1.16e-17
NR3C2	2.18e-20	0.409516	0.9	0.811	4.36e-17
SNRPF	2.75e-39	0.406203	0.845	0.66	5.49e-36
MT-CO1	4.57e-53	0.402337	1	1	9.14e-50
TMEM254	7.91e-67	0.402023	0.832	0.64	1.58e-63
XPA	4.52e-44	0.388356	0.835	0.549	9.04e-41
FRMPD4	1.29e-30	0.385659	0.746	0.774	2.57e-27
EML4	5.01e-33	0.383884	0.947	0.899	1e-29
CNTN5	4.97e-14	0.377485	0.605	0.697	9.93e-11
JAG2	0.000352458	0.376368	0.628	0.634	0.704916
LBH	1.97e-08	0.3757	0.879	0.848	3.95e-05
GPM6B	1.04e-07	0.373561	0.683	0.614	0.000207822
SLCO3A1	4.33e-131	0.373347	0.815	0.557	8.66e-128
CYRIB	1.7e-49	0.371943	0.857	0.746	3.4e-46
NHSL1	1.55e-06	0.371736	0.81	0.755	0.00310254
COX3	2.55e-49	0.369563	1	1	5.09e-46
DSP	6.69e-82	0.358488	0.779	0.744	1.34e-78
CDC20	0.00110426	0.353397	0.372	0.362	1
DENND5B	2.02e-72	0.351413	0.873	0.77	4.04e-69
UNC5C	4.8e-10	0.34405	0.99	0.958	9.6e-07
ALDOC	4.71e-14	0.343321	0.869	0.854	9.41e-11
SHROOM3	8.22e-72	0.331259	0.775	0.648	1.64e-68
ENSGALG00000038652	7.46e-16	0.328172	0.757	0.555	1.49e-12
WWC2	2.24e-74	0.326224	0.835	0.729	4.48e-71
ARHGAP17	3.83e-32	0.325053	0.892	0.808	7.67e-29
IL9	6.69e-58	0.324649	0.766	0.644	1.34e-54
IMMP2L	4.02e-51	0.322137	0.799	0.722	8.05e-48
COBLL1	8.3e-72	0.321765	0.757	0.671	1.66e-68
ARL15	6.93e-34	0.320787	0.912	0.824	1.39e-30
DTNA	1.17e-38	0.320377	0.8	0.773	2.34e-35
SERPINH1	3.16e-11	0.319081	0.937	0.842	6.32e-08
RAB3B	2.77e-07	0.318459	0.481	0.452	0.000553428
GPC5	3.24e-43	0.317812	0.755	0.643	6.48e-40
BASP1	3.5e-15	0.314208	0.98	0.937	6.99e-12
PLCB1	7.57e-38	0.3141	0.906	0.825	1.51e-34
PLBD1	1.32e-74	0.310979	0.743	0.625	2.65e-71
CLIP1	1.71e-05	0.30117	0.79	0.762	0.0341168
MICAL3	2.03e-32	0.300823	0.884	0.827	4.06e-29
TRHDE	1.35e-36	0.296876	0.83	0.77	2.69e-33
SLC16A10	9.92e-08	0.29385	0.862	0.778	0.000198338
ENSGALG00000051459	3.19e-06	0.288068	0.475	0.317	0.00637248
GPC1	3.87e-05	0.284109	0.832	0.732	0.0773116
FGFRL1	3.47e-13	0.283572	0.937	0.868	6.93e-10
ARHGEF10	3.63e-16	0.283451	0.899	0.847	7.26e-13
NAV3	5.02e-45	0.28149	0.836	0.777	1e-41
PPM1H	1.04e-72	0.274519	0.725	0.656	2.09e-69
NIN	6.51e-95	0.272996	0.833	0.636	1.3e-91
PSME4	2.68e-25	0.271213	0.897	0.838	5.35e-22
BPGM	0.0130672	0.259984	0.528	0.668	1
DPP10	1.47e-149	0.256083	0.76	0.305	2.94e-146
AFAP1L1	2.74e-25	0.255387	0.572	0.403	5.48e-22
CACNA1H	1.21e-22	0.255042	0.93	0.874	2.42e-19
PRTG	1.01e-27	0.252348	0.685	0.546	2.01e-24
CCL4.1	7.65e-43	-0.251238	0.431	0.642	1.53e-39
LRP4	0.0247395	-0.253675	0.662	0.588	1
CEMIP	2.76e-26	-0.256105	0.715	0.793	5.52e-23
SGPL1	0.00522282	-0.258061	0.598	0.482	1
FOSB	0.780133	-0.258933	0.949	0.924	1
SMCHD1	0.000673084	-0.259161	0.76	0.794	1
RASL11B	2.47e-29	-0.260145	0.628	0.677	4.94e-26
TNFRSF6B	7.16e-30	-0.260226	0.703	0.737	1.43e-26
ST6GALNAC3	7.66e-63	-0.260728	0.662	0.74	1.53e-59
ARPC1B	1.63e-05	-0.261455	0.205	0.246	0.0326252
PDE1A	3.31e-08	-0.263641	0.896	0.88	6.62e-05
HIST1H103	1.19e-42	-0.265812	0.435	0.677	2.39e-39
TNC	8.48e-06	-0.270259	0.708	0.655	0.0169601
DST	0.0341677	-0.270517	0.873	0.872	1
TRAK1	0.0093815	-0.271145	0.934	0.908	1
CH25H	5.21e-13	-0.271305	0.307	0.368	1.04e-09
THSD7B	1.65e-40	-0.274005	0.738	0.759	3.31e-37
SLC8A1	1.07e-42	-0.27446	0.712	0.754	2.14e-39
NEK10	5.93e-26	-0.278335	0.702	0.75	1.19e-22
NR3C1	1.51e-32	-0.278607	0.683	0.784	3.03e-29
PDE8A	4.18e-07	-0.279547	0.917	0.889	0.000835326
FGGY	5e-20	-0.280389	0.769	0.789	1e-16
MCAM	7.1e-25	-0.28125	0.532	0.632	1.42e-21
OASL	8.15e-09	-0.281988	0.22	0.24	1.63e-05
ROBO2	1.3e-50	-0.283887	0.67	0.722	2.6e-47
HMGN4	0.00154262	-0.284468	0.635	0.666	1
SMYD3	2.12e-23	-0.284892	0.765	0.758	4.25e-20
BCHE	5.94e-15	-0.285316	0.33	0.48	1.19e-11
DGKH	6.05e-19	-0.286156	0.773	0.766	1.21e-15
CTNNA2	0.0812785	-0.286807	0.712	0.679	1
ZCCHC24	3.21e-12	-0.28729	0.899	0.894	6.41e-09
TNFAIP2	3.49e-69	-0.290107	0.345	0.691	6.98e-66
HMGB2	0.0553074	-0.290518	0.498	0.483	1
SFRP2	2.09e-21	-0.293549	0.75	0.732	4.17e-18
CGNL1	0.0674744	-0.294295	0.73	0.602	1
LAMA5	8.2e-13	-0.294699	0.244	0.254	1.64e-09
MAP1A	2.69e-10	-0.296316	0.394	0.502	5.39e-07
PDE3B	1.82e-51	-0.297139	0.315	0.567	3.64e-48
VEGFC	0.145476	-0.297531	0.559	0.501	1
LYVE1	5.47e-47	-0.299885	0.789	0.784	1.09e-43
EGR2	1.08e-18	-0.301693	0.809	0.816	2.17e-15
FAT3	9.72e-49	-0.302835	0.282	0.608	1.94e-45
SACS	1.83e-41	-0.303204	0.399	0.665	3.67e-38
TNFRSF11B	1.16e-76	-0.305015	0.626	0.759	2.33e-73
WISP1	5.81e-77	-0.305711	0.17	0.562	1.16e-73
ELAVL2	2.72e-54	-0.308636	0.294	0.589	5.43e-51
RCN2	1.24e-18	-0.30887	0.541	0.79	2.48e-15
RARRES1	3.41e-81	-0.311237	0.421	0.754	6.82e-78
FAT1	1.69e-05	-0.315231	0.772	0.781	0.0338665
PERP2	9.08e-53	-0.316401	0.382	0.61	1.82e-49
MBNL2	1.56e-06	-0.317164	0.432	0.505	0.00312807
ENSGALG00000030908	1.35e-46	-0.317256	0.74	0.772	2.71e-43
HS3ST5	0.0420769	-0.321046	0.682	0.694	1
PDK4	0.584383	-0.325344	0.566	0.569	1
PLPP1	2.13e-37	-0.326013	0.653	0.314	4.25e-34
CRHR2	6.39e-75	-0.332969	0.662	0.746	1.28e-71
GADD45G	1.23e-13	-0.333271	0.521	0.329	2.46e-10
BTBD11	1.2e-42	-0.334466	0.636	0.692	2.39e-39
ENSGALG00000030902	0.303404	-0.337502	0.385	0.463	1
TUBB4B	0.0024285	-0.337614	0.937	0.926	1
FN1	1.63e-46	-0.338779	0.688	0.76	3.27e-43
FRZB	2.18e-61	-0.339613	0.613	0.749	4.37e-58
CALCRL	1.45e-26	-0.340311	0.725	0.737	2.91e-23
CADM2	9.48e-26	-0.342994	0.536	0.604	1.9e-22
ADAMTS19	6.32e-58	-0.343569	0.599	0.704	1.26e-54
PECAM1	1.22e-12	-0.347275	0.69	0.766	2.43e-09
DUSP5	5.16e-36	-0.348019	0.495	0.732	1.03e-32
ARHGEF9	3.97e-44	-0.349028	0.766	0.825	7.94e-41
ENSGALG00000002431	6.63e-53	-0.353501	0.439	0.754	1.33e-49
MRPS6	9.15e-12	-0.353906	0.511	0.66	1.83e-08
MAP3K5	4.37e-11	-0.356505	0.829	0.772	8.73e-08
NEDD9	0.00567761	-0.357034	0.729	0.778	1
ACTB	1.64e-11	-0.358306	0.997	0.993	3.27e-08
FBXL7	2.6e-20	-0.360057	0.877	0.867	5.2e-17
ENSGALG00000016322	8.91e-72	-0.361362	0.693	0.821	1.78e-68
FLI1	2.1e-89	-0.361483	0.481	0.72	4.19e-86
LMOD1	5.78e-07	-0.362949	0.716	0.688	0.00115557
ENSGALG00000031427	2.14e-23	-0.364056	0.451	0.629	4.29e-20
PAM	0.000191233	-0.364233	0.803	0.755	0.382466
HIVEP3	4.24e-40	-0.368386	0.728	0.827	8.47e-37
TSC22D4	0.0216381	-0.369315	0.678	0.638	1
CYR61	0.732731	-0.37103	0.927	0.897	1
ZNF407	1.18e-10	-0.376364	0.869	0.86	2.36e-07
ADD3	1.64e-05	-0.378481	0.629	0.665	0.0327534
SLC44A3	6.53e-38	-0.379694	0.72	0.77	1.31e-34
MT3	1.23e-39	-0.380611	0.796	0.842	2.46e-36
PDGFA	2.24e-09	-0.382577	0.456	0.528	4.47e-06
HIC1	4.2e-25	-0.384888	0.322	0.587	8.39e-22
RGS4	2.58e-88	-0.388133	0.405	0.709	5.15e-85
RND3	0.00520494	-0.388646	0.748	0.722	1
GHR	5.04e-23	-0.38948	0.894	0.91	1.01e-19
GRIA1	1.97e-99	-0.390033	0.735	0.785	3.94e-96
ARHGAP31	2.14e-40	-0.396657	0.367	0.622	4.28e-37
CLEC3B	2.86e-74	-0.398382	0.653	0.775	5.72e-71
MAP3K1	7.53e-20	-0.39848	0.726	0.739	1.51e-16
ANGPTL4	0.196066	-0.399039	0.379	0.325	1
EYA4	3.2e-11	-0.402396	0.692	0.702	6.4e-08
TMSB15B	1.47e-17	-0.402715	0.431	0.592	2.95e-14
HECW2	2.42e-90	-0.405218	0.732	0.804	4.84e-87
ZNFX1	1.34e-15	-0.407626	0.23	0.288	2.68e-12
ENSGALG00000045754	8.08e-30	-0.409477	0.729	0.761	1.62e-26
DACH1	4.3e-64	-0.410686	0.254	0.622	8.6e-61
ENSGALG00000028041	6.47e-14	-0.414367	0.532	0.335	1.29e-10
ANTXR2	3.3e-59	-0.415297	0.395	0.647	6.59e-56
IL13RA2	8.14e-99	-0.417234	0.738	0.794	1.63e-95
HOXA5	4.73e-33	-0.417357	0.408	0.656	9.47e-30
SPRED1	6.22e-27	-0.417466	0.683	0.783	1.24e-23
SCUBE1	3.92e-41	-0.417567	0.745	0.83	7.85e-38
PPARGC1A	3.7e-52	-0.419246	0.417	0.729	7.4e-49
EML6	1.17e-32	-0.42591	0.795	0.78	2.34e-29
DOK6	1.63e-38	-0.426744	0.706	0.749	3.27e-35
IFIT5	9.27e-05	-0.429403	0.21	0.204	0.185427
ENSGALG00000047741	5.55e-23	-0.42979	0.621	0.637	1.11e-19
CCSER1	2.84e-42	-0.430821	0.705	0.701	5.68e-39
CD99	4.89e-21	-0.432596	0.408	0.584	9.78e-18
NOVA1	9.94e-38	-0.434738	0.596	0.728	1.99e-34
RUNX2	6.37e-18	-0.435197	0.816	0.779	1.27e-14
GRID1	2.83e-74	-0.435364	0.673	0.745	5.65e-71
EPAS1	4.29e-17	-0.438522	0.897	0.884	8.59e-14
PTCH1	9.13e-34	-0.440242	0.916	0.905	1.83e-30
RDH10	0.0198908	-0.44249	0.34	0.374	1
RUNX1T1	7.95e-21	-0.442585	0.817	0.814	1.59e-17
ENSGALG00000004725	3.56e-12	-0.447192	0.524	0.649	7.11e-09
HAS2	1.62e-45	-0.44795	0.439	0.69	3.24e-42
MAN1A1	1.35e-49	-0.450592	0.422	0.701	2.71e-46
KCNB2	6.09e-61	-0.452983	0.689	0.796	1.22e-57
HSPA5	0.0060476	-0.457547	0.96	0.931	1
LPAR1	2.6e-37	-0.459533	0.379	0.719	5.2e-34
NT5C2	5.8e-32	-0.465644	0.578	0.82	1.16e-28
ENC1	0.000400417	-0.467527	0.542	0.397	0.800835
NR4A1	0.790125	-0.471369	0.689	0.628	1
KCNQ5	3.64e-38	-0.474472	0.829	0.827	7.28e-35
OSR1	3.55e-45	-0.478012	0.18	0.458	7.1e-42
APBA2	0.111538	-0.478073	0.205	0.36	1
ROR2	2.33e-40	-0.480209	0.7	0.766	4.66e-37
SGCG	6.96e-96	-0.481459	0.502	0.756	1.39e-92
IL8	1.97e-29	-0.484722	0.616	0.671	3.94e-26
EPHA5	6.92e-54	-0.488912	0.702	0.776	1.38e-50
GAB2	1.03e-55	-0.489431	0.839	0.848	2.05e-52
CORIN	1.82e-34	-0.491547	0.528	0.663	3.63e-31
PREX1	7.23e-49	-0.491839	0.752	0.787	1.45e-45
LMO7	3.2e-64	-0.494059	0.716	0.797	6.4e-61
BMPR2	6.44e-36	-0.494752	0.766	0.817	1.29e-32
CPNE8	8.6e-15	-0.498222	0.846	0.874	1.72e-11
CYP1B1	3.58e-18	-0.500264	0.819	0.776	7.16e-15
IGF2BP3	1.15e-15	-0.500483	0.401	0.554	2.3e-12
FBN2	2.44e-28	-0.501009	0.449	0.697	4.89e-25
CAV1	2.17e-82	-0.502347	0.418	0.802	4.33e-79
AKT3	3.82e-24	-0.503303	0.79	0.825	7.64e-21
GUCY1A2	4.3e-58	-0.503765	0.622	0.706	8.59e-55
VCL	8.26e-21	-0.513199	0.957	0.937	1.65e-17
MYH9	1.22e-20	-0.513484	0.97	0.949	2.44e-17
HSPA8	1.04e-08	-0.516145	0.957	0.948	2.08e-05
MT4	6.42e-10	-0.516824	0.917	0.954	1.28e-06
MAFB	2.48e-10	-0.517878	0.387	0.316	4.95e-07
NFATC1	2.53e-16	-0.522485	0.628	0.661	5.06e-13
HS6ST1	6.81e-41	-0.525245	0.82	0.884	1.36e-37
ALCAM	0.253576	-0.527128	0.638	0.544	1
ARHGAP28	2.47e-96	-0.531774	0.471	0.752	4.94e-93
CCSER2	6.21e-15	-0.534993	0.823	0.797	1.24e-11
ENSGALG00000054783	7.46e-65	-0.536566	0.538	0.785	1.49e-61
ABCA1	2.75e-20	-0.543003	0.854	0.831	5.5e-17
EMILIN2	4.23e-83	-0.546654	0.555	0.752	8.45e-80
FOS	2.25e-16	-0.54683	0.986	0.972	4.5e-13
COL6A2	1.6e-11	-0.550216	0.919	0.94	3.21e-08
PDE7B	1.48e-44	-0.55493	0.805	0.826	2.95e-41
ENSGALG00000006864	4.37e-47	-0.557524	0.625	0.804	8.74e-44
PLEKHG1	1.22e-06	-0.558725	0.826	0.818	0.0024347
ENSGALG00000043329	1.44e-21	-0.560518	0.996	0.996	2.88e-18
ENSGALG00000042388	6.68e-85	-0.567277	0.769	0.822	1.34e-81
EFEMP1	2.33e-92	-0.568059	0.696	0.823	4.67e-89
HES4	2.19e-07	-0.568252	0.271	0.426	0.000438842
MEOX2	9.33e-57	-0.571487	0.464	0.685	1.87e-53
NRP2	2.18e-103	-0.574444	0.485	0.761	4.37e-100
PCSK5	7.11e-39	-0.575889	0.646	0.732	1.42e-35
NR0B1	2.91e-18	-0.576752	0.579	0.717	5.82e-15
ABCC9	2.31e-23	-0.576918	0.618	0.774	4.61e-20
TRPS1	1.22e-14	-0.57953	0.779	0.811	2.43e-11
CD44	0.00515114	-0.584306	0.649	0.636	1
TLL1	1.23e-71	-0.5845	0.34	0.719	2.46e-68
TNFAIP3	6.59e-65	-0.585701	0.813	0.839	1.32e-61
ENSGALG00000005884	1.19e-60	-0.586461	0.712	0.845	2.38e-57
XKR4	1.95e-65	-0.586864	0.974	0.975	3.9e-62
NID1	2.98e-124	-0.586978	0.519	0.804	5.96e-121
ENSGALG00000050983	1.35e-56	-0.588404	0.765	0.811	2.7e-53
AFDN	1.7e-27	-0.589049	0.943	0.942	3.39e-24
WT1	3.14e-23	-0.59805	0.735	0.676	6.28e-20
COL4A2	2.31e-47	-0.617538	0.85	0.885	4.63e-44
TGFB2	3.64e-66	-0.619844	0.518	0.773	7.28e-63
KCNMB1	7.16e-68	-0.620765	0.588	0.767	1.43e-64
S100A11	1.66e-05	-0.621013	0.29	0.424	0.0332317
WWOX	1.53e-37	-0.621853	0.85	0.834	3.07e-34
ETS1	4.92e-64	-0.622599	0.753	0.815	9.84e-61
CRISPLD2	3.78e-99	-0.632061	0.665	0.827	7.56e-96
KLF13	1.02e-37	-0.638285	0.864	0.863	2.04e-34
CISH	7.7e-52	-0.643003	0.439	0.722	1.54e-48
LAMA4	9.32e-65	-0.643521	0.437	0.692	1.86e-61
FGF10	2.01e-132	-0.644971	0.526	0.799	4.02e-129
TNIP2	3.57e-36	-0.645143	0.716	0.821	7.15e-33
CPED1	8.38e-47	-0.645791	0.832	0.821	1.68e-43
LDLRAD4	1.04e-45	-0.646928	0.789	0.816	2.09e-42
ARHGAP6	4.09e-61	-0.649173	0.849	0.855	8.19e-58
IRF7	7.97e-51	-0.65247	0.596	0.753	1.59e-47
SDK1	5.52e-30	-0.656455	0.538	0.734	1.1e-26
SH3PXD2A	3.45e-05	-0.658641	0.879	0.796	0.0690846
ENSGALG00000021171	1.83e-57	-0.660029	0.792	0.843	3.65e-54
ENSGALG00000053107	1.15e-80	-0.673461	0.752	0.827	2.3e-77
ITGB8	1.09e-76	-0.675091	0.489	0.776	2.19e-73
NRP1	2.72e-21	-0.677053	0.973	0.979	5.43e-18
TRIM2	2.24e-110	-0.680999	0.437	0.776	4.47e-107
NKD1	2.17e-61	-0.691777	0.749	0.772	4.34e-58
SLC6A2	3.07e-23	-0.692097	0.188	0.496	6.14e-20
NPAS3	4.21e-40	-0.694664	0.826	0.889	8.41e-37
ACTA1	6.09e-07	-0.696754	0.757	0.781	0.00121887
HSPH1	4.85e-16	-0.697898	0.947	0.897	9.69e-13
HOXA3	8.61e-58	-0.700121	0.775	0.814	1.72e-54
TRIM71	4.32e-08	-0.704181	0.365	0.474	8.63e-05
PTGDS	5.98e-134	-0.704236	0.501	0.805	1.2e-130
SLIT2	2.06e-21	-0.705681	0.845	0.82	4.12e-18
PLXNB2	1.67e-25	-0.710791	0.92	0.91	3.35e-22
HSP90AA1	1.13e-27	-0.717346	0.986	0.995	2.27e-24
UST	4.56e-123	-0.724986	0.431	0.813	9.13e-120
PAPPA	6.62e-106	-0.729938	0.787	0.847	1.32e-102
PDLIM3	3.65e-50	-0.748258	0.718	0.794	7.3e-47
SYNE2	1.04e-17	-0.748663	0.678	0.777	2.08e-14
SIPA1L2	5.16e-104	-0.749395	0.461	0.77	1.03e-100
ENG	1.08e-16	-0.751148	0.255	0.462	2.17e-13
MYL9	7.25e-32	-0.752421	0.907	0.915	1.45e-28
SLC38A2	2.19e-30	-0.755219	0.86	0.952	4.38e-27
RBMS3	5.87e-85	-0.760885	0.973	0.981	1.17e-81
COLEC10	1.9e-18	-0.762374	0.317	0.535	3.8e-15
UBE2E2	2.7e-37	-0.765939	0.847	0.854	5.4e-34
ATF4	2e-41	-0.771943	0.966	0.956	3.99e-38
ENSGALG00000003805	3.38e-63	-0.772677	0.84	0.89	6.76e-60
SYNM	4.33e-16	-0.780475	0.532	0.653	8.66e-13
BHLHE40	5.46e-27	-0.782181	0.643	0.69	1.09e-23
PTRF	3.92e-59	-0.783831	0.389	0.736	7.84e-56
KIF26B	1.12e-51	-0.793603	0.799	0.799	2.23e-48
HSP90B1	8.41e-20	-0.798268	0.872	0.915	1.68e-16
MMP16	9.49e-81	-0.80331	0.415	0.745	1.9e-77
EPHA7	4.66e-87	-0.811673	0.34	0.714	9.31e-84
KCNJ8	5.18e-23	-0.825165	0.466	0.643	1.04e-19
FGL2	0.000526928	-0.837272	0.348	0.335	1
RGS5	6.12e-70	-0.844188	0.466	0.841	1.22e-66
CELF2	4.04e-79	-0.856654	0.715	0.812	8.07e-76
LHFPL2	9.88e-87	-0.858784	0.726	0.824	1.98e-83
CD34	3.71e-96	-0.862017	0.362	0.835	7.41e-93
ID3	6.59e-31	-0.864868	0.708	0.826	1.32e-27
DNAJA4	4.94e-23	-0.869398	0.894	0.899	9.87e-20
NR4A2	2.12e-77	-0.870806	0.586	0.763	4.24e-74
ADAMTS1	4.97e-54	-0.871406	0.612	0.767	9.95e-51
PREX2	9.82e-46	-0.882777	0.763	0.827	1.96e-42
TES	2.17e-79	-0.90096	0.718	0.818	4.34e-76
PMP22	7.73e-27	-0.907484	0.551	0.664	1.55e-23
HHIP	2.85e-130	-0.9172	0.35	0.774	5.71e-127
XYLT1	1.34e-117	-0.918705	0.417	0.798	2.67e-114
NTF3	6.86e-62	-0.926267	0.625	0.765	1.37e-58
SOCS3	8.27e-15	-0.928362	0.438	0.585	1.65e-11
AIF1L	6.79e-77	-0.933593	0.809	0.883	1.36e-73
TIPARP	9.16e-13	-0.942054	0.836	0.87	1.83e-09
CCDC80	2.86e-28	-0.945478	0.455	0.699	5.72e-25
PRICKLE1	1.37e-79	-0.950261	0.525	0.774	2.74e-76
EGFR	1.75e-37	-0.959258	0.949	0.946	3.51e-34
ADCY6	9.22e-73	-0.961033	0.93	0.955	1.84e-69
JUN	4.95e-35	-0.970062	0.994	0.979	9.89e-32
PLEKHO1	3.79e-21	-0.972459	0.551	0.681	7.59e-18
ENSGALG00000011283	2.26e-60	-0.98026	0.358	0.756	4.52e-57
CREM	7.04e-19	-0.98034	0.573	0.628	1.41e-15
ACTG2	2.8e-14	-0.986114	0.371	0.57	5.6e-11
NFKBIZ	1.17e-65	-0.988055	0.652	0.806	2.34e-62
ID1	4.29e-78	-0.994405	0.455	0.82	8.57e-75
COL4A1	2.09e-51	-1.00674	0.936	0.958	4.18e-48
ENSGALG00000015271	0.146418	-1.0093	0.347	0.433	1
ENSGALG00000048024	8.53e-160	-1.0107	0.355	0.855	1.71e-156
TPM1	7.81e-59	-1.0139	0.595	0.86	1.56e-55
THBS1	6.72e-21	-1.01716	0.562	0.748	1.34e-17
ANO1	5.98e-61	-1.02655	0.441	0.816	1.2e-57
CFD	6.37e-87	-1.02772	0.787	0.857	1.27e-83
KLF6	1.47e-35	-1.02965	0.964	0.96	2.93e-32
S100A6	2.18e-73	-1.04627	0.324	0.755	4.35e-70
AKAP12	3.47e-32	-1.04747	0.873	0.873	6.94e-29
COL12A1	0.000786337	-1.04794	0.471	0.5	1
FKBP1B	4.59e-152	-1.04981	0.252	0.818	9.18e-149
ALDH1A3	8.62e-50	-1.05759	0.425	0.689	1.72e-46
ID2	1.03e-14	-1.06618	0.496	0.615	2.05e-11
TMSB4X	3.72e-68	-1.06847	0.883	0.962	7.43e-65
PLSCR1	2.37e-15	-1.09628	0.508	0.613	4.74e-12
CCDC102B	4.77e-105	-1.10774	0.713	0.835	9.53e-102
ATRNL1	1.89e-101	-1.11259	0.839	0.917	3.77e-98
TTC29	1.84e-125	-1.12353	0.338	0.754	3.69e-122
ENSGALG00000006851	2e-62	-1.12747	0.669	0.806	3.99e-59
POSTN	4.85e-31	-1.12796	0.215	0.525	9.71e-28
KLF2	2.2e-48	-1.13411	0.706	0.799	4.4e-45
PIEZO2	2.86e-104	-1.13667	0.703	0.898	5.72e-101
SORCS2	4.01e-118	-1.14163	0.407	0.748	8.01e-115
DLC1	1.22e-81	-1.1624	0.486	0.88	2.45e-78
CALD1	1.04e-65	-1.17277	0.605	0.88	2.09e-62
GRM7	1.52e-72	-1.17384	0.773	0.82	3.04e-69
PDE10A	2.03e-77	-1.17609	0.786	0.882	4.07e-74
AMH	4e-32	-1.18822	0.72	0.838	8e-29
COL5A2	4.29e-108	-1.19135	0.742	0.904	8.58e-105
SDC2	2.68e-60	-1.19886	0.745	0.942	5.37e-57
ENSGALG00000016908	2.25e-46	-1.20781	0.787	0.825	4.51e-43
F3	2.43e-26	-1.21417	0.825	0.805	4.86e-23
CSRNP1	2.6e-55	-1.2191	0.807	0.906	5.21e-52
COL6A3	2.76e-123	-1.22002	0.655	0.857	5.52e-120
RHOB	1.24e-47	-1.23411	0.619	0.87	2.48e-44
MARCKSL1	5.96e-81	-1.236	0.485	0.894	1.19e-77
ENSGALG00000006724	6.57e-105	-1.23761	0.847	0.91	1.31e-101
MAP1B	9.35e-75	-1.23844	0.476	0.737	1.87e-71
HGF	3.55e-62	-1.24229	0.598	0.872	7.1e-59
IL1RL1	4.06e-138	-1.25065	0.793	0.882	8.12e-135
SYNPO2	2.14e-51	-1.25756	0.852	0.9	4.29e-48
DES	3.49e-130	-1.28277	0.596	0.837	6.97e-127
TIMP3	1.03e-46	-1.28324	0.87	0.921	2.06e-43
BAG3	8.3e-34	-1.31524	0.977	0.954	1.66e-30
RRAD	8.41e-21	-1.39424	0.929	0.924	1.68e-17
ATF3	2.33e-44	-1.40122	0.904	0.929	4.66e-41
BTG2	1.47e-102	-1.40437	0.943	0.969	2.93e-99
KCND2	5.26e-77	-1.43323	0.705	0.773	1.05e-73
IGFBP7	1.39e-89	-1.45175	0.873	0.953	2.79e-86
GEM	2.19e-98	-1.45865	0.275	0.722	4.38e-95
ENSGALG00000045199	1.24e-88	-1.48953	0.641	0.868	2.48e-85
ACTA2	1.58e-17	-1.49091	0.812	0.694	3.16e-14
FHOD3	2.37e-117	-1.49225	0.825	0.934	4.74e-114
PRKD1	6.88e-112	-1.49716	0.611	0.841	1.38e-108
TGM2	3.29e-23	-1.49812	0.521	0.632	6.58e-20
ITGA9	9.28e-114	-1.50236	0.643	0.925	1.86e-110
GADD45B	1.67e-104	-1.50485	0.616	0.888	3.34e-101
BIRC3	1.98e-48	-1.51316	0.854	0.911	3.96e-45
SPARC	5.12e-124	-1.52388	0.957	0.994	1.02e-120
COL1A1	5.28e-93	-1.53925	0.311	0.751	1.06e-89
NR4A3	1.07e-82	-1.55903	0.89	0.919	2.14e-79
NFKBIA	1e-75	-1.59593	0.866	0.921	2e-72
DUSP1	3.12e-70	-1.63362	0.633	0.899	6.25e-67
ZFPM2	1.53e-118	-1.6633	0.776	0.894	3.06e-115
IRF1	5.37e-45	-1.69304	0.481	0.727	1.07e-41
NCALD	3.72e-122	-1.70817	0.763	0.895	7.45e-119
NFATC2	8.13e-123	-1.79405	0.75	0.887	1.63e-119
SMOC2	2.4e-145	-1.81334	0.675	0.902	4.81e-142
COL3A1	1.29e-128	-1.82507	0.743	0.971	2.59e-125
TCIM	2.34e-78	-1.82567	0.499	0.829	4.68e-75
MYLK	2.96e-126	-1.82584	0.519	0.951	5.92e-123
MYH11	1.36e-69	-1.84493	0.883	0.942	2.73e-66
TAGLN	1.49e-141	-1.84641	0.806	0.905	2.99e-138
HSPB1	3.21e-126	-1.90752	0.562	0.939	6.43e-123
TRPM3	2.28e-146	-1.90942	0.809	0.924	4.55e-143
EBF1	2.4e-161	-1.95044	0.909	0.975	4.8e-158
C7	2.89e-119	-2.44422	0.829	0.905	5.77e-116
PDE3A	3.88e-200	-2.59493	0.514	0.927	7.75e-197
APOA1	3.29e-170	-3.53022	0.88	0.978	6.58e-167

## Sheet: Table S10
Table S10. Markers of mature and immature Sertoli cells in chicken testes.
	p_val	avg_log2FC	pct.1	pct.2	p_val_adj	cluster	gene
CREB5	0	4.62561	0.962	0.09	0	Mature	CREB5
SHANK2	0	3.93229	0.995	0.233	0	Mature	SHANK2
AUTS2	0	3.89777	0.992	0.134	0	Mature	AUTS2
XKR4	0	3.60794	0.984	0.131	0	Mature	XKR4
PTPRN2	0	3.44966	0.994	0.432	0	Mature	PTPRN2
RBMS3	0	3.40942	0.978	0.105	0	Mature	RBMS3
CRIM1	0	3.36157	0.976	0.155	0	Mature	CRIM1
RYR2	0	3.21926	0.974	0.106	0	Mature	RYR2
FHOD3	0	3.19929	0.992	0.224	0	Mature	FHOD3
MAMLD1	0	3.00912	0.933	0.069	0	Mature	MAMLD1
ATRNL1	0	2.95993	0.974	0.185	0	Mature	ATRNL1
CACNA2D1	0	2.92158	0.988	0.162	0	Mature	CACNA2D1
NPAS3	0	2.92125	0.942	0.055	0	Mature	NPAS3
TET2	0	2.91919	0.961	0.132	0	Mature	TET2
DTNA	0	2.91185	0.976	0.098	0	Mature	DTNA
PTPRK	0	2.9114	0.952	0.102	0	Mature	PTPRK
MAP3K5	0	2.89827	0.963	0.144	0	Mature	MAP3K5
ROBO2	0	2.87836	0.981	0.149	0	Mature	ROBO2
GLS2	0	2.85996	0.955	0.093	0	Mature	GLS2
ENSGALG00000014734	0	2.84689	0.959	0.086	0	Mature	ENSGALG00000014734
MAST4	0	2.83588	0.991	0.223	0	Mature	MAST4
SYNJ2	0	2.80781	0.965	0.152	0	Mature	SYNJ2
ZEB2	0	2.80184	0.97	0.198	0	Mature	ZEB2
EGFR	0	2.80069	0.959	0.279	0	Mature	EGFR
FUS	0	2.77879	0.985	0.169	0	Mature	FUS
MAGI2	0	2.77416	0.96	0.124	0	Mature	MAGI2
EXT1	0	2.75878	0.936	0.063	0	Mature	EXT1
THSD4	0	2.73851	0.974	0.198	0	Mature	THSD4
PTPRM	0	2.7283	0.9	0.095	0	Mature	PTPRM
ZMIZ1	0	2.67623	0.976	0.124	0	Mature	ZMIZ1
NCKAP5	0	2.6703	0.994	0.307	0	Mature	NCKAP5
HIVEP1	0	2.65615	0.967	0.144	0	Mature	HIVEP1
TRIO	0	2.65002	0.974	0.126	0	Mature	TRIO
ARHGEF10	0	2.64708	0.921	0.123	0	Mature	ARHGEF10
WWOX	0	2.63102	0.649	0.081	0	Mature	WWOX
ADCY6	0	2.59294	0.892	0.08	0	Mature	ADCY6
MAML2	0	2.55123	0.959	0.128	0	Mature	MAML2
RBMS1	0	2.54466	0.947	0.169	0	Mature	RBMS1
VCL	0	2.46096	0.93	0.151	0	Mature	VCL
PTPRF	0	2.45549	0.981	0.215	0	Mature	PTPRF
CHSY3	0	2.44146	0.847	0.066	0	Mature	CHSY3
NAV3	0	2.40221	0.975	0.226	0	Mature	NAV3
CLASP2	0	2.38655	0.964	0.127	0	Mature	CLASP2
EML4	0	2.36741	0.948	0.178	0	Mature	EML4
IGF1R	0	2.36623	0.988	0.401	0	Mature	IGF1R
GULP1	0	2.34028	0.962	0.286	0	Mature	GULP1
FRMPD4	0	2.3367	0.904	0.093	0	Mature	FRMPD4
KCNMA1	0	2.3345	0.89	0.109	0	Mature	KCNMA1
PDE8A	0	2.3283	0.92	0.083	0	Mature	PDE8A
LTBP1	0	2.32044	0.934	0.262	0	Mature	LTBP1
SKI	0	2.31504	0.979	0.229	0	Mature	SKI
KLF6	0	2.31295	0.956	0.247	0	Mature	KLF6
ESRRG	0	2.30748	0.881	0.074	0	Mature	ESRRG
ZNF407	0	2.3045	0.878	0.127	0	Mature	ZNF407
TRAK1	0	2.30134	0.957	0.18	0	Mature	TRAK1
SOX6	0	2.29099	0.965	0.12	0	Mature	SOX6
ROBO1	0	2.27918	0.864	0.144	0	Mature	ROBO1
BNC2	0	2.26805	0.845	0.084	0	Mature	BNC2
CARMIL1	0	2.25042	0.827	0.097	0	Mature	CARMIL1
LARGE1	0	2.24686	0.864	0.051	0	Mature	LARGE1
ABCA1	0	2.23982	0.873	0.108	0	Mature	ABCA1
PLXNB2	0	2.23435	0.987	0.401	0	Mature	PLXNB2
TLE4	0	2.19427	0.975	0.22	0	Mature	TLE4
HMGA2	0	2.19062	0.827	0.028	0	Mature	HMGA2
AKT3	0	2.18561	0.951	0.129	0	Mature	AKT3
DACH1	0	2.18132	0.946	0.187	0	Mature	DACH1
ZFPM2	0	2.17645	0.788	0.055	0	Mature	ZFPM2
PPP3CA	0	2.1756	0.843	0.064	0	Mature	PPP3CA
MCU	0	2.15919	0.849	0.078	0	Mature	MCU
PTPN14	0	2.15839	0.949	0.138	0	Mature	PTPN14
SSBP2	0	2.15799	0.922	0.167	0	Mature	SSBP2
IMMP2L	0	2.15105	0.838	0.091	0	Mature	IMMP2L
PDE10A	0	2.14528	0.661	0.085	0	Mature	PDE10A
VGLL4	0	2.14403	0.976	0.291	0	Mature	VGLL4
ARID5B	0	2.14153	0.952	0.218	0	Mature	ARID5B
ADGRG6	0	2.12635	0.715	0.074	0	Mature	ADGRG6
IL1RAPL2	0	2.11465	0.981	0.351	0	Mature	IL1RAPL2
BICD2	0	2.11375	0.955	0.193	0	Mature	BICD2
CAMSAP2	0	2.10211	0.97	0.212	0	Mature	CAMSAP2
CHKA	0	2.09861	0.93	0.077	0	Mature	CHKA
PRKAR2A	0	2.09215	0.938	0.226	0	Mature	PRKAR2A
CYR61	0	2.09188	0.957	0.272	0	Mature	CYR61
MYO1C	0	2.08256	0.926	0.107	0	Mature	MYO1C
FNDC3B	0	2.08086	0.908	0.064	0	Mature	FNDC3B
ARHGEF3	0	2.08072	0.972	0.299	0	Mature	ARHGEF3
JARID2	0	2.07168	0.924	0.119	0	Mature	JARID2
PTPRD	0	2.0688	0.88	0.086	0	Mature	PTPRD
GALNT18	0	2.06079	0.934	0.169	0	Mature	GALNT18
SORCS2	0	2.05899	0.647	0.069	0	Mature	SORCS2
IQSEC1	0	2.04507	0.969	0.192	0	Mature	IQSEC1
BMPR2	0	2.03953	0.975	0.353	0	Mature	BMPR2
NEDD9	0	2.03467	0.919	0.17	0	Mature	NEDD9
ENSGALG00000016217	0	2.03421	0.953	0.108	0	Mature	ENSGALG00000016217
PARD3	0	2.02909	0.939	0.128	0	Mature	PARD3
ENSGALG00000013155	0	2.02779	0.987	0.485	0	Mature	ENSGALG00000013155
RAPGEF2	0	2.0269	0.841	0.076	0	Mature	RAPGEF2
SLC25A21	0	2.02575	0.763	0.074	0	Mature	SLC25A21
MSI2	0	2.01776	0.922	0.085	0	Mature	MSI2
UNC5C	0	2.01612	0.89	0.155	0	Mature	UNC5C
HECW2	0	2.01565	0.889	0.089	0	Mature	HECW2
TEAD1	0	2.01302	0.866	0.091	0	Mature	TEAD1
PLCE1	0	2.00601	0.957	0.209	0	Mature	PLCE1
PLEKHA5	0	2.00427	0.946	0.196	0	Mature	PLEKHA5
TMTC1	0	2.00018	0.779	0.042	0	Mature	TMTC1
PTPRS	0	1.99684	0.917	0.085	0	Mature	PTPRS
FLNB	0	1.99252	0.884	0.133	0	Mature	FLNB
GRM7	0	1.99136	0.659	0.026	0	Mature	GRM7
BMPR1A	0	1.98756	0.922	0.075	0	Mature	BMPR1A
PDE4D	0	1.98407	0.805	0.133	0	Mature	PDE4D
BAZ2B	0	1.98392	0.976	0.205	0	Mature	BAZ2B
ERBIN	0	1.98349	0.94	0.11	0	Mature	ERBIN
TRAF3	0	1.98144	0.755	0.033	0	Mature	TRAF3
UBE2E2	0	1.97759	0.871	0.153	0	Mature	UBE2E2
SVIL	0	1.97491	0.955	0.269	0	Mature	SVIL
PSME4	0	1.96572	0.888	0.062	0	Mature	PSME4
FAM13A	0	1.96097	0.89	0.112	0	Mature	FAM13A
FBXL17	0	1.94468	0.875	0.049	0	Mature	FBXL17
MBNL2	0	1.94147	0.961	0.294	0	Mature	MBNL2
ENSGALG00000011283	0	1.93878	0.882	0.138	0	Mature	ENSGALG00000011283
SGCD	0	1.93679	0.8	0.028	0	Mature	SGCD
DENND5B	0	1.93444	0.959	0.267	0	Mature	DENND5B
THSD7B	0	1.93353	0.88	0.046	0	Mature	THSD7B
GRIP1	0	1.93223	0.824	0.031	0	Mature	GRIP1
NOV	0	1.93062	0.9	0.23	0	Mature	NOV
FOXP1	0	1.92971	0.913	0.062	0	Mature	FOXP1
MITF	0	1.92058	0.858	0.059	0	Mature	MITF
NBEA	0	1.91756	0.894	0.087	0	Mature	NBEA
CACNA2D3	0	1.90892	0.678	0.038	0	Mature	CACNA2D3
BCL2	0	1.89262	0.846	0.103	0	Mature	BCL2
LRBA	0	1.88274	0.942	0.158	0	Mature	LRBA
MAGI1	0	1.88016	0.862	0.061	0	Mature	MAGI1
PLEKHG1	0	1.87728	0.777	0.067	0	Mature	PLEKHG1
ASXL3	0	1.86626	0.785	0.08	0	Mature	ASXL3
PRKN	0	1.85005	0.737	0.042	0	Mature	PRKN
ABHD17B	0	1.84098	0.883	0.115	0	Mature	ABHD17B
DMD	0	1.83001	0.985	0.525	0	Mature	DMD
SLIT2	0	1.82469	0.776	0.114	0	Mature	SLIT2
ANKRD28	0	1.81948	0.904	0.106	0	Mature	ANKRD28
STXBP6	0	1.81838	0.862	0.147	0	Mature	STXBP6
PTPN3	0	1.81785	0.848	0.096	0	Mature	PTPN3
DIP2C	0	1.81726	0.83	0.057	0	Mature	DIP2C
NR3C2	0	1.81349	0.822	0.106	0	Mature	NR3C2
EYA1	0	1.80827	0.804	0.055	0	Mature	EYA1
ANK2	0	1.80135	0.841	0.153	0	Mature	ANK2
NTRK2	0	1.80102	0.589	0.071	0	Mature	NTRK2
LRRFIP2	0	1.78371	0.951	0.226	0	Mature	LRRFIP2
PRKCD	0	1.78087	0.877	0.151	0	Mature	PRKCD
ERBB4	0	1.77873	0.812	0.056	0	Mature	ERBB4
KIAA1217	0	1.77333	0.947	0.183	0	Mature	KIAA1217
PDLIM5	0	1.76822	0.679	0.081	0	Mature	PDLIM5
TPK1	0	1.76095	0.951	0.247	0	Mature	TPK1
THBS1	0	1.75892	0.925	0.385	0	Mature	THBS1
TSNARE1	0	1.75431	0.883	0.094	0	Mature	TSNARE1
DOK6	0	1.74877	0.764	0.046	0	Mature	DOK6
FGFRL1	0	1.74343	0.87	0.132	0	Mature	FGFRL1
PTPN21	0	1.74273	0.863	0.069	0	Mature	PTPN21
CCSER2	0	1.74249	0.831	0.133	0	Mature	CCSER2
MCC	0	1.74156	0.863	0.099	0	Mature	MCC
RUNX1	0	1.74142	0.839	0.08	0	Mature	RUNX1
ATP2B1	0	1.73988	0.95	0.248	0	Mature	ATP2B1
ARID4B	0	1.73199	0.966	0.214	0	Mature	ARID4B
FHIT	0	1.72448	0.63	0.026	0	Mature	FHIT
TES	0	1.70825	0.933	0.238	0	Mature	TES
WNK2	0	1.70751	0.642	0.106	0	Mature	WNK2
LDLRAD4	0	1.70326	0.836	0.098	0	Mature	LDLRAD4
GSK3B	0	1.70292	0.945	0.171	0	Mature	GSK3B
CDKAL1	0	1.69941	0.949	0.18	0	Mature	CDKAL1
RAD51B	0	1.69465	0.842	0.122	0	Mature	RAD51B
MARK1	0	1.68575	0.912	0.126	0	Mature	MARK1
MAP4K4	0	1.68519	0.926	0.183	0	Mature	MAP4K4
MEF2A	0	1.68511	0.938	0.146	0	Mature	MEF2A
DOCK9	0	1.67984	0.823	0.107	0	Mature	DOCK9
ROR2	0	1.67973	0.717	0.073	0	Mature	ROR2
HS3ST5	0	1.67775	0.703	0.08	0	Mature	HS3ST5
NFIA	0	1.67545	0.963	0.335	0	Mature	NFIA
ATXN1	0	1.67513	0.822	0.038	0	Mature	ATXN1
TENM3	0	1.67441	0.834	0.121	0	Mature	TENM3
JUN	0	1.67379	0.982	0.446	0	Mature	JUN
CACNB2	0	1.66589	0.643	0.082	0	Mature	CACNB2
RORA	0	1.66397	0.872	0.157	0	Mature	RORA
ANKRD10	0	1.66387	0.927	0.13	0	Mature	ANKRD10
AFF2	0	1.6638	0.775	0.059	0	Mature	AFF2
REV3L	0	1.66045	0.902	0.126	0	Mature	REV3L
N4BP1	0	1.65986	0.929	0.16	0	Mature	N4BP1
ARHGAP12	0	1.65797	0.98	0.453	0	Mature	ARHGAP12
ANKRD11	0	1.65539	0.993	0.448	0	Mature	ANKRD11
LPP	0	1.65393	0.881	0.057	0	Mature	LPP
PPM1H	0	1.65147	0.789	0.069	0	Mature	PPM1H
TIPARP	0	1.64766	0.859	0.119	0	Mature	TIPARP
AGAP1	0	1.64634	0.874	0.052	0	Mature	AGAP1
SMAD3	0	1.64277	0.846	0.096	0	Mature	SMAD3
AOPEP	0	1.64165	0.796	0.123	0	Mature	AOPEP
ENSGALG00000053114	0	1.63559	0.719	0.025	0	Mature	ENSGALG00000053114
PKIA	0	1.62799	0.888	0.168	0	Mature	PKIA
ARL15	0	1.62483	0.808	0.129	0	Mature	ARL15
DST	0	1.62412	0.999	0.566	0	Mature	DST
FOXN3	0	1.62155	0.918	0.147	0	Mature	FOXN3
SLC38A2	0	1.62024	0.97	0.27	0	Mature	SLC38A2
ADAMTS2	0	1.6193	0.68	0.039	0	Mature	ADAMTS2
PTPRG	0	1.6127	0.934	0.323	0	Mature	PTPRG
DPF3	0	1.60765	0.854	0.114	0	Mature	DPF3
MYH9	0	1.59953	0.973	0.436	0	Mature	MYH9
ALCAM	0	1.59841	0.882	0.31	0	Mature	ALCAM
MYO1E	0	1.59753	0.878	0.096	0	Mature	MYO1E
ANK3	0	1.59589	0.997	0.613	0	Mature	ANK3
JMJD1C	0	1.59122	0.97	0.265	0	Mature	JMJD1C
KIF26B	0	1.58924	0.852	0.164	0	Mature	KIF26B
KDM4C	0	1.58631	0.851	0.106	0	Mature	KDM4C
SEMA5A	0	1.58509	0.944	0.339	0	Mature	SEMA5A
ADGRL2	0	1.58476	0.961	0.302	0	Mature	ADGRL2
TANC1	0	1.58374	0.873	0.07	0	Mature	TANC1
PXYLP1	0	1.58309	0.883	0.185	0	Mature	PXYLP1
NEBL	0	1.57838	0.775	0.131	0	Mature	NEBL
ASAP1	0	1.5771	0.866	0.146	0	Mature	ASAP1
EXOC4	0	1.57648	0.952	0.19	0	Mature	EXOC4
BACH1	0	1.5733	0.903	0.167	0	Mature	BACH1
CADM1	0	1.57157	0.974	0.359	0	Mature	CADM1
HDAC4	0	1.56861	0.913	0.093	0	Mature	HDAC4
DPP6	0	1.55772	0.934	0.276	0	Mature	DPP6
SNX9	0	1.55415	0.966	0.288	0	Mature	SNX9
DENND4C	0	1.54978	0.787	0.056	0	Mature	DENND4C
TSPAN5	0	1.54877	0.743	0.061	0	Mature	TSPAN5
CDC42BPA	0	1.54471	0.909	0.179	0	Mature	CDC42BPA
HS6ST1	0	1.54455	0.947	0.278	0	Mature	HS6ST1
SACS	0	1.54231	0.634	0.045	0	Mature	SACS
RPS6KA2	0	1.54104	0.546	0.039	0	Mature	RPS6KA2
ACSS3	0	1.53566	0.849	0.144	0	Mature	ACSS3
ABI1	0	1.53405	0.888	0.088	0	Mature	ABI1
MLLT10	0	1.5321	0.849	0.058	0	Mature	MLLT10
KLF13	0	1.52981	0.908	0.163	0	Mature	KLF13
WWC2	0	1.52761	0.9	0.158	0	Mature	WWC2
ARID1B	0	1.52577	0.939	0.145	0	Mature	ARID1B
AHRR	0	1.52522	0.633	0.016	0	Mature	AHRR
PLEKHA7	0	1.52442	0.78	0.089	0	Mature	PLEKHA7
POU2F1	0	1.52017	0.884	0.123	0	Mature	POU2F1
GABRA4	0	1.51425	0.586	0.027	0	Mature	GABRA4
CDH4	0	1.50942	0.741	0.114	0	Mature	CDH4
NLGN4Y	0	1.50941	0.915	0.235	0	Mature	NLGN4Y
RFX3	0	1.50856	0.745	0.085	0	Mature	RFX3
PALM2AKAP2	0	1.50656	0.77	0.109	0	Mature	PALM2AKAP2
PRKCE	0	1.50337	0.743	0.033	0	Mature	PRKCE
BCAS3	0	1.50179	0.851	0.091	0	Mature	BCAS3
RAPGEF5	0	1.50103	0.736	0.058	0	Mature	RAPGEF5
ITPR2	0	1.49942	0.895	0.179	0	Mature	ITPR2
TBC1D5	0	1.49839	0.9	0.171	0	Mature	TBC1D5
PRKD1	0	1.49818	0.692	0.039	0	Mature	PRKD1
DENND3	0	1.4959	0.668	0.028	0	Mature	DENND3
BIRC6	0	1.4949	0.948	0.17	0	Mature	BIRC6
CPEB2	0	1.49408	0.766	0.037	0	Mature	CPEB2
KANSL1L	0	1.48767	0.843	0.055	0	Mature	KANSL1L
GAREM1	0	1.48726	0.775	0.055	0	Mature	GAREM1
KIF13B	0	1.48673	0.912	0.239	0	Mature	KIF13B
DSCAM	0	1.48635	0.471	0.018	0	Mature	DSCAM
NCOR2	0	1.48159	0.984	0.361	0	Mature	NCOR2
UTRN	0	1.48057	0.909	0.187	0	Mature	UTRN
EDIL3	0	1.4789	0.939	0.302	0	Mature	EDIL3
ABLIM1	0	1.47794	0.833	0.126	0	Mature	ABLIM1
GRAMD2B	0	1.47708	0.78	0.106	0	Mature	GRAMD2B
NR4A3	0	1.46932	0.809	0.073	0	Mature	NR4A3
TNPO1	0	1.46897	0.929	0.207	0	Mature	TNPO1
IFRD1	0	1.46562	0.959	0.299	0	Mature	IFRD1
KDM7A	0	1.46542	0.834	0.053	0	Mature	KDM7A
ENSGALG00000049165	0	1.46327	0.488	0.021	0	Mature	ENSGALG00000049165
SIPA1L1	0	1.46279	0.875	0.176	0	Mature	SIPA1L1
MRTFA	0	1.46165	0.777	0.056	0	Mature	MRTFA
USP25	0	1.45887	0.873	0.132	0	Mature	USP25
TJP1	0	1.44745	0.875	0.212	0	Mature	TJP1
KHDRBS2	0	1.44603	0.732	0.117	0	Mature	KHDRBS2
SOX5	0	1.44001	0.769	0.08	0	Mature	SOX5
USP54	0	1.43998	0.779	0.066	0	Mature	USP54
ATXN7L1	0	1.43829	0.826	0.048	0	Mature	ATXN7L1
SETD5	0	1.43397	0.912	0.137	0	Mature	SETD5
PGM5	0	1.43366	0.822	0.154	0	Mature	PGM5
TRPS1	0	1.43113	0.633	0.055	0	Mature	TRPS1
PLXDC2	0	1.42741	0.969	0.408	0	Mature	PLXDC2
ANKS1B	0	1.42197	0.636	0.071	0	Mature	ANKS1B
RRAD	0	1.4192	0.842	0.213	0	Mature	RRAD
BMPR1B	0	1.41797	0.566	0.047	0	Mature	BMPR1B
SPIDR	0	1.41372	0.809	0.047	0	Mature	SPIDR
NFIL3	0	1.41329	0.897	0.17	0	Mature	NFIL3
PSPC1	0	1.40849	0.914	0.135	0	Mature	PSPC1
SEMA6A	0	1.40804	0.879	0.155	0	Mature	SEMA6A
ACTN1	0	1.4073	0.71	0.078	0	Mature	ACTN1
RERG	0	1.40713	0.767	0.244	0	Mature	RERG
PARD6B	0	1.40571	0.824	0.108	0	Mature	PARD6B
FOXK2	0	1.40522	0.875	0.101	0	Mature	FOXK2
SEMA3C	0	1.40349	0.646	0.102	0	Mature	SEMA3C
PHF21A	0	1.40055	0.968	0.382	0	Mature	PHF21A
SLC35F1	0	1.40032	0.484	0.017	0	Mature	SLC35F1
PTCH1	0	1.39795	0.872	0.161	0	Mature	PTCH1
DPYD	0	1.394	0.779	0.066	0	Mature	DPYD
STK38L	0	1.39041	0.874	0.144	0	Mature	STK38L
ENSGALG00000010316	0	1.3892	0.884	0.192	0	Mature	ENSGALG00000010316
CCNL1	0	1.38581	0.922	0.14	0	Mature	CCNL1
TJP2	0	1.37997	0.981	0.492	0	Mature	TJP2
SNTG1	0	1.37788	0.483	0.029	0	Mature	SNTG1
ROCK2	0	1.37706	0.905	0.194	0	Mature	ROCK2
FAT4	0	1.37606	0.561	0.05	0	Mature	FAT4
PRKCI	0	1.37423	0.92	0.212	0	Mature	PRKCI
PPP4R1	0	1.37146	0.825	0.055	0	Mature	PPP4R1
RGL1	0	1.37057	0.879	0.179	0	Mature	RGL1
ENSGALG00000016236	0	1.36993	0.913	0.159	0	Mature	ENSGALG00000016236
SHROOM2	0	1.36878	0.807	0.129	0	Mature	SHROOM2
PPP1R12A	0	1.36599	0.984	0.44	0	Mature	PPP1R12A
ANKRD44	0	1.36223	0.746	0.076	0	Mature	ANKRD44
ENSGALG00000010718	0	1.36133	0.866	0.145	0	Mature	ENSGALG00000010718
RORB	0	1.35973	0.332	0.032	0	Mature	RORB
KIAA1549	0	1.35781	0.699	0.035	0	Mature	KIAA1549
TNS3	0	1.35759	0.859	0.109	0	Mature	TNS3
NCALD	0	1.357	0.964	0.444	0	Mature	NCALD
CAMK2D	0	1.35468	0.703	0.046	0	Mature	CAMK2D
DAPK2	0	1.35462	0.717	0.026	0	Mature	DAPK2
ENSGALG00000045754	0	1.35227	0.497	0.019	0	Mature	ENSGALG00000045754
NFAT5	0	1.34937	0.871	0.103	0	Mature	NFAT5
PTPN4	0	1.34826	0.817	0.077	0	Mature	PTPN4
ATP11B	0	1.34789	0.909	0.138	0	Mature	ATP11B
IL1RAPL1	0	1.34643	0.423	0.015	0	Mature	IL1RAPL1
ARHGAP5	0	1.3426	0.964	0.328	0	Mature	ARHGAP5
RIC1	0	1.34217	0.807	0.034	0	Mature	RIC1
UBE2J1	0	1.34063	0.9	0.15	0	Mature	UBE2J1
RASSF8	0	1.34058	0.896	0.175	0	Mature	RASSF8
MICAL3	0	1.34044	0.84	0.094	0	Mature	MICAL3
DOT1L	0	1.33946	0.838	0.093	0	Mature	DOT1L
DENND1A	0	1.32758	0.915	0.164	0	Mature	DENND1A
SMAD6	0	1.32338	0.842	0.144	0	Mature	SMAD6
SHISA9	0	1.32242	0.726	0.074	0	Mature	SHISA9
ENSGALG00000015297	0	1.31904	0.806	0.076	0	Mature	ENSGALG00000015297
OSBPL3	0	1.31893	0.681	0.028	0	Mature	OSBPL3
HECTD2	0	1.31335	0.784	0.081	0	Mature	HECTD2
USP47	0	1.31261	0.908	0.152	0	Mature	USP47
FOS	0	1.3092	0.969	0.42	0	Mature	FOS
ENSGALG00000009809	0	1.30884	0.667	0.03	0	Mature	ENSGALG00000009809
RUNX1T1	0	1.30864	0.659	0.084	0	Mature	RUNX1T1
TRIM2	0	1.30549	0.792	0.15	0	Mature	TRIM2
SIK1	0	1.29865	0.862	0.156	0	Mature	SIK1
STXBP5L	0	1.29318	0.725	0.069	0	Mature	STXBP5L
CDK6	0	1.29158	0.805	0.134	0	Mature	CDK6
KANK1	0	1.29055	0.94	0.282	0	Mature	KANK1
ENSGALG00000030908	0	1.28391	0.805	0.133	0	Mature	ENSGALG00000030908
ENSGALG00000042759	0	1.28279	0.757	0.131	0	Mature	ENSGALG00000042759
CLIP1	0	1.28152	0.805	0.108	0	Mature	CLIP1
AFF1	0	1.27951	0.802	0.055	0	Mature	AFF1
IQGAP2	0	1.27866	0.815	0.26	0	Mature	IQGAP2
ZNF536	0	1.27697	0.854	0.155	0	Mature	ZNF536
GAB1	0	1.27553	0.868	0.179	0	Mature	GAB1
ANKHD1	0	1.27388	0.923	0.171	0	Mature	ANKHD1
EFNA5	0	1.27038	0.522	0.039	0	Mature	EFNA5
TCF7L2	0	1.2691	0.934	0.242	0	Mature	TCF7L2
EPHA4	0	1.26788	0.582	0.026	0	Mature	EPHA4
DOCK4	0	1.26478	0.649	0.037	0	Mature	DOCK4
CRB2	0	1.26423	0.687	0.028	0	Mature	CRB2
ATP9B	0	1.26213	0.857	0.096	0	Mature	ATP9B
BAG3	0	1.25937	0.924	0.305	0	Mature	BAG3
CTBP1	0	1.2584	0.977	0.439	0	Mature	CTBP1
KLF12	0	1.25825	0.765	0.083	0	Mature	KLF12
CPNE4	0	1.25665	0.622	0.087	0	Mature	CPNE4
TNRC6B	0	1.25607	0.9	0.16	0	Mature	TNRC6B
EZR	0	1.25226	0.945	0.467	0	Mature	EZR
ELMO1	0	1.25038	0.62	0.155	0	Mature	ELMO1
TRPM3	0	1.25022	0.506	0.03	0	Mature	TRPM3
AFF3	0	1.2446	0.631	0.038	0	Mature	AFF3
DYNC1LI2	0	1.24374	0.903	0.2	0	Mature	DYNC1LI2
DNM3	0	1.24308	0.761	0.019	0	Mature	DNM3
FAM13B	0	1.24256	0.868	0.156	0	Mature	FAM13B
BRAF	0	1.24243	0.884	0.096	0	Mature	BRAF
DAPK1	0	1.23663	0.738	0.054	0	Mature	DAPK1
SEMA6D	0	1.23546	0.894	0.218	0	Mature	SEMA6D
DENND2B	0	1.2329	0.82	0.127	0	Mature	DENND2B
NCAM2	0	1.23269	0.334	0.063	0	Mature	NCAM2
MLXIP	0	1.23156	0.793	0.038	0	Mature	MLXIP
RICTOR	0	1.23153	0.841	0.087	0	Mature	RICTOR
REV1	0	1.2285	0.881	0.106	0	Mature	REV1
HECW1	0	1.22047	0.77	0.075	0	Mature	HECW1
CASK	0	1.2204	0.881	0.195	0	Mature	CASK
RASA3	0	1.21944	0.84	0.163	0	Mature	RASA3
SLIT3	0	1.21244	0.636	0.083	0	Mature	SLIT3
ENSGALG00000036916	0	1.20873	0.537	0.025	0	Mature	ENSGALG00000036916
CDK17	0	1.20712	0.859	0.161	0	Mature	CDK17
FBN2	0	1.20681	0.723	0.066	0	Mature	FBN2
ERC1	0	1.20658	0.87	0.165	0	Mature	ERC1
ATF3	0	1.20576	0.892	0.229	0	Mature	ATF3
REPS1	0	1.20556	0.791	0.099	0	Mature	REPS1
HSPH1	0	1.20374	0.836	0.174	0	Mature	HSPH1
ENSGALG00000052354	0	1.20103	0.994	0.484	0	Mature	ENSGALG00000052354
MTSS1	0	1.20078	0.879	0.153	0	Mature	MTSS1
ITGA2	0	1.19871	0.81	0.128	0	Mature	ITGA2
SNCAIP	0	1.19819	0.514	0.039	0	Mature	SNCAIP
PFKP	0	1.19638	0.952	0.379	0	Mature	PFKP
BACH2	0	1.19581	0.63	0.015	0	Mature	BACH2
ARHGAP21	0	1.19557	0.83	0.14	0	Mature	ARHGAP21
GRB10	0	1.19555	0.787	0.075	0	Mature	GRB10
RIOK3	0	1.19531	0.86	0.167	0	Mature	RIOK3
ENSGALG00000047461	0	1.19471	0.91	0.236	0	Mature	ENSGALG00000047461
OXSR1	0	1.19224	0.713	0.074	0	Mature	OXSR1
NRIP1	0	1.18947	0.841	0.134	0	Mature	NRIP1
LMO7	0	1.18804	0.868	0.276	0	Mature	LMO7
FBXL7	0	1.18756	0.537	0.024	0	Mature	FBXL7
ENSGALG00000037200	0	1.18755	0.748	0.1	0	Mature	ENSGALG00000037200
SLC4A7	0	1.1868	0.676	0.099	0	Mature	SLC4A7
FAM172A	0	1.18486	0.934	0.321	0	Mature	FAM172A
ZDHHC14	0	1.1823	0.604	0.025	0	Mature	ZDHHC14
ZNF385B	0	1.18112	0.775	0.214	0	Mature	ZNF385B
EXOC6B	0	1.17544	0.807	0.075	0	Mature	EXOC6B
GRID1	0	1.17327	0.592	0.052	0	Mature	GRID1
ANO5	0	1.17326	0.712	0.041	0	Mature	ANO5
ARRDC3	0	1.17239	0.799	0.075	0	Mature	ARRDC3
CHD7	0	1.17148	0.876	0.148	0	Mature	CHD7
WWC3	0	1.16945	0.844	0.12	0	Mature	WWC3
TP53BP2	0	1.16846	0.898	0.199	0	Mature	TP53BP2
SYNE2	0	1.16371	0.972	0.48	0	Mature	SYNE2
TENM4	0	1.16352	0.562	0.049	0	Mature	TENM4
PER2	0	1.16275	0.843	0.071	0	Mature	PER2
TMCO3	0	1.15977	0.735	0.067	0	Mature	TMCO3
RCAN1	0	1.15847	0.731	0.141	0	Mature	RCAN1
AHR	0	1.15796	0.767	0.129	0	Mature	AHR
CNNM2	0	1.1558	0.785	0.125	0	Mature	CNNM2
HMGCR	0	1.15398	0.882	0.156	0	Mature	HMGCR
RASEF	0	1.15349	0.685	0.068	0	Mature	RASEF
ARID2	0	1.15122	0.798	0.096	0	Mature	ARID2
IRF2	0	1.14893	0.963	0.405	0	Mature	IRF2
CDC42EP3	0	1.14784	0.805	0.149	0	Mature	CDC42EP3
PRLR	0	1.14665	0.942	0.374	0	Mature	PRLR
RIMS2	0	1.14531	0.642	0.096	0	Mature	RIMS2
CACNA1C	0	1.14261	0.491	0.038	0	Mature	CACNA1C
MTMR10	0	1.14176	0.868	0.148	0	Mature	MTMR10
CELF1	0	1.13852	0.858	0.123	0	Mature	CELF1
WT1	0	1.13701	0.794	0.1	0	Mature	WT1
RPS6KA6	0	1.13609	0.842	0.079	0	Mature	RPS6KA6
PARD3B	0	1.13598	0.717	0.072	0	Mature	PARD3B
SLC12A4	0	1.13594	0.951	0.298	0	Mature	SLC12A4
CUX1	0	1.13575	0.996	0.699	0	Mature	CUX1
RPS6KA3	0	1.13507	0.719	0.046	0	Mature	RPS6KA3
RERE	0	1.13448	0.872	0.126	0	Mature	RERE
LRRFIP1	0	1.1344	0.621	0.075	0	Mature	LRRFIP1
PAPPA	0	1.12736	0.642	0.037	0	Mature	PAPPA
DUSP16	0	1.12566	0.668	0.036	0	Mature	DUSP16
EIF2AK3	0	1.12464	0.789	0.088	0	Mature	EIF2AK3
ENSGALG00000006851	0	1.12369	0.479	0.029	0	Mature	ENSGALG00000006851
TAFA5	0	1.12255	0.47	0.037	0	Mature	TAFA5
PPFIBP2	0	1.12233	0.95	0.33	0	Mature	PPFIBP2
BCOR	0	1.11987	0.722	0.057	0	Mature	BCOR
ITPK1	0	1.11846	0.903	0.269	0	Mature	ITPK1
ENSGALG00000008141	0	1.11737	0.779	0.083	0	Mature	ENSGALG00000008141
AKAP9	0	1.11593	0.97	0.33	0	Mature	AKAP9
SLC10A7	0	1.11525	0.829	0.12	0	Mature	SLC10A7
ENSGALG00000015019	0	1.11476	0.846	0.121	0	Mature	ENSGALG00000015019
MET	0	1.11386	0.711	0.099	0	Mature	MET
PDE1A	0	1.11245	0.533	0.029	0	Mature	PDE1A
FSTL4	0	1.10988	0.661	0.134	0	Mature	FSTL4
DACH2	0	1.10866	0.637	0.063	0	Mature	DACH2
PROX1	0	1.10473	0.794	0.099	0	Mature	PROX1
TENM2	0	1.10457	0.567	0.06	0	Mature	TENM2
NTF3	0	1.10356	0.513	0.025	0	Mature	NTF3
ATP8A1	0	1.10278	0.755	0.111	0	Mature	ATP8A1
SPTAN1	0	1.09999	0.981	0.47	0	Mature	SPTAN1
ZNF516	0	1.09962	0.65	0.051	0	Mature	ZNF516
FRMD3	0	1.09943	0.977	0.533	0	Mature	FRMD3
GABRB2	0	1.0976	0.707	0.082	0	Mature	GABRB2
ENSGALG00000010313	0	1.09738	0.675	0.046	0	Mature	ENSGALG00000010313
AMMECR1	0	1.09653	0.669	0.017	0	Mature	AMMECR1
XPO1	0	1.09472	0.967	0.398	0	Mature	XPO1
BTG2	0	1.09353	0.964	0.371	0	Mature	BTG2
ENSGALG00000006608	0	1.08422	0.775	0.074	0	Mature	ENSGALG00000006608
CCNY	0	1.08251	0.609	0.036	0	Mature	CCNY
ST7	0	1.08248	0.853	0.183	0	Mature	ST7
CEP85L	0	1.07985	0.797	0.124	0	Mature	CEP85L
ATRX	0	1.07875	0.995	0.711	0	Mature	ATRX
TMCC1	0	1.07806	0.772	0.055	0	Mature	TMCC1
IKZF2	0	1.07734	0.618	0.024	0	Mature	IKZF2
RREB1	0	1.07694	0.812	0.107	0	Mature	RREB1
KIAA0232	0	1.07596	0.867	0.154	0	Mature	KIAA0232
PDE7A	0	1.07526	0.67	0.023	0	Mature	PDE7A
NF1	0	1.07451	0.889	0.169	0	Mature	NF1
MAPK4	0	1.07434	0.916	0.268	0	Mature	MAPK4
TDRD3	0	1.073	0.906	0.22	0	Mature	TDRD3
DMRT1	0	1.07137	0.976	0.424	0	Mature	DMRT1
MAFK	0	1.06981	0.859	0.141	0	Mature	MAFK
PTK2	0	1.06876	0.763	0.074	0	Mature	PTK2
ENOX1	0	1.06638	0.551	0.057	0	Mature	ENOX1
HERC1	0	1.06582	0.826	0.109	0	Mature	HERC1
NFATC3	0	1.06337	0.733	0.036	0	Mature	NFATC3
IDE	0	1.06169	0.715	0.068	0	Mature	IDE
GPHN	0	1.06169	0.738	0.109	0	Mature	GPHN
HIVEP2	0	1.06006	0.604	0.033	0	Mature	HIVEP2
KMT2C	0	1.05977	0.957	0.289	0	Mature	KMT2C
VPS13A	0	1.05859	0.788	0.107	0	Mature	VPS13A
MED13L	0	1.0568	0.734	0.049	0	Mature	MED13L
GAS7	0	1.05235	0.91	0.287	0	Mature	GAS7
SDK1	0	1.05068	0.7	0.115	0	Mature	SDK1
MYCBP2	0	1.05011	0.932	0.246	0	Mature	MYCBP2
MAFF	0	1.04887	0.823	0.114	0	Mature	MAFF
ST3GAL3	0	1.04864	0.737	0.114	0	Mature	ST3GAL3
SPEN	0	1.04524	0.968	0.356	0	Mature	SPEN
NHSL1	0	1.04308	0.567	0.057	0	Mature	NHSL1
ENSGALG00000004169	0	1.0416	0.795	0.082	0	Mature	ENSGALG00000004169
CSNK1D	0	1.03917	0.908	0.182	0	Mature	CSNK1D
LRMDA	0	1.03884	0.393	0.013	0	Mature	LRMDA
PTPN1	0	1.03785	0.767	0.079	0	Mature	PTPN1
MAP7	0	1.03681	0.899	0.227	0	Mature	MAP7
BACE2	0	1.03586	0.718	0.09	0	Mature	BACE2
ENSGALG00000047486	0	1.03551	0.921	0.172	0	Mature	ENSGALG00000047486
CCSER1	0	1.03492	0.473	0.032	0	Mature	CCSER1
RBM33	0	1.03392	0.874	0.121	0	Mature	RBM33
USP34	0	1.03239	0.81	0.135	0	Mature	USP34
PPP2R5E	0	1.03157	0.824	0.143	0	Mature	PPP2R5E
NAALADL2	0	1.02674	0.598	0.031	0	Mature	NAALADL2
BTBD9	0	1.02612	0.809	0.115	0	Mature	BTBD9
RNF19A	0	1.02611	0.803	0.091	0	Mature	RNF19A
ENSGALG00000053184	0	1.02575	0.602	0.011	0	Mature	ENSGALG00000053184
NUMB	0	1.02516	0.891	0.201	0	Mature	NUMB
SBF2	0	1.02436	0.73	0.056	0	Mature	SBF2
PGBD5	0	1.02254	0.485	0.02	0	Mature	PGBD5
GREB1L	0	1.01906	0.764	0.097	0	Mature	GREB1L
MAN2A1	0	1.01837	0.749	0.108	0	Mature	MAN2A1
PLIN2	0	1.01752	0.959	0.435	0	Mature	PLIN2
INPP4A	0	1.01715	0.631	0.031	0	Mature	INPP4A
CACNA1H	0	1.01618	0.508	0.026	0	Mature	CACNA1H
ADARB1	0	1.01588	0.593	0.032	0	Mature	ADARB1
QKI	0	1.01581	0.988	0.661	0	Mature	QKI
LIFR	0	1.0147	0.844	0.195	0	Mature	LIFR
FNIP2	0	1.01385	0.656	0.042	0	Mature	FNIP2
ATL2	0	1.01198	0.946	0.302	0	Mature	ATL2
NCOA7	0	1.011	0.958	0.44	0	Mature	NCOA7
ATXN7	0	1.00981	0.743	0.041	0	Mature	ATXN7
ARSJ	0	1.0091	0.58	0.037	0	Mature	ARSJ
SOBP	0	1.00804	0.879	0.219	0	Mature	SOBP
NCOA1	0	1.00647	0.741	0.079	0	Mature	NCOA1
PPM1B	0	1.00592	0.927	0.242	0	Mature	PPM1B
LEMD3	0	1.005	0.749	0.083	0	Mature	LEMD3
LRRC1	0	1.00463	0.701	0.093	0	Mature	LRRC1
ENSGALG00000053028	0	1.00418	0.653	0.048	0	Mature	ENSGALG00000053028
FAT3	0	1.00389	0.591	0.049	0	Mature	FAT3
USP15	0	1.0009	0.848	0.131	0	Mature	USP15
ZNF608	0	0.999697	0.815	0.14	0	Mature	ZNF608
MGAT4A	0	0.999642	0.735	0.132	0	Mature	MGAT4A
SLC66A2	0	0.998302	0.633	0.082	0	Mature	SLC66A2
MYO9B	0	0.997947	0.75	0.103	0	Mature	MYO9B
ENSGALG00000027159	0	0.997857	0.722	0.181	0	Mature	ENSGALG00000027159
ENSGALG00000016971	0	0.997343	0.664	0.041	0	Mature	ENSGALG00000016971
INO80	0	0.996475	0.817	0.101	0	Mature	INO80
CAST	0	0.995399	0.935	0.404	0	Mature	CAST
SLC28A3	0	0.994684	0.785	0.236	0	Mature	SLC28A3
PAM	0	0.993683	0.783	0.213	0	Mature	PAM
ENSGALG00000039468	0	0.993035	0.717	0.091	0	Mature	ENSGALG00000039468
SGMS2	0	0.992233	0.7	0.05	0	Mature	SGMS2
SIK3	0	0.99166	0.748	0.032	0	Mature	SIK3
UBR5	0	0.991166	0.88	0.16	0	Mature	UBR5
ARL5B	0	0.990209	0.917	0.306	0	Mature	ARL5B
TMEM178B	0	0.989336	0.632	0.098	0	Mature	TMEM178B
OTUD7A	0	0.989122	0.702	0.066	0	Mature	OTUD7A
PKP4	0	0.987189	0.845	0.135	0	Mature	PKP4
SH3RF1	0	0.986267	0.743	0.065	0	Mature	SH3RF1
NR3C1	0	0.985413	0.75	0.071	0	Mature	NR3C1
WDFY3	0	0.985124	0.904	0.182	0	Mature	WDFY3
HECTD1	0	0.984121	0.876	0.185	0	Mature	HECTD1
KIF21A	0	0.983751	0.954	0.473	0	Mature	KIF21A
CLEC16A	0	0.981254	0.726	0.065	0	Mature	CLEC16A
MGAT5	0	0.980441	0.778	0.2	0	Mature	MGAT5
ADK	0	0.978971	0.654	0.116	0	Mature	ADK
DOCK1	0	0.978382	0.748	0.126	0	Mature	DOCK1
PDE3A	0	0.977416	0.331	0.035	0	Mature	PDE3A
NKAIN2	0	0.975198	0.281	0.024	0	Mature	NKAIN2
DYRK1A	0	0.975169	0.766	0.072	0	Mature	DYRK1A
RSBN1L	0	0.975038	0.897	0.182	0	Mature	RSBN1L
ZSWIM5	0	0.973129	0.609	0.017	0	Mature	ZSWIM5
TSPAN4	0	0.971996	0.631	0.087	0	Mature	TSPAN4
OGT	0	0.971874	0.927	0.203	0	Mature	OGT
FRYL	0	0.97157	0.741	0.087	0	Mature	FRYL
MICAL2	0	0.970451	0.486	0.028	0	Mature	MICAL2
TTC28	0	0.968755	0.67	0.035	0	Mature	TTC28
ABHD18	0	0.968009	0.706	0.089	0	Mature	ABHD18
CNOT2	0	0.967685	0.829	0.124	0	Mature	CNOT2
CDK14	0	0.965445	0.562	0.024	0	Mature	CDK14
RBM39	0	0.964761	0.973	0.359	0	Mature	RBM39
SRGAP1	0	0.964015	0.983	0.56	0	Mature	SRGAP1
ATF4	0	0.963191	0.979	0.574	0	Mature	ATF4
CREM	0	0.962576	0.78	0.2	0	Mature	CREM
ENSGALG00000048563	0	0.96069	0.688	0.04	0	Mature	ENSGALG00000048563
CLASP1	0	0.960027	0.791	0.083	0	Mature	CLASP1
PPP2R5A	0	0.959896	0.864	0.214	0	Mature	PPP2R5A
ENSGALG00000044064	0	0.959881	0.662	0.02	0	Mature	ENSGALG00000044064
TGFBR3	0	0.954124	0.818	0.18	0	Mature	TGFBR3
MOCOS	0	0.953424	0.517	0.018	0	Mature	MOCOS
NKTR	0	0.953133	0.935	0.25	0	Mature	NKTR
GABRG3	0	0.952069	0.554	0.125	0	Mature	GABRG3
AMBRA1	0	0.950154	0.637	0.018	0	Mature	AMBRA1
TTYH3	0	0.947643	0.964	0.52	0	Mature	TTYH3
DNAJB4	0	0.947352	0.83	0.147	0	Mature	DNAJB4
ITGA9	0	0.947133	0.595	0.067	0	Mature	ITGA9
LAMA1	0	0.946139	0.905	0.35	0	Mature	LAMA1
NECTIN3	0	0.945888	0.78	0.122	0	Mature	NECTIN3
DDX3X	0	0.942665	0.993	0.632	0	Mature	DDX3X
FAM60A	0	0.941675	0.89	0.224	0	Mature	FAM60A
RAF1	0	0.940886	0.798	0.116	0	Mature	RAF1
STXBP5	0	0.939294	0.629	0.06	0	Mature	STXBP5
RGS2	0	0.938845	0.942	0.402	0	Mature	RGS2
CDC14B	0	0.938428	0.766	0.08	0	Mature	CDC14B
DUSP1	0	0.937707	0.894	0.233	0	Mature	DUSP1
VAV3	0	0.934911	0.585	0.069	0	Mature	VAV3
HIPK3	0	0.934797	0.937	0.324	0	Mature	HIPK3
ATP1B1	0	0.934657	0.947	0.425	0	Mature	ATP1B1
C20orf194	0	0.933418	0.739	0.145	0	Mature	C20orf194
WAPL	0	0.933254	0.924	0.252	0	Mature	WAPL
ENSGALG00000050395	0	0.929321	0.629	0.018	0	Mature	ENSGALG00000050395
MGA	0	0.924244	0.866	0.158	0	Mature	MGA
ADGRL3	0	0.922737	0.46	0.019	0	Mature	ADGRL3
ACACA	0	0.919388	0.796	0.104	0	Mature	ACACA
RASGEF1B	0	0.919138	0.671	0.086	0	Mature	RASGEF1B
EPC1	0	0.918347	0.765	0.057	0	Mature	EPC1
KIAA2026	0	0.918203	0.848	0.132	0	Mature	KIAA2026
USP53	0	0.917978	0.77	0.101	0	Mature	USP53
PIK3CB	0	0.917198	0.657	0.065	0	Mature	PIK3CB
PPARA	0	0.91621	0.682	0.054	0	Mature	PPARA
DAAM2	0	0.91601	0.669	0.102	0	Mature	DAAM2
FMNL2	0	0.91515	0.692	0.057	0	Mature	FMNL2
CLBA1	0	0.915068	0.755	0.118	0	Mature	CLBA1
SPOPL	0	0.914945	0.823	0.094	0	Mature	SPOPL
TUB	0	0.914273	0.581	0.024	0	Mature	TUB
TRA2A	0	0.913296	0.918	0.236	0	Mature	TRA2A
ENSGALG00000003605	0	0.912658	0.942	0.282	0	Mature	ENSGALG00000003605
SPRED2	0	0.912078	0.606	0.018	0	Mature	SPRED2
OXCT1	0	0.911975	0.921	0.401	0	Mature	OXCT1
CCDC91	0	0.91188	0.837	0.198	0	Mature	CCDC91
ZYX	0	0.911061	0.82	0.132	0	Mature	ZYX
SLC2A13	0	0.910975	0.593	0.074	0	Mature	SLC2A13
CSRNP1	0	0.910034	0.821	0.127	0	Mature	CSRNP1
WNK1	0	0.907832	0.923	0.273	0	Mature	WNK1
RAP1GDS1	0	0.907187	0.74	0.119	0	Mature	RAP1GDS1
ENSGALG00000006958	0	0.906906	0.732	0.066	0	Mature	ENSGALG00000006958
PIP4K2A	0	0.906744	0.739	0.11	0	Mature	PIP4K2A
ZFAND3	0	0.90601	0.951	0.367	0	Mature	ZFAND3
BCR	0	0.90447	0.731	0.084	0	Mature	BCR
TGFB2	0	0.904094	0.68	0.162	0	Mature	TGFB2
MTHFD1L	0	0.903326	0.495	0.015	0	Mature	MTHFD1L
HERC2	0	0.903145	0.935	0.296	0	Mature	HERC2
CUL1	0	0.90169	0.853	0.167	0	Mature	CUL1
PCNX1	0	0.899814	0.781	0.098	0	Mature	PCNX1
RASAL2	0	0.896797	0.74	0.09	0	Mature	RASAL2
GPC5	0	0.896204	0.416	0.024	0	Mature	GPC5
BAIAP2L1	0	0.895494	0.603	0.061	0	Mature	BAIAP2L1
TRANK1	0	0.894382	0.971	0.462	0	Mature	TRANK1
SEMA4D	0	0.894155	0.871	0.211	0	Mature	SEMA4D
SLMAP	0	0.894107	0.871	0.218	0	Mature	SLMAP
JMY	0	0.892976	0.7	0.058	0	Mature	JMY
PPM1E	0	0.892386	0.701	0.062	0	Mature	PPM1E
PIK3C2A	0	0.892325	0.742	0.093	0	Mature	PIK3C2A
LBH	0	0.888361	0.757	0.137	0	Mature	LBH
GABARAPL1	0	0.887733	0.912	0.289	0	Mature	GABARAPL1
CYFIP1	0	0.887019	0.869	0.237	0	Mature	CYFIP1
TMEM131L	0	0.886941	0.678	0.062	0	Mature	TMEM131L
KMT2E	0	0.886591	0.952	0.279	0	Mature	KMT2E
SORBS1	0	0.886563	0.762	0.121	0	Mature	SORBS1
WTIP	0	0.886315	0.544	0.014	0	Mature	WTIP
ATXN2	0	0.885925	0.954	0.379	0	Mature	ATXN2
ENSGALG00000006989	0	0.881213	0.727	0.103	0	Mature	ENSGALG00000006989
PCF11	0	0.881181	0.797	0.105	0	Mature	PCF11
TMEM135	0	0.880969	0.85	0.221	0	Mature	TMEM135
MICU2	0	0.880836	0.634	0.046	0	Mature	MICU2
SLC16A10	0	0.880241	0.428	0.039	0	Mature	SLC16A10
ATP2A2	0	0.880129	0.916	0.317	0	Mature	ATP2A2
GNAI1	0	0.879856	0.881	0.238	0	Mature	GNAI1
MCL1	0	0.879455	0.881	0.242	0	Mature	MCL1
CCND1	0	0.877745	0.928	0.327	0	Mature	CCND1
PHLDB2	0	0.876909	0.847	0.236	0	Mature	PHLDB2
TNRC6A	0	0.876668	0.739	0.068	0	Mature	TNRC6A
ENSGALG00000044187	0	0.876451	0.751	0.091	0	Mature	ENSGALG00000044187
NUBPL	0	0.875774	0.682	0.122	0	Mature	NUBPL
MON2	0	0.875115	0.781	0.094	0	Mature	MON2
2023-03-08	0	0.873146	0.65	0.063	0	Mature	2023-03-08
EFNB2	0	0.872751	0.473	0.016	0	Mature	EFNB2
SLC12A2	0	0.872283	0.891	0.293	0	Mature	SLC12A2
HSPA5	0	0.871876	0.967	0.563	0	Mature	HSPA5
SLC35F4	0	0.871224	0.426	0.031	0	Mature	SLC35F4
LATS2	0	0.870488	0.681	0.055	0	Mature	LATS2
ENSGALG00000054877	0	0.866029	0.54	0.014	0	Mature	ENSGALG00000054877
FSHR	0	0.864346	0.869	0.255	0	Mature	FSHR
CTDSPL	0	0.863315	0.915	0.275	0	Mature	CTDSPL
BTBD10	0	0.862584	0.658	0.06	0	Mature	BTBD10
TGIF1	0	0.860862	0.812	0.165	0	Mature	TGIF1
KIF1B	0	0.860711	0.944	0.333	0	Mature	KIF1B
USP22	0	0.860313	0.762	0.118	0	Mature	USP22
ENSGALG00000012808	0	0.859718	0.775	0.143	0	Mature	ENSGALG00000012808
WSB1	0	0.857822	0.911	0.229	0	Mature	WSB1
GALNTL6	0	0.856836	0.312	0.013	0	Mature	GALNTL6
GTDC1	0	0.855526	0.625	0.057	0	Mature	GTDC1
FBXO11	0	0.85494	0.797	0.119	0	Mature	FBXO11
MARK3	0	0.854266	0.889	0.219	0	Mature	MARK3
VRK2	0	0.854114	0.694	0.073	0	Mature	VRK2
GPC1	0	0.853828	0.906	0.392	0	Mature	GPC1
ABCC5	0	0.853792	0.74	0.109	0	Mature	ABCC5
FAM107B	0	0.853004	0.485	0.042	0	Mature	FAM107B
NAV2	0	0.851186	0.569	0.105	0	Mature	NAV2
LARP4B	0	0.851158	0.784	0.086	0	Mature	LARP4B
CHP1	0	0.850317	0.853	0.238	0	Mature	CHP1
NCOA2	0	0.85022	0.673	0.063	0	Mature	NCOA2
ZC3H3	0	0.849513	0.709	0.061	0	Mature	ZC3H3
DDX17	0	0.848138	0.92	0.234	0	Mature	DDX17
ANKIB1	0	0.848051	0.844	0.188	0	Mature	ANKIB1
PKN2	0	0.847879	0.679	0.058	0	Mature	PKN2
NET1	0	0.847233	0.825	0.181	0	Mature	NET1
CCNL2	0	0.843483	0.867	0.145	0	Mature	CCNL2
NBAS	0	0.843459	0.834	0.183	0	Mature	NBAS
ALS2	0	0.843264	0.699	0.092	0	Mature	ALS2
GHR	0	0.842511	0.542	0.08	0	Mature	GHR
PXDN	0	0.842451	0.506	0.041	0	Mature	PXDN
EVI5	0	0.841391	0.829	0.156	0	Mature	EVI5
PHACTR2	0	0.840178	0.8	0.179	0	Mature	PHACTR2
CERT1	0	0.840012	0.702	0.109	0	Mature	CERT1
RAPH1	0	0.839861	0.592	0.036	0	Mature	RAPH1
HOMER1	0	0.839372	0.365	0.014	0	Mature	HOMER1
DCLK1	0	0.837903	0.725	0.165	0	Mature	DCLK1
ENSGALG00000035237	0	0.836498	0.645	0.064	0	Mature	ENSGALG00000035237
KAT6B	0	0.836021	0.713	0.091	0	Mature	KAT6B
RAI14	0	0.835627	0.829	0.226	0	Mature	RAI14
RND3	0	0.835438	0.77	0.124	0	Mature	RND3
SERTAD2	0	0.835102	0.689	0.061	0	Mature	SERTAD2
POLA1	0	0.834135	0.754	0.162	0	Mature	POLA1
INPP5A	0	0.833585	0.672	0.065	0	Mature	INPP5A
ACVR1	0	0.833072	0.779	0.092	0	Mature	ACVR1
ZCCHC7	0	0.831564	0.706	0.08	0	Mature	ZCCHC7
TNKS	0	0.831401	0.754	0.083	0	Mature	TNKS
TIMP3	0	0.83108	0.7	0.209	0	Mature	TIMP3
TGFBR2	0	0.830735	0.497	0.018	0	Mature	TGFBR2
PTRF	0	0.830408	0.786	0.192	0	Mature	PTRF
GOLIM4	0	0.82878	0.876	0.273	0	Mature	GOLIM4
ZBTB32	0	0.82805	0.54	0.045	0	Mature	ZBTB32
INTS6	0	0.826672	0.792	0.121	0	Mature	INTS6
USP43	0	0.825982	0.887	0.23	0	Mature	USP43
WWC1	0	0.824568	0.652	0.065	0	Mature	WWC1
PLCL2	0	0.82437	0.776	0.161	0	Mature	PLCL2
TULP4	0	0.823776	0.534	0.022	0	Mature	TULP4
PLCB1	0	0.823432	0.525	0.053	0	Mature	PLCB1
DCP1A	0	0.823431	0.651	0.022	0	Mature	DCP1A
ZNF618	0	0.822887	0.751	0.092	0	Mature	ZNF618
LUC7L	0	0.82255	0.812	0.098	0	Mature	LUC7L
MAP3K1	0	0.822051	0.763	0.15	0	Mature	MAP3K1
TBC1D8	0	0.821268	0.814	0.149	0	Mature	TBC1D8
ENSGALG00000010854	0	0.820332	0.382	0.026	0	Mature	ENSGALG00000010854
HMBOX1	0	0.819866	0.814	0.17	0	Mature	HMBOX1
SLC25A25	0	0.819655	0.766	0.08	0	Mature	SLC25A25
PDLIM1	0	0.819468	0.693	0.133	0	Mature	PDLIM1
EPHA3	0	0.817634	0.548	0.102	0	Mature	EPHA3
STS	0	0.815248	0.674	0.078	0	Mature	STS
ENSGALG00000011639	0	0.814639	0.716	0.078	0	Mature	ENSGALG00000011639
ADAMTS3	0	0.814491	0.544	0.056	0	Mature	ADAMTS3
SLC25A36	0	0.814218	0.761	0.107	0	Mature	SLC25A36
RNF217	0	0.812907	0.548	0.023	0	Mature	RNF217
AGO3	0	0.812648	0.791	0.118	0	Mature	AGO3
COG5	0	0.811301	0.734	0.111	0	Mature	COG5
PHLPP1	0	0.811132	0.591	0.042	0	Mature	PHLPP1
TCERG1	0	0.810946	0.909	0.223	0	Mature	TCERG1
ZBED1	0	0.810304	0.754	0.138	0	Mature	ZBED1
ARVCF	0	0.810266	0.776	0.139	0	Mature	ARVCF
GMDS	0	0.809799	0.52	0.053	0	Mature	GMDS
RB1	0	0.809423	0.797	0.14	0	Mature	RB1
CDK8	0	0.808627	0.62	0.06	0	Mature	CDK8
PLAGL1	0	0.808485	0.599	0.043	0	Mature	PLAGL1
HERPUD1	0	0.80843	0.751	0.125	0	Mature	HERPUD1
SUGCT	0	0.805774	0.499	0.064	0	Mature	SUGCT
NRP1	0	0.805081	0.574	0.114	0	Mature	NRP1
TRA2B	0	0.804966	0.93	0.271	0	Mature	TRA2B
STRN3	0	0.804523	0.864	0.177	0	Mature	STRN3
RBM10	0	0.804369	0.971	0.362	0	Mature	RBM10
WDR26	0	0.803239	0.643	0.019	0	Mature	WDR26
ENSGALG00000041081	0	0.801591	0.874	0.21	0	Mature	ENSGALG00000041081
UBASH3B	0	0.80052	0.506	0.029	0	Mature	UBASH3B
HEATR5A	0	0.799448	0.671	0.092	0	Mature	HEATR5A
DNAJA4	0	0.79826	0.894	0.329	0	Mature	DNAJA4
PLEKHF2	0	0.797492	0.656	0.092	0	Mature	PLEKHF2
PTBP2	0	0.796872	0.742	0.083	0	Mature	PTBP2
RUFY3	0	0.796614	0.879	0.229	0	Mature	RUFY3
PRRC2C	0	0.79503	0.982	0.548	0	Mature	PRRC2C
NEK6	0	0.794327	0.912	0.313	0	Mature	NEK6
SUSD6	0	0.79347	0.545	0.028	0	Mature	SUSD6
ENSGALG00000003955	0	0.793428	0.732	0.079	0	Mature	ENSGALG00000003955
UBE3C	0	0.792001	0.66	0.057	0	Mature	UBE3C
AFF4	0	0.791246	0.783	0.083	0	Mature	AFF4
ZFPM1	0	0.791082	0.909	0.257	0	Mature	ZFPM1
EFR3A	0	0.790993	0.761	0.176	0	Mature	EFR3A
FARP1	0	0.790389	0.529	0.061	0	Mature	FARP1
WDR1	0	0.790183	0.95	0.462	0	Mature	WDR1
CDC73	0	0.786777	0.862	0.221	0	Mature	CDC73
USP6NL	0	0.786349	0.825	0.201	0	Mature	USP6NL
RBFOX2	0	0.786323	0.688	0.07	0	Mature	RBFOX2
SYT1	0	0.785026	0.411	0.034	0	Mature	SYT1
CREBBP	0	0.784325	0.936	0.312	0	Mature	CREBBP
COBLL1	0	0.783812	0.803	0.215	0	Mature	COBLL1
ATF7IP	0	0.782558	0.809	0.172	0	Mature	ATF7IP
VMP1	0	0.781547	0.818	0.17	0	Mature	VMP1
CARNMT1	0	0.780516	0.73	0.1	0	Mature	CARNMT1
GRB14	0	0.779278	0.822	0.205	0	Mature	GRB14
SETD3	0	0.778731	0.666	0.06	0	Mature	SETD3
IL6ST	0	0.778353	0.803	0.133	0	Mature	IL6ST
KCNT2	0	0.778142	0.484	0.056	0	Mature	KCNT2
VTI1A	0	0.777109	0.811	0.223	0	Mature	VTI1A
ENSGALG00000042339	0	0.776711	0.344	0.014	0	Mature	ENSGALG00000042339
ZNF827	0	0.775774	0.628	0.043	0	Mature	ZNF827
NPAS2	0	0.775659	0.395	0.017	0	Mature	NPAS2
ENSGALG00000034735	0	0.774664	0.573	0.059	0	Mature	ENSGALG00000034735
COP1	0	0.774514	0.643	0.043	0	Mature	COP1
NFATC2	0	0.774157	0.567	0.093	0	Mature	NFATC2
MIPOL1	0	0.76873	0.612	0.112	0	Mature	MIPOL1
AKAP7	0	0.768632	0.79	0.167	0	Mature	AKAP7
PDZD8	0	0.768442	0.769	0.132	0	Mature	PDZD8
BEND6	0	0.76703	0.512	0.032	0	Mature	BEND6
CNN3	0	0.766697	0.948	0.444	0	Mature	CNN3
NOTCH2	0	0.766041	0.931	0.335	0	Mature	NOTCH2
ENSGALG00000043243	0	0.765232	0.767	0.098	0	Mature	ENSGALG00000043243
ENSGALG00000051796	0	0.765093	0.651	0.075	0	Mature	ENSGALG00000051796
FGFR1	0	0.764384	0.766	0.184	0	Mature	FGFR1
ZFC3H1	0	0.764232	0.824	0.161	0	Mature	ZFC3H1
ADAMTS6	0	0.763908	0.447	0.016	0	Mature	ADAMTS6
GRAMD4	0	0.76258	0.532	0.026	0	Mature	GRAMD4
ELF1	0	0.762573	0.643	0.077	0	Mature	ELF1
TIAM2	0	0.761895	0.8	0.189	0	Mature	TIAM2
MKLN1	0	0.761449	0.817	0.138	0	Mature	MKLN1
IL9	0	0.761425	0.77	0.207	0	Mature	IL9
RBBP6	0	0.760982	0.917	0.257	0	Mature	RBBP6
JAZF1	0	0.760322	0.702	0.134	0	Mature	JAZF1
KCNG2	0	0.759041	0.533	0.071	0	Mature	KCNG2
PPP1R13B	0	0.758956	0.728	0.108	0	Mature	PPP1R13B
LIN7A	0	0.758858	0.679	0.099	0	Mature	LIN7A
PTBP1	0	0.758806	0.96	0.43	0	Mature	PTBP1
EEA1	0	0.758552	0.839	0.187	0	Mature	EEA1
XYLT1	0	0.757661	0.546	0.035	0	Mature	XYLT1
TTC7A	0	0.754689	0.579	0.037	0	Mature	TTC7A
ETNK1	0	0.753371	0.958	0.415	0	Mature	ETNK1
PMEPA1	0	0.75317	0.658	0.072	0	Mature	PMEPA1
ABLIM2	0	0.752317	0.774	0.231	0	Mature	ABLIM2
ANKRD17	0	0.751153	0.954	0.385	0	Mature	ANKRD17
PRKCA	0	0.750534	0.65	0.098	0	Mature	PRKCA
APBA1	0	0.750255	0.577	0.029	0	Mature	APBA1
HTT	0	0.74915	0.647	0.055	0	Mature	HTT
ARAP2	0	0.749054	0.651	0.133	0	Mature	ARAP2
CDC42BPB	0	0.748803	0.844	0.185	0	Mature	CDC42BPB
DIP2B	0	0.748303	0.742	0.099	0	Mature	DIP2B
PUM1	0	0.748262	0.933	0.298	0	Mature	PUM1
SCAPER	0	0.747996	0.745	0.099	0	Mature	SCAPER
ITGAV	0	0.747535	0.94	0.46	0	Mature	ITGAV
GNB4	0	0.746413	0.763	0.134	0	Mature	GNB4
IL10RB	0	0.745999	0.705	0.075	0	Mature	IL10RB
HIF1A	0	0.745693	0.943	0.365	0	Mature	HIF1A
APC	0	0.744576	0.87	0.235	0	Mature	APC
AFDN	0	0.744531	0.99	0.663	0	Mature	AFDN
TNFRSF11B	0	0.744051	0.881	0.398	0	Mature	TNFRSF11B
MAPK8IP3	0	0.743892	0.649	0.049	0	Mature	MAPK8IP3
SMCHD1	0	0.743642	0.862	0.205	0	Mature	SMCHD1
KDM3B	0	0.742957	0.768	0.099	0	Mature	KDM3B
SUFU	0	0.742617	0.706	0.104	0	Mature	SUFU
USP13	0	0.741509	0.558	0.055	0	Mature	USP13
HDAC7	0	0.741128	0.71	0.084	0	Mature	HDAC7
STIM2	0	0.739991	0.593	0.048	0	Mature	STIM2
LRP12	0	0.739746	0.784	0.145	0	Mature	LRP12
PPP2R2D	0	0.738527	0.898	0.237	0	Mature	PPP2R2D
ABI2	0	0.738229	0.669	0.1	0	Mature	ABI2
CAMKMT	0	0.737022	0.387	0.038	0	Mature	CAMKMT
FER	0	0.736898	0.79	0.164	0	Mature	FER
F2RL1	0	0.736731	0.507	0.037	0	Mature	F2RL1
GBE1	0	0.736615	0.483	0.031	0	Mature	GBE1
BIN1	0	0.735658	0.89	0.285	0	Mature	BIN1
MAP4K3	0	0.73557	0.719	0.077	0	Mature	MAP4K3
ENSGALG00000009608	0	0.735398	0.634	0.061	0	Mature	ENSGALG00000009608
ENSGALG00000044260	0	0.733604	0.771	0.117	0	Mature	ENSGALG00000044260
LONRF1	0	0.73341	0.695	0.063	0	Mature	LONRF1
ENSGALG00000026816	0	0.73263	0.554	0.052	0	Mature	ENSGALG00000026816
GDPD5	0	0.732574	0.597	0.075	0	Mature	GDPD5
SENP6	0	0.732534	0.784	0.181	0	Mature	SENP6
ABCG1	0	0.731381	0.439	0.038	0	Mature	ABCG1
PAXBP1	0	0.731287	0.768	0.093	0	Mature	PAXBP1
WTAP	0	0.730006	0.83	0.136	0	Mature	WTAP
BRD1	0	0.728133	0.929	0.33	0	Mature	BRD1
TRIP12	0	0.728011	0.919	0.29	0	Mature	TRIP12
OTUD7B	0	0.727707	0.679	0.073	0	Mature	OTUD7B
PPFIA1	0	0.726699	0.718	0.107	0	Mature	PPFIA1
SLC12A7	0	0.724322	0.742	0.122	0	Mature	SLC12A7
SLC6A6	0	0.723949	0.381	0.021	0	Mature	SLC6A6
PELI3	0	0.723935	0.672	0.097	0	Mature	PELI3
MACF1	0	0.723805	0.878	0.217	0	Mature	MACF1
HPS3	0	0.722739	0.677	0.082	0	Mature	HPS3
TBC1D1	0	0.722519	0.75	0.159	0	Mature	TBC1D1
DENND1B	0	0.721672	0.588	0.048	0	Mature	DENND1B
HELZ	0	0.719315	0.719	0.088	0	Mature	HELZ
FBXW11	0	0.718707	0.873	0.219	0	Mature	FBXW11
RAB31	0	0.718681	0.596	0.065	0	Mature	RAB31
PITPNA	0	0.71859	0.73	0.092	0	Mature	PITPNA
ENSGALG00000034282	0	0.716966	0.551	0.036	0	Mature	ENSGALG00000034282
MAPK8	0	0.716782	0.703	0.135	0	Mature	MAPK8
PAWR	0	0.715336	0.774	0.197	0	Mature	PAWR
FAM169A	0	0.714693	0.777	0.14	0	Mature	FAM169A
STRBP	0	0.713649	0.907	0.298	0	Mature	STRBP
ENSGALG00000034584	0	0.711979	0.655	0.068	0	Mature	ENSGALG00000034584
FGL1	0	0.71186	0.617	0.107	0	Mature	FGL1
BMP2K	0	0.708183	0.891	0.268	0	Mature	BMP2K
HSF3	0	0.707893	0.736	0.078	0	Mature	HSF3
ATAD2B	0	0.707703	0.709	0.092	0	Mature	ATAD2B
LDLRAD3	0	0.707154	0.493	0.018	0	Mature	LDLRAD3
ENSGALG00000015701	0	0.706878	0.904	0.313	0	Mature	ENSGALG00000015701
ENSGALG00000005350	0	0.705028	0.818	0.191	0	Mature	ENSGALG00000005350
CHD2	0	0.70447	0.802	0.173	0	Mature	CHD2
ENSGALG00000017706	0	0.704208	0.64	0.067	0	Mature	ENSGALG00000017706
TAPT1	0	0.704113	0.695	0.071	0	Mature	TAPT1
TNFAIP1	0	0.703896	0.878	0.259	0	Mature	TNFAIP1
CADPS2	0	0.703563	0.443	0.029	0	Mature	CADPS2
NFKB1	0	0.703269	0.545	0.046	0	Mature	NFKB1
RIPOR3	0	0.702239	0.551	0.021	0	Mature	RIPOR3
ENSGALG00000000264	0	0.701632	0.819	0.187	0	Mature	ENSGALG00000000264
MTMR3	0	0.701138	0.816	0.165	0	Mature	MTMR3
CNOT4	0	0.701124	0.821	0.166	0	Mature	CNOT4
HMCN1	0	0.701096	0.498	0.049	0	Mature	HMCN1
SAMD4A	0	0.700382	0.426	0.012	0	Mature	SAMD4A
SMYD3	0	0.698985	0.456	0.054	0	Mature	SMYD3
TBL1X	0	0.698199	0.814	0.255	0	Mature	TBL1X
SLC23A2	0	0.696725	0.551	0.048	0	Mature	SLC23A2
GPC4	0	0.69657	0.72	0.163	0	Mature	GPC4
ENSGALG00000047741	0	0.696409	0.262	0.006	0	Mature	ENSGALG00000047741
NKD1	0	0.696369	0.42	0.057	0	Mature	NKD1
SLC26A7	0	0.694707	0.531	0.058	0	Mature	SLC26A7
LDB2	0	0.69433	0.577	0.113	0	Mature	LDB2
MYLK	0	0.693127	0.821	0.273	0	Mature	MYLK
SPAG9	0	0.691428	0.888	0.256	0	Mature	SPAG9
ASTN2	0	0.691069	0.552	0.049	0	Mature	ASTN2
SGMS1	0	0.690614	0.735	0.103	0	Mature	SGMS1
ROCK1	0	0.690351	0.885	0.288	0	Mature	ROCK1
DOCK5	0	0.690318	0.658	0.098	0	Mature	DOCK5
SCUBE1	0	0.689872	0.511	0.036	0	Mature	SCUBE1
BICC1	0	0.689409	0.581	0.098	0	Mature	BICC1
FYN	0	0.689294	0.633	0.238	0	Mature	FYN
LRP6	0	0.689145	0.534	0.035	0	Mature	LRP6
ARID4A	0	0.687827	0.76	0.147	0	Mature	ARID4A
YAP1	0	0.687535	0.573	0.074	0	Mature	YAP1
ENSGALG00000016808	0	0.687209	0.789	0.145	0	Mature	ENSGALG00000016808
ARIH1	0	0.687163	0.875	0.234	0	Mature	ARIH1
ZFHX3	0	0.687153	0.907	0.288	0	Mature	ZFHX3
LCORL	0	0.686672	0.832	0.203	0	Mature	LCORL
GALNT7	0	0.685996	0.657	0.078	0	Mature	GALNT7
WWP1	0	0.684178	0.639	0.079	0	Mature	WWP1
ARFGEF3	0	0.683918	0.64	0.082	0	Mature	ARFGEF3
DENND5A	0	0.682788	0.577	0.036	0	Mature	DENND5A
WDR20	0	0.682372	0.768	0.122	0	Mature	WDR20
PAN3	0	0.682132	0.605	0.042	0	Mature	PAN3
KIF13A	0	0.681905	0.5	0.029	0	Mature	KIF13A
PLEKHM3	0	0.681518	0.577	0.057	0	Mature	PLEKHM3
ENSGALG00000015418	0	0.679271	0.381	0.01	0	Mature	ENSGALG00000015418
TMCC3	0	0.679146	0.418	0.035	0	Mature	TMCC3
KLF7	0	0.679036	0.56	0.033	0	Mature	KLF7
ENSGALG00000054235	0	0.678028	0.514	0.008	0	Mature	ENSGALG00000054235
CDR2	0	0.677333	0.54	0.043	0	Mature	CDR2
BRD2	0	0.677171	0.919	0.305	0	Mature	BRD2
ZMYND11	0	0.676491	0.886	0.239	0	Mature	ZMYND11
PCCA	0	0.676152	0.75	0.171	0	Mature	PCCA
ACAD9	0	0.675953	0.923	0.377	0	Mature	ACAD9
STON2	0	0.67492	0.589	0.083	0	Mature	STON2
ENSGALG00000015307	0	0.674704	0.355	0.035	0	Mature	ENSGALG00000015307
PPP3CB	0	0.674159	0.726	0.092	0	Mature	PPP3CB
CRY1	0	0.673825	0.84	0.215	0	Mature	CRY1
KDM5A	0	0.67157	0.735	0.109	0	Mature	KDM5A
TMTC2	0	0.671194	0.352	0.028	0	Mature	TMTC2
ZNF292	0	0.671193	0.885	0.254	0	Mature	ZNF292
DIS3L2	0	0.670755	0.849	0.251	0	Mature	DIS3L2
PPP4R4	0	0.670628	0.552	0.063	0	Mature	PPP4R4
GALNT17	0	0.670455	0.503	0.043	0	Mature	GALNT17
TCF20	0	0.668984	0.656	0.094	0	Mature	TCF20
C2H6orf52	0	0.668954	0.882	0.352	0	Mature	C2H6orf52
TBL1XR1	0	0.668682	0.906	0.282	0	Mature	TBL1XR1
ESRP2	0	0.668161	0.573	0.073	0	Mature	ESRP2
MDFIC	0	0.666969	0.722	0.162	0	Mature	MDFIC
NFKBIA	0	0.666199	0.767	0.201	0	Mature	NFKBIA
SH3RF3	0	0.665969	0.522	0.012	0	Mature	SH3RF3
MADD	0	0.665409	0.551	0.036	0	Mature	MADD
FOSB	0	0.664223	0.647	0.042	0	Mature	FOSB
SPSB4	0	0.663838	0.542	0.055	0	Mature	SPSB4
ADAMTS1	0	0.663222	0.636	0.092	0	Mature	ADAMTS1
NOVA1	0	0.662527	0.548	0.11	0	Mature	NOVA1
ENSGALG00000001028	0	0.660828	0.479	0.016	0	Mature	ENSGALG00000001028
CHM	0	0.660172	0.773	0.155	0	Mature	CHM
ATP6V0A1	0	0.659297	0.831	0.167	0	Mature	ATP6V0A1
TLK1	0	0.659258	0.743	0.151	0	Mature	TLK1
MAP2K3	0	0.658519	0.612	0.052	0	Mature	MAP2K3
RBFOX1	0	0.658264	0.268	0.017	0	Mature	RBFOX1
KPNA1	0	0.657422	0.605	0.027	0	Mature	KPNA1
ZNF236	0	0.657363	0.558	0.04	0	Mature	ZNF236
UBL3	0	0.657051	0.953	0.48	0	Mature	UBL3
GRIK2	0	0.656566	0.255	0.01	0	Mature	GRIK2
TOX3	0	0.656036	0.801	0.231	0	Mature	TOX3
OPCML	0	0.655276	0.387	0.016	0	Mature	OPCML
CHSY1	0	0.655019	0.43	0.02	0	Mature	CHSY1
METTL14	0	0.654432	0.651	0.07	0	Mature	METTL14
RECK	0	0.65437	0.595	0.056	0	Mature	RECK
XPR1	0	0.652903	0.556	0.056	0	Mature	XPR1
THOC2	0	0.652555	0.895	0.241	0	Mature	THOC2
AP1G1	0	0.650242	0.686	0.066	0	Mature	AP1G1
PHIP	0	0.649956	0.623	0.091	0	Mature	PHIP
MYO6	0	0.649601	0.709	0.135	0	Mature	MYO6
NAMPTP1	0	0.649088	0.652	0.056	0	Mature	NAMPTP1
C2CD5	0	0.648855	0.733	0.165	0	Mature	C2CD5
CYTH3	0	0.648315	0.545	0.032	0	Mature	CYTH3
ZNF462	0	0.64829	0.796	0.182	0	Mature	ZNF462
CLCN3	0	0.647985	0.681	0.088	0	Mature	CLCN3
MARCHF6	0	0.64669	0.829	0.18	0	Mature	MARCHF6
TMEM117	0	0.646218	0.403	0.039	0	Mature	TMEM117
GADD45B	0	0.645904	0.861	0.22	0	Mature	GADD45B
IFNAR1	0	0.644821	0.633	0.054	0	Mature	IFNAR1
FNIP1	0	0.644614	0.571	0.025	0	Mature	FNIP1
ZNRF2	0	0.642018	0.438	0.041	0	Mature	ZNRF2
DUSP10	0	0.64167	0.629	0.072	0	Mature	DUSP10
PNISR	0	0.641505	0.925	0.261	0	Mature	PNISR
ENSGALG00000009468	0	0.639489	0.437	0.023	0	Mature	ENSGALG00000009468
PAK3	0	0.639327	0.618	0.055	0	Mature	PAK3
LONRF2	0	0.639243	0.577	0.026	0	Mature	LONRF2
PHF20L1	0	0.637447	0.848	0.191	0	Mature	PHF20L1
KCTD3	0	0.637196	0.656	0.065	0	Mature	KCTD3
GOLGA4	0	0.637189	0.873	0.253	0	Mature	GOLGA4
PRKAG2	0	0.636625	0.633	0.072	0	Mature	PRKAG2
RASSF3	0	0.636542	0.817	0.229	0	Mature	RASSF3
PPP2R5C	0	0.636415	0.779	0.175	0	Mature	PPP2R5C
HIPK2	0	0.636057	0.568	0.09	0	Mature	HIPK2
ZDHHC20	0	0.634134	0.593	0.072	0	Mature	ZDHHC20
AP3B1	0	0.633836	0.782	0.176	0	Mature	AP3B1
KCNK5	0	0.633708	0.876	0.355	0	Mature	KCNK5
PLOD2	0	0.633226	0.682	0.13	0	Mature	PLOD2
RRAS	0	0.632892	0.972	0.623	0	Mature	RRAS
CDK19	0	0.632116	0.725	0.159	0	Mature	CDK19
PHF20	0	0.631758	0.81	0.18	0	Mature	PHF20
PECAM1	0	0.630184	0.668	0.086	0	Mature	PECAM1
AEBP2	0	0.629864	0.767	0.141	0	Mature	AEBP2
ENSGALG00000002099	0	0.629341	0.622	0.064	0	Mature	ENSGALG00000002099
NEXMIF	0	0.628976	0.484	0.029	0	Mature	NEXMIF
ZFAND5	0	0.628917	0.907	0.317	0	Mature	ZFAND5
UNC13B	0	0.628165	0.435	0.03	0	Mature	UNC13B
CUL4A	0	0.62773	0.718	0.106	0	Mature	CUL4A
ATP13A3	0	0.627728	0.665	0.077	0	Mature	ATP13A3
PCSK5	0	0.627554	0.536	0.156	0	Mature	PCSK5
ABCC4	0	0.627047	0.565	0.125	0	Mature	ABCC4
NFATC1	0	0.626702	0.285	0.02	0	Mature	NFATC1
BCLAF1	0	0.626456	0.93	0.318	0	Mature	BCLAF1
MAPRE2	0	0.625667	0.773	0.197	0	Mature	MAPRE2
TCF12	0	0.625639	0.995	0.79	0	Mature	TCF12
SUPT3H	0	0.625331	0.589	0.087	0	Mature	SUPT3H
ENSGALG00000001972	0	0.625304	0.812	0.162	0	Mature	ENSGALG00000001972
MYLK3	0	0.625269	0.524	0.049	0	Mature	MYLK3
ERCC5	0	0.624393	0.803	0.232	0	Mature	ERCC5
CNOT1	0	0.623619	0.834	0.184	0	Mature	CNOT1
RALGAPA1	0	0.623473	0.745	0.144	0	Mature	RALGAPA1
TFDP2	0	0.623288	0.79	0.211	0	Mature	TFDP2
DDAH1	0	0.623192	0.544	0.082	0	Mature	DDAH1
NUAK1	0	0.623139	0.427	0.025	0	Mature	NUAK1
SLC35F2	0	0.62263	0.72	0.155	0	Mature	SLC35F2
UHRF1BP1L	0	0.622351	0.545	0.047	0	Mature	UHRF1BP1L
MGEA5	0	0.62206	0.825	0.183	0	Mature	MGEA5
ENSGALG00000028530	0	0.621745	0.866	0.272	0	Mature	ENSGALG00000028530
ABHD2	0	0.621085	0.706	0.127	0	Mature	ABHD2
MEF2D	0	0.620798	0.617	0.06	0	Mature	MEF2D
ITCH	0	0.620295	0.653	0.086	0	Mature	ITCH
GNAQ	0	0.620293	0.691	0.124	0	Mature	GNAQ
SLC9A9	0	0.620143	0.54	0.083	0	Mature	SLC9A9
RALGPS1	0	0.61926	0.642	0.061	0	Mature	RALGPS1
LUC7L2	0	0.618748	0.835	0.195	0	Mature	LUC7L2
BCAT1	0	0.618486	0.407	0.015	0	Mature	BCAT1
NFIB	0	0.618451	0.771	0.207	0	Mature	NFIB
MAD1L1	0	0.618004	0.65	0.097	0	Mature	MAD1L1
PATJ	0	0.617806	0.525	0.059	0	Mature	PATJ
HIC2	0	0.617749	0.593	0.077	0	Mature	HIC2
SULT4A1	0	0.617389	0.564	0.038	0	Mature	SULT4A1
ENSGALG00000015435	0	0.617282	0.583	0.043	0	Mature	ENSGALG00000015435
LPGAT1	0	0.616739	0.575	0.085	0	Mature	LPGAT1
CLINT1	0	0.615301	0.897	0.318	0	Mature	CLINT1
IPO7	0	0.614612	0.826	0.21	0	Mature	IPO7
BPGM	0	0.61458	0.721	0.177	0	Mature	BPGM
CWC22	0	0.614332	0.864	0.219	0	Mature	CWC22
LCLAT1	0	0.613101	0.759	0.15	0	Mature	LCLAT1
EML1	0	0.612504	0.563	0.082	0	Mature	EML1
TBC1D4	0	0.612343	0.514	0.048	0	Mature	TBC1D4
PUM2	0	0.611787	0.832	0.19	0	Mature	PUM2
HERC4	0	0.611202	0.648	0.064	0	Mature	HERC4
RFTN2	0	0.610457	0.921	0.365	0	Mature	RFTN2
SEMA3A	0	0.610064	0.407	0.082	0	Mature	SEMA3A
SCAF4	0	0.609848	0.621	0.043	0	Mature	SCAF4
FARS2	0	0.609477	0.699	0.143	0	Mature	FARS2
CCDC171	0	0.609341	0.619	0.11	0	Mature	CCDC171
INSC	0	0.607929	0.375	0.022	0	Mature	INSC
JPH1	0	0.60784	0.56	0.088	0	Mature	JPH1
VAV2	0	0.607762	0.53	0.047	0	Mature	VAV2
PELI2	0	0.60751	0.544	0.063	0	Mature	PELI2
DISC1	0	0.60649	0.388	0.011	0	Mature	DISC1
ITSN2	0	0.60644	0.648	0.101	0	Mature	ITSN2
ETV6	0	0.605262	0.586	0.069	0	Mature	ETV6
DISP1	0	0.605194	0.451	0.031	0	Mature	DISP1
GNAL	0	0.603637	0.498	0.07	0	Mature	GNAL
RNF145	0	0.603427	0.533	0.029	0	Mature	RNF145
CDH2	0	0.602798	0.988	0.696	0	Mature	CDH2
PIK3AP1	0	0.60217	0.789	0.197	0	Mature	PIK3AP1
KDM4B	0	0.602065	0.764	0.141	0	Mature	KDM4B
NNT	0	0.601745	0.548	0.044	0	Mature	NNT
ENSGALG00000031427	0	0.601481	0.448	0.058	0	Mature	ENSGALG00000031427
ABHD4	0	0.601344	0.669	0.088	0	Mature	ABHD4
TFPI	0	0.601325	0.479	0.041	0	Mature	TFPI
RB1CC1	0	0.601018	0.731	0.151	0	Mature	RB1CC1
TNRC6C	0	0.600616	0.608	0.058	0	Mature	TNRC6C
ASH1L	0	0.600211	0.758	0.136	0	Mature	ASH1L
AGTPBP1	0	0.59992	0.545	0.051	0	Mature	AGTPBP1
DHRS3	0	0.599578	0.536	0.091	0	Mature	DHRS3
PDP1	0	0.599294	0.724	0.177	0	Mature	PDP1
NRCAM	0	0.599022	0.543	0.065	0	Mature	NRCAM
ENSGALG00000026811	0	0.5989	0.403	0.022	0	Mature	ENSGALG00000026811
FBXW7	0	0.598192	0.719	0.12	0	Mature	FBXW7
CLK1	0	0.597342	0.823	0.148	0	Mature	CLK1
DLG1	0	0.597177	0.54	0.05	0	Mature	DLG1
PLCL1	0	0.595753	0.806	0.21	0	Mature	PLCL1
ELL	0	0.59501	0.869	0.258	0	Mature	ELL
TRIP11	0	0.594069	0.843	0.236	0	Mature	TRIP11
RHOB	0	0.593949	0.874	0.3	0	Mature	RHOB
B3GNT2	0	0.593705	0.681	0.114	0	Mature	B3GNT2
SMAD5	0	0.593669	0.975	0.651	0	Mature	SMAD5
RC3H1	0	0.593624	0.714	0.1	0	Mature	RC3H1
RASD1	0	0.593421	0.636	0.077	0	Mature	RASD1
CLK4	0	0.593168	0.761	0.107	0	Mature	CLK4
ENSGALG00000031518	0	0.592614	0.754	0.145	0	Mature	ENSGALG00000031518
PHF3	0	0.592526	0.941	0.348	0	Mature	PHF3
RNF111	0	0.592349	0.696	0.101	0	Mature	RNF111
THADA	0	0.590554	0.501	0.038	0	Mature	THADA
NACC2	0	0.590251	0.787	0.19	0	Mature	NACC2
DIDO1	0	0.589711	0.903	0.304	0	Mature	DIDO1
EPB41L3	0	0.58969	0.638	0.107	0	Mature	EPB41L3
TTLL7	0	0.589524	0.521	0.067	0	Mature	TTLL7
PDS5A	0	0.588235	0.826	0.219	0	Mature	PDS5A
CYRIB	0	0.587096	0.732	0.184	0	Mature	CYRIB
GK5	0	0.586395	0.568	0.071	0	Mature	GK5
ENSGALG00000047652	0	0.586238	0.377	0.01	0	Mature	ENSGALG00000047652
CHD9	0	0.586143	0.821	0.21	0	Mature	CHD9
SFSWAP	0	0.585833	0.765	0.135	0	Mature	SFSWAP
EWSR1	0	0.583666	0.78	0.129	0	Mature	EWSR1
ENSGALG00000049810	0	0.583205	0.652	0.128	0	Mature	ENSGALG00000049810
COBL	0	0.583083	0.292	0.024	0	Mature	COBL
IPO11	0	0.582503	0.78	0.185	0	Mature	IPO11
ENSGALG00000033770	0	0.58132	0.37	0.017	0	Mature	ENSGALG00000033770
NCKAP1	0	0.580543	0.752	0.16	0	Mature	NCKAP1
DNAJC13	0	0.578484	0.611	0.056	0	Mature	DNAJC13
CACNA1G	0	0.578179	0.572	0.067	0	Mature	CACNA1G
ENSGALG00000015271	0	0.578068	0.44	0.065	0	Mature	ENSGALG00000015271
DAB2	0	0.57804	0.748	0.263	0	Mature	DAB2
GALNT2	0	0.57633	0.458	0.039	0	Mature	GALNT2
ENSGALG00000013505	0	0.576105	0.77	0.206	0	Mature	ENSGALG00000013505
TSPAN18	0	0.576045	0.458	0.061	0	Mature	TSPAN18
ENC1	0	0.575989	0.575	0.06	0	Mature	ENC1
SPATA5	0	0.575645	0.453	0.029	0	Mature	SPATA5
GRK5	0	0.575414	0.283	0.02	0	Mature	GRK5
ANKH	0	0.575241	0.543	0.074	0	Mature	ANKH
CCDC186	0	0.573251	0.821	0.287	0	Mature	CCDC186
COL14A1	0	0.572696	0.474	0.138	0	Mature	COL14A1
KLHL7	0	0.572397	0.828	0.206	0	Mature	KLHL7
PRDM2	0	0.570814	0.826	0.192	0	Mature	PRDM2
DOP1A	0	0.570631	0.641	0.123	0	Mature	DOP1A
UBAC2	0	0.570389	0.635	0.128	0	Mature	UBAC2
FAT1	0	0.57012	0.925	0.4	0	Mature	FAT1
GPCPD1	0	0.568703	0.624	0.073	0	Mature	GPCPD1
PLXNA1	0	0.568672	0.646	0.085	0	Mature	PLXNA1
NBEAL1	0	0.568497	0.666	0.123	0	Mature	NBEAL1
AMD1	0	0.568349	0.949	0.406	0	Mature	AMD1
PDCD6IP	0	0.567591	0.829	0.232	0	Mature	PDCD6IP
SDC2	0	0.567458	0.604	0.158	0	Mature	SDC2
NUP153	0	0.566417	0.696	0.103	0	Mature	NUP153
CAMK2G	0	0.565418	0.503	0.032	0	Mature	CAMK2G
EP300	0	0.565016	0.867	0.24	0	Mature	EP300
MPP4	0	0.565016	0.459	0.007	0	Mature	MPP4
ETS2	0	0.564797	0.512	0.024	0	Mature	ETS2
PLEKHO1	0	0.564219	0.736	0.233	0	Mature	PLEKHO1
CNKSR2	0	0.564053	0.356	0.019	0	Mature	CNKSR2
ARHGEF12	0	0.563664	0.83	0.226	0	Mature	ARHGEF12
CHRM3	0	0.563333	0.216	0.005	0	Mature	CHRM3
PDE7B	0	0.562345	0.348	0.024	0	Mature	PDE7B
ASCC3	0	0.561403	0.583	0.084	0	Mature	ASCC3
PID1	0	0.561326	0.426	0.081	0	Mature	PID1
MYH10	0	0.561063	0.936	0.411	0	Mature	MYH10
UPF1	0	0.560908	0.826	0.22	0	Mature	UPF1
ADAM10	0	0.560866	0.942	0.399	0	Mature	ADAM10
BTRC	0	0.560424	0.516	0.032	0	Mature	BTRC
ARHGEF7	0	0.560069	0.65	0.109	0	Mature	ARHGEF7
ITGB8	0	0.55914	0.982	0.649	0	Mature	ITGB8
ECPAS	0	0.558758	0.784	0.171	0	Mature	ECPAS
SFMBT2	0	0.558641	0.505	0.037	0	Mature	SFMBT2
SIK2	0	0.558338	0.66	0.074	0	Mature	SIK2
ITPRID2	0	0.558154	0.671	0.132	0	Mature	ITPRID2
ENSGALG00000002638	0	0.558059	0.303	0.007	0	Mature	ENSGALG00000002638
PPP2CA	0	0.558029	0.904	0.329	0	Mature	PPP2CA
TEX10	0	0.556731	0.793	0.188	0	Mature	TEX10
TAOK1	0	0.555912	0.659	0.096	0	Mature	TAOK1
DHX15	0	0.555459	0.831	0.197	0	Mature	DHX15
STOX2	0	0.555022	0.544	0.053	0	Mature	STOX2
MAPKAPK3	0	0.554127	0.669	0.115	0	Mature	MAPKAPK3
RBM26	0	0.554042	0.863	0.229	0	Mature	RBM26
EDN1	0	0.553939	0.477	0.018	0	Mature	EDN1
TLE1	0	0.553938	0.323	0.023	0	Mature	TLE1
NCOA3	0	0.553432	0.638	0.113	0	Mature	NCOA3
ZDHHC17	0	0.553416	0.632	0.086	0	Mature	ZDHHC17
NRBP1	0	0.55268	0.699	0.099	0	Mature	NRBP1
DGKB	0	0.55257	0.241	0.013	0	Mature	DGKB
YTHDC1	0	0.551549	0.932	0.316	0	Mature	YTHDC1
KLF10	0	0.551241	0.717	0.11	0	Mature	KLF10
PLXNB3	0	0.550229	0.525	0.039	0	Mature	PLXNB3
ERCC6	0	0.550043	0.561	0.043	0	Mature	ERCC6
EHBP1	0	0.549767	0.671	0.133	0	Mature	EHBP1
GIGYF2	0	0.549524	0.823	0.208	0	Mature	GIGYF2
SH3KBP1	0	0.549255	0.46	0.056	0	Mature	SH3KBP1
SPTY2D1	0	0.549057	0.741	0.121	0	Mature	SPTY2D1
MDN1	0	0.548266	0.823	0.219	0	Mature	MDN1
TNFAIP3	0	0.548055	0.453	0.028	0	Mature	TNFAIP3
SMAD1	0	0.548032	0.922	0.375	0	Mature	SMAD1
PBX1	0	0.547938	0.67	0.129	0	Mature	PBX1
ENSGALG00000037723	0	0.547147	0.7	0.11	0	Mature	ENSGALG00000037723
SGK1	0	0.546873	0.399	0.064	0	Mature	SGK1
ENSGALG00000014664	0	0.54677	0.37	0.022	0	Mature	ENSGALG00000014664
PAIP1	0	0.546593	0.915	0.361	0	Mature	PAIP1
FOXP2	0	0.54649	0.537	0.081	0	Mature	FOXP2
GASK1B	0	0.546245	0.416	0.035	0	Mature	GASK1B
ARHGAP29	0	0.546081	0.613	0.092	0	Mature	ARHGAP29
PDGFB	0	0.545585	0.671	0.145	0	Mature	PDGFB
ENSGALG00000011889	0	0.545575	0.504	0.066	0	Mature	ENSGALG00000011889
DMXL1	0	0.545201	0.611	0.073	0	Mature	DMXL1
MAP3K21	0	0.544897	0.762	0.183	0	Mature	MAP3K21
CCDC88C	0	0.544776	0.833	0.281	0	Mature	CCDC88C
ATP10A	0	0.544722	0.366	0.02	0	Mature	ATP10A
RELCH	0	0.544066	0.488	0.02	0	Mature	RELCH
XBP1	0	0.544054	0.854	0.281	0	Mature	XBP1
TGFBR1	0	0.543246	0.673	0.112	0	Mature	TGFBR1
CRACR2B	0	0.542494	0.551	0.043	0	Mature	CRACR2B
MPRIP	0	0.5421	0.704	0.11	0	Mature	MPRIP
CFLAR	0	0.541774	0.651	0.096	0	Mature	CFLAR
ABHD17C	0	0.541686	0.665	0.107	0	Mature	ABHD17C
GAB2	0	0.541106	0.337	0.011	0	Mature	GAB2
FRY	0	0.540867	0.435	0.033	0	Mature	FRY
RNGTT	0	0.540026	0.586	0.09	0	Mature	RNGTT
RASA2	0	0.539766	0.629	0.076	0	Mature	RASA2
STK3	0	0.539093	0.718	0.148	0	Mature	STK3
NCOA6	0	0.538592	0.763	0.136	0	Mature	NCOA6
HNRNPM	0	0.538438	0.854	0.225	0	Mature	HNRNPM
DAAM1	0	0.537728	0.954	0.471	0	Mature	DAAM1
CHST9	0	0.537624	0.402	0.036	0	Mature	CHST9
ENSGALG00000007151	0	0.537418	0.652	0.092	0	Mature	ENSGALG00000007151
URI1	0	0.53706	0.688	0.115	0	Mature	URI1
BRF1	0	0.536716	0.575	0.062	0	Mature	BRF1
IP6K2	0	0.536628	0.877	0.267	0	Mature	IP6K2
ENSGALG00000005181	0	0.53653	0.778	0.157	0	Mature	ENSGALG00000005181
NCK1	0	0.536492	0.725	0.154	0	Mature	NCK1
ENSGALG00000002671	0	0.536455	0.341	0.027	0	Mature	ENSGALG00000002671
STAM2	0	0.536277	0.732	0.136	0	Mature	STAM2
FBN1	0	0.535598	0.695	0.162	0	Mature	FBN1
GPATCH1	0	0.535417	0.781	0.166	0	Mature	GPATCH1
CASZ1	0	0.535327	0.495	0.021	0	Mature	CASZ1
PLD1	0	0.534264	0.474	0.043	0	Mature	PLD1
SUCO	0	0.534067	0.831	0.226	0	Mature	SUCO
ARFGEF1	0	0.53403	0.76	0.171	0	Mature	ARFGEF1
PTBP3	0	0.533895	0.792	0.288	0	Mature	PTBP3
JAK2	0	0.533892	0.474	0.051	0	Mature	JAK2
TRAF3IP3	0	0.533812	0.671	0.236	0	Mature	TRAF3IP3
TBC1D22A	0	0.533073	0.634	0.103	0	Mature	TBC1D22A
BORCS5	0	0.532793	0.606	0.087	0	Mature	BORCS5
PIAS1	0	0.532496	0.694	0.1	0	Mature	PIAS1
ADAMTS17	0	0.532484	0.291	0.024	0	Mature	ADAMTS17
EGR1	0	0.532462	0.668	0.1	0	Mature	EGR1
SLCO4A1	0	0.532387	0.884	0.273	0	Mature	SLCO4A1
ENSGALG00000041225	0	0.531825	0.339	0.004	0	Mature	ENSGALG00000041225
SHOC2	0	0.531322	0.633	0.079	0	Mature	SHOC2
TMEM63B	0	0.531315	0.54	0.052	0	Mature	TMEM63B
TSPAN9	0	0.531085	0.479	0.054	0	Mature	TSPAN9
MAP4	0	0.530908	0.84	0.232	0	Mature	MAP4
FBRSL1	0	0.530654	0.681	0.091	0	Mature	FBRSL1
BAZ1B	0	0.530566	0.83	0.212	0	Mature	BAZ1B
ENSGALG00000030112	0	0.530541	0.575	0.09	0	Mature	ENSGALG00000030112
PHTF2	0	0.53024	0.551	0.083	0	Mature	PHTF2
NEO1	0	0.530223	0.494	0.038	0	Mature	NEO1
ARNT2	0	0.529831	0.608	0.09	0	Mature	ARNT2
MIDN	0	0.529432	0.611	0.06	0	Mature	MIDN
FOSL2	0	0.528691	0.455	0.008	0	Mature	FOSL2
CXXC4	0	0.527718	0.654	0.105	0	Mature	CXXC4
RAPGEF4	0	0.526943	0.446	0.03	0	Mature	RAPGEF4
MDM2	0	0.526736	0.769	0.167	0	Mature	MDM2
FAM171A1	0	0.52654	0.522	0.056	0	Mature	FAM171A1
PAK1	0	0.526052	0.969	0.622	0	Mature	PAK1
ATG2B	0	0.525217	0.635	0.085	0	Mature	ATG2B
BRWD1	0	0.525063	0.755	0.177	0	Mature	BRWD1
ZC3H11B	0	0.525039	0.761	0.142	0	Mature	ZC3H11B
NHS	0	0.525014	0.219	0.014	0	Mature	NHS
CHD1Z	0	0.524326	0.867	0.255	0	Mature	CHD1Z
ENSGALG00000017220	0	0.52412	0.65	0.081	0	Mature	ENSGALG00000017220
UXS1	0	0.52388	0.84	0.265	0	Mature	UXS1
DIP2A	0	0.523786	0.529	0.033	0	Mature	DIP2A
UBR2	0	0.523736	0.751	0.155	0	Mature	UBR2
INHBB	0	0.523075	0.972	0.614	0	Mature	INHBB
RHOU	0	0.52303	0.567	0.081	0	Mature	RHOU
TOB2	0	0.522845	0.847	0.251	0	Mature	TOB2
KIF5B	0	0.522786	0.897	0.278	0	Mature	KIF5B
PI4KA	0	0.522204	0.553	0.066	0	Mature	PI4KA
EXOC2	0	0.521765	0.557	0.073	0	Mature	EXOC2
MYLIP	0	0.521149	0.848	0.261	0	Mature	MYLIP
TANC2	0	0.521121	0.473	0.028	0	Mature	TANC2
SLCO1A2	0	0.520523	0.694	0.18	0	Mature	SLCO1A2
FARP2	0	0.520428	0.754	0.166	0	Mature	FARP2
ESYT2	0	0.519624	0.405	0.024	0	Mature	ESYT2
XPO4	0	0.51788	0.515	0.04	0	Mature	XPO4
DNAJC1	0	0.517858	0.849	0.31	0	Mature	DNAJC1
RUSC2	0	0.517855	0.503	0.03	0	Mature	RUSC2
C1orf145	0	0.517643	0.739	0.141	0	Mature	C1orf145
PLK3	0	0.517617	0.628	0.067	0	Mature	PLK3
NR2C1	0	0.517458	0.574	0.056	0	Mature	NR2C1
CYYR1	0	0.516733	0.304	0.007	0	Mature	CYYR1
ENSGALG00000030350	0	0.516707	0.304	0.007	0	Mature	ENSGALG00000030350
CPT1A	0	0.516632	0.705	0.155	0	Mature	CPT1A
SECISBP2L	0	0.516378	0.815	0.237	0	Mature	SECISBP2L
ENSGALG00000035605	0	0.515766	0.519	0.033	0	Mature	ENSGALG00000035605
DYRK2	0	0.515492	0.764	0.176	0	Mature	DYRK2
AMOT	0	0.515146	0.6	0.091	0	Mature	AMOT
ST3GAL1	0	0.515011	0.648	0.137	0	Mature	ST3GAL1
ENSGALG00000053013	0	0.514693	0.75	0.186	0	Mature	ENSGALG00000053013
ENSGALG00000009332	0	0.514256	0.741	0.126	0	Mature	ENSGALG00000009332
FUBP1	0	0.513511	0.934	0.405	0	Mature	FUBP1
CTNNB1	0	0.513436	0.926	0.447	0	Mature	CTNNB1
ENSGALG00000006818	0	0.513079	0.763	0.171	0	Mature	ENSGALG00000006818
DCAF1	0	0.512698	0.621	0.071	0	Mature	DCAF1
KLF3	0	0.512185	0.574	0.057	0	Mature	KLF3
MKRN4P	0	0.511323	0.779	0.162	0	Mature	MKRN4P
ENSGALG00000048886	0	0.511321	0.363	0.007	0	Mature	ENSGALG00000048886
CBLB	0	0.511107	0.384	0.03	0	Mature	CBLB
ABL1	0	0.510827	0.637	0.106	0	Mature	ABL1
TMEM164	0	0.510221	0.386	0.021	0	Mature	TMEM164
DNAJA1	0	0.51015	0.985	0.651	0	Mature	DNAJA1
KPNA3	0	0.509244	0.88	0.277	0	Mature	KPNA3
FAF1	0	0.508866	0.575	0.073	0	Mature	FAF1
SLC22A23	0	0.508799	0.488	0.059	0	Mature	SLC22A23
LRP1B	0	0.50668	0.225	0.019	0	Mature	LRP1B
ENSGALG00000002714	0	0.504634	0.476	0.1	0	Mature	ENSGALG00000002714
CCSAP	0	0.503722	0.609	0.076	0	Mature	CCSAP
ENSGALG00000049105	0	0.503196	0.738	0.122	0	Mature	ENSGALG00000049105
TACC3	0	0.503121	0.837	0.322	0	Mature	TACC3
ENSGALG00000034376	0	0.503023	0.607	0.069	0	Mature	ENSGALG00000034376
NR1H3	0	0.502804	0.872	0.312	0	Mature	NR1H3
SATB1	0	0.50267	0.667	0.136	0	Mature	SATB1
LRIG1	0	0.502546	0.366	0.017	0	Mature	LRIG1
TMEM132B	0	0.50251	0.43	0.033	0	Mature	TMEM132B
LARP1B	0	0.502063	0.823	0.239	0	Mature	LARP1B
PCDH17	0	0.501052	0.284	0.017	0	Mature	PCDH17
TTC3	0	0.500218	0.73	0.168	0	Mature	TTC3
ATF2	0	0.499796	0.541	0.047	0	Mature	ATF2
EPS15L1	0	0.49882	0.547	0.061	0	Mature	EPS15L1
MSRA	0	0.497111	0.674	0.189	0	Mature	MSRA
CTDP1	0	0.497063	0.645	0.115	0	Mature	CTDP1
SH3PXD2A	0	0.497033	0.458	0.098	0	Mature	SH3PXD2A
TNS1	0	0.497	0.675	0.114	0	Mature	TNS1
ENSGALG00000041564	0	0.496391	0.591	0.084	0	Mature	ENSGALG00000041564
PLD5	0	0.496365	0.451	0.063	0	Mature	PLD5
NMT2	0	0.496333	0.732	0.17	0	Mature	NMT2
ENSGALG00000000611	0	0.495912	0.609	0.075	0	Mature	ENSGALG00000000611
ENSGALG00000028267	0	0.495791	0.816	0.222	0	Mature	ENSGALG00000028267
SUSD4	0	0.495571	0.397	0.037	0	Mature	SUSD4
PACSIN2	0	0.495147	0.798	0.245	0	Mature	PACSIN2
PPP6R3	0	0.49479	0.828	0.215	0	Mature	PPP6R3
TUT4	0	0.494687	0.759	0.15	0	Mature	TUT4
SYNJ1	0	0.494566	0.567	0.063	0	Mature	SYNJ1
B4GALT6	0	0.494421	0.495	0.057	0	Mature	B4GALT6
ENSGALG00000050627	0	0.494379	0.581	0.1	0	Mature	ENSGALG00000050627
SFPQ	0	0.494343	0.85	0.254	0	Mature	SFPQ
ENSGALG00000001951	0	0.493336	0.305	0.015	0	Mature	ENSGALG00000001951
NAB1	0	0.49292	0.647	0.1	0	Mature	NAB1
EPB41L5	0	0.490948	0.493	0.045	0	Mature	EPB41L5
IARS1	0	0.490854	0.74	0.174	0	Mature	IARS1
UBE2R2	0	0.490445	0.898	0.344	0	Mature	UBE2R2
PTEN	0	0.490442	0.646	0.085	0	Mature	PTEN
WDR70	0	0.490384	0.668	0.133	0	Mature	WDR70
CSNK1A1	0	0.489478	0.954	0.477	0	Mature	CSNK1A1
KALRN	0	0.489419	0.791	0.248	0	Mature	KALRN
KLHL32	0	0.489273	0.224	0.01	0	Mature	KLHL32
MAP2K4	0	0.489057	0.611	0.084	0	Mature	MAP2K4
FNBP1	0	0.488863	0.454	0.071	0	Mature	FNBP1
SIAH1	0	0.488001	0.75	0.158	0	Mature	SIAH1
IL1R1	0	0.487116	0.517	0.066	0	Mature	IL1R1
RASGEF1C	0	0.486991	0.381	0.02	0	Mature	RASGEF1C
BBX	0	0.486973	0.805	0.255	0	Mature	BBX
ID3	0	0.486786	0.847	0.356	0	Mature	ID3
RANBP10	0	0.486511	0.462	0.019	0	Mature	RANBP10
UBQLN1	0	0.486104	0.843	0.264	0	Mature	UBQLN1
ENSGALG00000054412	0	0.48585	0.462	0.027	0	Mature	ENSGALG00000054412
PIP5K1B	0	0.485715	0.678	0.19	0	Mature	PIP5K1B
RTTN	0	0.485591	0.392	0.032	0	Mature	RTTN
EXD3	0	0.485077	0.591	0.086	0	Mature	EXD3
RIC8B	0	0.48457	0.579	0.056	0	Mature	RIC8B
SCFD2	0	0.484304	0.344	0.021	0	Mature	SCFD2
CARS	0	0.484157	0.749	0.174	0	Mature	CARS
ARHGAP6	0	0.483207	0.225	0.018	0	Mature	ARHGAP6
PER3	0	0.482473	0.49	0.027	0	Mature	PER3
PDE3B	0	0.482094	0.354	0.036	0	Mature	PDE3B
MBOAT1	0	0.48119	0.293	0.008	0	Mature	MBOAT1
STAG2	0	0.479687	0.784	0.194	0	Mature	STAG2
ARNTL	0	0.479527	0.523	0.041	0	Mature	ARNTL
ENSGALG00000037699	0	0.479125	0.631	0.09	0	Mature	ENSGALG00000037699
RIMBP2	0	0.47883	0.346	0.016	0	Mature	RIMBP2
THRAP3	0	0.47826	0.96	0.434	0	Mature	THRAP3
PLCB4	0	0.477289	0.424	0.029	0	Mature	PLCB4
ZNF326	0	0.476722	0.807	0.207	0	Mature	ZNF326
RPRD1A	0	0.476528	0.617	0.094	0	Mature	RPRD1A
TBC1D9	0	0.475216	0.533	0.063	0	Mature	TBC1D9
SPART	0	0.474976	0.616	0.099	0	Mature	SPART
SMURF2	0	0.474588	0.493	0.04	0	Mature	SMURF2
DPH6	0	0.474458	0.385	0.049	0	Mature	DPH6
MARCHF7	0	0.474315	0.677	0.106	0	Mature	MARCHF7
TFDP1	0	0.473935	0.586	0.089	0	Mature	TFDP1
NISCH	0	0.473601	0.649	0.089	0	Mature	NISCH
NAA15	0	0.472704	0.715	0.14	0	Mature	NAA15
YTHDF3	0	0.471975	0.716	0.13	0	Mature	YTHDF3
SLC6A2	0	0.470905	0.744	0.206	0	Mature	SLC6A2
KCNC2	0	0.470593	0.308	0.015	0	Mature	KCNC2
ENSGALG00000053703	0	0.470033	0.534	0.06	0	Mature	ENSGALG00000053703
RNPC3	0	0.469438	0.554	0.05	0	Mature	RNPC3
RAB10	0	0.46942	0.917	0.365	0	Mature	RAB10
STRN	0	0.469009	0.561	0.081	0	Mature	STRN
COL8A1	0	0.468797	0.559	0.172	0	Mature	COL8A1
TGFBRAP1	0	0.468461	0.519	0.031	0	Mature	TGFBRAP1
MEGF10	0	0.468007	0.564	0.118	0	Mature	MEGF10
FAM135A	0	0.467979	0.621	0.131	0	Mature	FAM135A
MBTD1	0	0.467611	0.628	0.114	0	Mature	MBTD1
HCFC2	0	0.467479	0.596	0.064	0	Mature	HCFC2
ULK2	0	0.467076	0.467	0.043	0	Mature	ULK2
ZC3H13	0	0.466575	0.949	0.412	0	Mature	ZC3H13
MBD5	0	0.466292	0.531	0.041	0	Mature	MBD5
NEDD4	0	0.46624	0.47	0.037	0	Mature	NEDD4
TMEM39A	0	0.465836	0.595	0.063	0	Mature	TMEM39A
ACAP2	0	0.465768	0.815	0.264	0	Mature	ACAP2
EPN2	0	0.465452	0.875	0.262	0	Mature	EPN2
RAB4A	0	0.464602	0.899	0.356	0	Mature	RAB4A
GABRG1	0	0.464513	0.281	0.016	0	Mature	GABRG1
PARVB	0	0.464488	0.417	0.037	0	Mature	PARVB
ENSGALG00000052511	0	0.463992	0.505	0.058	0	Mature	ENSGALG00000052511
PTPN12	0	0.463731	0.554	0.082	0	Mature	PTPN12
PPP2R2A	0	0.462774	0.861	0.257	0	Mature	PPP2R2A
MYO9A	0	0.462562	0.414	0.026	0	Mature	MYO9A
ST6GAL2	0	0.462173	0.578	0.106	0	Mature	ST6GAL2
EHMT1	0	0.462069	0.846	0.249	0	Mature	EHMT1
SLK	0	0.461862	0.572	0.096	0	Mature	SLK
MAPK3	0	0.461656	0.726	0.15	0	Mature	MAPK3
GNA13	0	0.461201	0.573	0.06	0	Mature	GNA13
ARHGAP15	0	0.460957	0.243	0.018	0	Mature	ARHGAP15
FILIP1	0	0.460656	0.974	0.649	0	Mature	FILIP1
MAPKBP1	0	0.459774	0.644	0.112	0	Mature	MAPKBP1
FAM168B	0	0.459742	0.785	0.19	0	Mature	FAM168B
FEZ2	0	0.459545	0.692	0.14	0	Mature	FEZ2
SLAIN2	0	0.459194	0.509	0.03	0	Mature	SLAIN2
CNTN4	0	0.458911	0.3	0.024	0	Mature	CNTN4
OXR1	0	0.458627	0.505	0.096	0	Mature	OXR1
IRF2BP2	0	0.458373	0.587	0.049	0	Mature	IRF2BP2
HK2	0	0.458318	0.804	0.199	0	Mature	HK2
GNE	0	0.457444	0.632	0.107	0	Mature	GNE
RBL1	0	0.457336	0.637	0.085	0	Mature	RBL1
SESN1	0	0.457136	0.504	0.086	0	Mature	SESN1
PTPN2	0	0.456032	0.776	0.184	0	Mature	PTPN2
ZNF654	0	0.455926	0.524	0.04	0	Mature	ZNF654
GCLC	0	0.455691	0.563	0.081	0	Mature	GCLC
MFSD2A	0	0.455638	0.589	0.076	0	Mature	MFSD2A
NOX4	0	0.455203	0.473	0.082	0	Mature	NOX4
EIF4G3	0	0.454624	0.737	0.159	0	Mature	EIF4G3
RLF	0	0.454158	0.596	0.066	0	Mature	RLF
KAT6A	0	0.452971	0.822	0.219	0	Mature	KAT6A
AASS	0	0.451443	0.439	0.017	0	Mature	AASS
LHFPL2	0	0.451077	0.261	0.026	0	Mature	LHFPL2
OIT3	0	0.449805	0.364	0.01	0	Mature	OIT3
MIA3	0	0.449799	0.841	0.25	0	Mature	MIA3
ZNF131	0	0.449601	0.606	0.072	0	Mature	ZNF131
ENSGALG00000051980	0	0.449497	0.553	0.063	0	Mature	ENSGALG00000051980
YWHAZ	0	0.448191	0.962	0.575	0	Mature	YWHAZ
ANAPC10	0	0.447253	0.573	0.115	0	Mature	ANAPC10
HSF1	0	0.446814	0.384	0.017	0	Mature	HSF1
PPTC7	0	0.446797	0.443	0.019	0	Mature	PPTC7
ZNF804A	0	0.446495	0.429	0.057	0	Mature	ZNF804A
PLPP4	0	0.44632	0.264	0.008	0	Mature	PLPP4
SHQ1	0	0.446317	0.4	0.044	0	Mature	SHQ1
DAZAP1	0	0.446294	0.889	0.297	0	Mature	DAZAP1
ADCY2	0	0.446292	0.219	0.007	0	Mature	ADCY2
ST3GAL6	0	0.446178	0.663	0.161	0	Mature	ST3GAL6
ADGRA1	0	0.445601	0.261	0.015	0	Mature	ADGRA1
AAK1	0	0.445286	0.451	0.02	0	Mature	AAK1
WWTR1	0	0.445181	0.529	0.067	0	Mature	WWTR1
ENSGALG00000004400	0	0.444967	0.809	0.258	0	Mature	ENSGALG00000004400
SH3D19	0	0.444272	0.468	0.063	0	Mature	SH3D19
AUH	0	0.443884	0.796	0.273	0	Mature	AUH
SYNCRIP	0	0.443723	0.881	0.304	0	Mature	SYNCRIP
MTUS1	0	0.443649	0.407	0.048	0	Mature	MTUS1
ENSGALG00000013809	0	0.443514	0.926	0.383	0	Mature	ENSGALG00000013809
GPATCH2	0	0.443488	0.652	0.136	0	Mature	GPATCH2
ZNF521	0	0.443401	0.374	0.056	0	Mature	ZNF521
TRERF1	0	0.442149	0.643	0.142	0	Mature	TRERF1
EGLN3	0	0.442008	0.495	0.062	0	Mature	EGLN3
HNRNPDL	0	0.441673	0.896	0.32	0	Mature	HNRNPDL
CAMK4	0	0.441349	0.397	0.065	0	Mature	CAMK4
WDR7	0	0.440148	0.38	0.018	0	Mature	WDR7
SPRED1	0	0.440042	0.527	0.094	0	Mature	SPRED1
ENSGALG00000016251	0	0.43994	0.608	0.133	0	Mature	ENSGALG00000016251
RSPRY1	0	0.439288	0.505	0.047	0	Mature	RSPRY1
AXIN1	0	0.438956	0.601	0.086	0	Mature	AXIN1
BBS9	0	0.438909	0.341	0.032	0	Mature	BBS9
AFG3L2	0	0.438775	0.684	0.123	0	Mature	AFG3L2
CHST11	0	0.438101	0.285	0.018	0	Mature	CHST11
ITSN1	0	0.438028	0.759	0.206	0	Mature	ITSN1
PGGT1B	0	0.437982	0.481	0.034	0	Mature	PGGT1B
PARVA	0	0.437175	0.396	0.018	0	Mature	PARVA
SQSTM1	0	0.437003	0.863	0.35	0	Mature	SQSTM1
GLCCI1	0	0.436443	0.487	0.07	0	Mature	GLCCI1
EFNB1	0	0.435164	0.512	0.065	0	Mature	EFNB1
SPOCK3	0	0.434653	0.443	0.104	0	Mature	SPOCK3
GNAS	0	0.433503	0.954	0.512	0	Mature	GNAS
DPP10	0	0.433232	0.363	0.035	0	Mature	DPP10
RXRA	0	0.432389	0.443	0.044	0	Mature	RXRA
KIF2A	0	0.432232	0.794	0.228	0	Mature	KIF2A
ENSGALG00000045842	0	0.432216	0.628	0.17	0	Mature	ENSGALG00000045842
UBN2	0	0.432182	0.684	0.122	0	Mature	UBN2
RCOR1	0	0.432127	0.418	0.043	0	Mature	RCOR1
FUT8	0	0.4316	0.449	0.077	0	Mature	FUT8
YES1	0	0.431577	0.644	0.127	0	Mature	YES1
GPATCH2L	0	0.431266	0.417	0.024	0	Mature	GPATCH2L
ENSGALG00000053194	0	0.430448	0.769	0.215	0	Mature	ENSGALG00000053194
STAG3	0	0.430369	0.517	0.055	0	Mature	STAG3
ENSGALG00000053993	0	0.429457	0.376	0.024	0	Mature	ENSGALG00000053993
ULK1	0	0.429369	0.375	0.019	0	Mature	ULK1
IFNAR2	0	0.429302	0.646	0.124	0	Mature	IFNAR2
MED14	0	0.4291	0.615	0.083	0	Mature	MED14
MSRB3	0	0.428965	0.418	0.061	0	Mature	MSRB3
USP12-like	0	0.42883	0.669	0.124	0	Mature	USP12-like
CACUL1	0	0.428503	0.614	0.092	0	Mature	CACUL1
SCAF11	0	0.428501	0.78	0.208	0	Mature	SCAF11
SNX14	0	0.428391	0.637	0.136	0	Mature	SNX14
TOB1	0	0.428352	0.628	0.097	0	Mature	TOB1
ZZEF1	0	0.428216	0.407	0.031	0	Mature	ZZEF1
PBRM1	0	0.428154	0.781	0.19	0	Mature	PBRM1
BHLHE40	0	0.427417	0.504	0.058	0	Mature	BHLHE40
VEZT	0	0.427352	0.592	0.091	0	Mature	VEZT
ENSGALG00000040725	0	0.426816	0.368	0.038	0	Mature	ENSGALG00000040725
CMSS1	0	0.425059	0.532	0.092	0	Mature	CMSS1
SOAT1	0	0.424758	0.442	0.017	0	Mature	SOAT1
ZNF644	0	0.424673	0.907	0.353	0	Mature	ZNF644
ENSGALG00000041422	0	0.424467	0.93	0.44	0	Mature	ENSGALG00000041422
SYNRG	0	0.423881	0.54	0.055	0	Mature	SYNRG
RAB6A	0	0.423804	0.871	0.309	0	Mature	RAB6A
NDFIP2	0	0.423344	0.597	0.109	0	Mature	NDFIP2
MAP3K13	0	0.422466	0.398	0.019	0	Mature	MAP3K13
UBAP1	0	0.422353	0.567	0.06	0	Mature	UBAP1
NFX1	0	0.422195	0.604	0.117	0	Mature	NFX1
PIKFYVE	0	0.421419	0.515	0.068	0	Mature	PIKFYVE
ADIPOR2	0	0.421355	0.832	0.27	0	Mature	ADIPOR2
LCOR	0	0.421313	0.516	0.05	0	Mature	LCOR
MOB1B	0	0.420604	0.534	0.089	0	Mature	MOB1B
GARRE1	0	0.419821	0.501	0.071	0	Mature	GARRE1
PTDSS1	0	0.419755	0.529	0.064	0	Mature	PTDSS1
MED23	0	0.418757	0.478	0.04	0	Mature	MED23
ENSGALG00000041179	0	0.417822	0.404	0.022	0	Mature	ENSGALG00000041179
SREBF2	0	0.417527	0.735	0.176	0	Mature	SREBF2
KRAS	0	0.41736	0.756	0.214	0	Mature	KRAS
ADAM23	0	0.416911	0.429	0.031	0	Mature	ADAM23
SLC44A1	0	0.416857	0.636	0.132	0	Mature	SLC44A1
CCDC85C	0	0.41603	0.303	0.011	0	Mature	CCDC85C
ENSGALG00000038978	0	0.415948	0.511	0.086	0	Mature	ENSGALG00000038978
ENSGALG00000029896	0	0.415203	0.556	0.085	0	Mature	ENSGALG00000029896
BTBD11	0	0.413853	0.234	0.01	0	Mature	BTBD11
MTMR1	0	0.413302	0.462	0.034	0	Mature	MTMR1
ENSGALG00000005107	0	0.413281	0.344	0.017	0	Mature	ENSGALG00000005107
PICALM	0	0.412941	0.63	0.139	0	Mature	PICALM
ODC1	0	0.412881	0.669	0.097	0	Mature	ODC1
EDN2	0	0.412728	0.301	0.012	0	Mature	EDN2
TRAPPC9	0	0.412034	0.411	0.053	0	Mature	TRAPPC9
RYK	0	0.412002	0.786	0.222	0	Mature	RYK
ATRN	0	0.411998	0.641	0.115	0	Mature	ATRN
CGNL1	0	0.411003	0.954	0.497	0	Mature	CGNL1
PBX3	0	0.410173	0.508	0.096	0	Mature	PBX3
PPHLN1	0	0.410029	0.488	0.076	0	Mature	PPHLN1
GPR149	0	0.409134	0.657	0.15	0	Mature	GPR149
YLPM1	0	0.409091	0.622	0.101	0	Mature	YLPM1
CPSF6	0	0.408988	0.735	0.157	0	Mature	CPSF6
C16orf72	0	0.408878	0.717	0.147	0	Mature	C16orf72
SKIL	0	0.408752	0.565	0.075	0	Mature	SKIL
DDX5	0	0.408567	0.995	0.831	0	Mature	DDX5
FGD3	0	0.408525	0.481	0.07	0	Mature	FGD3
CAPN6	0	0.407178	0.668	0.204	0	Mature	CAPN6
CHUK	0	0.407147	0.619	0.087	0	Mature	CHUK
CDKN1B	0	0.406606	0.901	0.372	0	Mature	CDKN1B
NTNG1	0	0.406376	0.296	0.028	0	Mature	NTNG1
LRCH1	0	0.40627	0.392	0.026	0	Mature	LRCH1
SLC20A2	0	0.405993	0.765	0.208	0	Mature	SLC20A2
ARHGEF9	0	0.405805	0.286	0.044	0	Mature	ARHGEF9
RIPK4	0	0.40539	0.387	0.013	0	Mature	RIPK4
MAP3K7	0	0.405368	0.65	0.131	0	Mature	MAP3K7
ARHGAP10	0	0.404781	0.291	0.021	0	Mature	ARHGAP10
SMARCA2	0	0.404771	0.883	0.337	0	Mature	SMARCA2
SPAG16	0	0.404416	0.385	0.068	0	Mature	SPAG16
SKAP2	0	0.404366	0.584	0.119	0	Mature	SKAP2
ZDHHC8	0	0.403915	0.351	0.014	0	Mature	ZDHHC8
SOX8	0	0.403624	0.707	0.18	0	Mature	SOX8
GBF1	0	0.403476	0.655	0.141	0	Mature	GBF1
2023-03-05	0	0.403163	0.741	0.169	0	Mature	2023-03-05
ZFHX4	0	0.402468	0.55	0.095	0	Mature	ZFHX4
MED12L	0	0.402437	0.399	0.017	0	Mature	MED12L
GPT2	0	0.402147	0.73	0.216	0	Mature	GPT2
TIAL1	0	0.401832	0.856	0.273	0	Mature	TIAL1
PCM1	0	0.400639	0.845	0.262	0	Mature	PCM1
ENSGALG00000052061	0	0.400572	0.24	0.007	0	Mature	ENSGALG00000052061
EDA	0	0.400335	0.334	0.014	0	Mature	EDA
TMEM131	0	0.400251	0.604	0.122	0	Mature	TMEM131
XRCC4	0	0.400091	0.592	0.17	0	Mature	XRCC4
HHLA2	0	0.399374	0.463	0.059	0	Mature	HHLA2
TSC22D2	0	0.398987	0.47	0.031	0	Mature	TSC22D2
HIVEP3	0	0.398906	0.287	0.009	0	Mature	HIVEP3
ENSGALG00000003645	0	0.398576	0.368	0.041	0	Mature	ENSGALG00000003645
LRRC8C	0	0.398508	0.483	0.036	0	Mature	LRRC8C
ADNP	0	0.398321	0.91	0.354	0	Mature	ADNP
DDHD1	0	0.397641	0.466	0.041	0	Mature	DDHD1
TOX2	0	0.397408	0.529	0.102	0	Mature	TOX2
HSPA4	0	0.396992	0.852	0.341	0	Mature	HSPA4
ARHGAP8	0	0.396853	0.594	0.13	0	Mature	ARHGAP8
ARHGEF4	0	0.396827	0.502	0.058	0	Mature	ARHGEF4
RPS6KC1	0	0.396813	0.487	0.056	0	Mature	RPS6KC1
F3	0	0.396703	0.651	0.218	0	Mature	F3
ANKRD6	0	0.396696	0.327	0.017	0	Mature	ANKRD6
SLC44A3	0	0.396646	0.632	0.156	0	Mature	SLC44A3
WAC	0	0.39602	0.687	0.139	0	Mature	WAC
TSHZ3	0	0.395501	0.531	0.104	0	Mature	TSHZ3
CAB39L	0	0.395323	0.311	0.045	0	Mature	CAB39L
TBCD	0	0.395227	0.58	0.106	0	Mature	TBCD
MNAT1	0	0.395101	0.657	0.14	0	Mature	MNAT1
HLCS	0	0.394881	0.609	0.157	0	Mature	HLCS
HECTD4	0	0.394435	0.556	0.074	0	Mature	HECTD4
ENSGALG00000001948	0	0.394007	0.663	0.112	0	Mature	ENSGALG00000001948
DDX10	0	0.393598	0.657	0.139	0	Mature	DDX10
CAV1	0	0.393234	0.313	0.027	0	Mature	CAV1
ACSL1	0	0.392939	0.515	0.078	0	Mature	ACSL1
DLG5	0	0.392521	0.492	0.074	0	Mature	DLG5
MSH3	0	0.392441	0.449	0.064	0	Mature	MSH3
AFTPH	0	0.391965	0.64	0.121	0	Mature	AFTPH
CCND2	0	0.391893	0.885	0.36	0	Mature	CCND2
CORO2A	0	0.390978	0.424	0.052	0	Mature	CORO2A
RETREG1	0	0.390854	0.545	0.12	0	Mature	RETREG1
SGPL1	0	0.390847	0.863	0.349	0	Mature	SGPL1
ISOC1	0	0.390804	0.673	0.178	0	Mature	ISOC1
ENSGALG00000006009	0	0.390763	0.674	0.182	0	Mature	ENSGALG00000006009
FOXN2	0	0.390549	0.834	0.251	0	Mature	FOXN2
PKD1	0	0.389815	0.414	0.028	0	Mature	PKD1
PRPF39	0	0.389296	0.623	0.09	0	Mature	PRPF39
SMG1	0	0.388469	0.546	0.076	0	Mature	SMG1
ENSGALG00000031604	0	0.387854	0.574	0.1	0	Mature	ENSGALG00000031604
TNIK	0	0.387571	0.499	0.08	0	Mature	TNIK
ARMH3	0	0.387543	0.592	0.125	0	Mature	ARMH3
AHDC1	0	0.387468	0.561	0.066	0	Mature	AHDC1
STT3B	0	0.387298	0.457	0.045	0	Mature	STT3B
TESK2	0	0.387252	0.311	0.02	0	Mature	TESK2
RSRC2	0	0.386906	0.928	0.365	0	Mature	RSRC2
SPIN1Z	0	0.385541	0.882	0.331	0	Mature	SPIN1Z
FAR1	0	0.385384	0.792	0.219	0	Mature	FAR1
ENSGALG00000003235	0	0.385121	0.646	0.123	0	Mature	ENSGALG00000003235
TGFB1I1	0	0.384336	0.632	0.112	0	Mature	TGFB1I1
SF3B1	0	0.384262	0.894	0.317	0	Mature	SF3B1
PISD	0	0.384261	0.587	0.104	0	Mature	PISD
ENSGALG00000054173	0	0.384232	0.537	0.079	0	Mature	ENSGALG00000054173
AHCTF1	0	0.384116	0.823	0.243	0	Mature	AHCTF1
ZBTB20	0	0.383964	0.56	0.068	0	Mature	ZBTB20
TM9SF3	0	0.3836	0.955	0.495	0	Mature	TM9SF3
TRHDE	0	0.383491	0.23	0.011	0	Mature	TRHDE
REEP2	0	0.383306	0.434	0.024	0	Mature	REEP2
ZZZ3	0	0.38258	0.6	0.104	0	Mature	ZZZ3
MCTP2	0	0.382459	0.278	0.015	0	Mature	MCTP2
GPR158	0	0.382429	0.311	0.021	0	Mature	GPR158
ASXL2	0	0.382358	0.533	0.065	0	Mature	ASXL2
STK39	0	0.382024	0.403	0.032	0	Mature	STK39
SRSF6	0	0.381683	0.954	0.435	0	Mature	SRSF6
ZCCHC2	0	0.381518	0.477	0.038	0	Mature	ZCCHC2
PRRC2B	0	0.381441	0.821	0.271	0	Mature	PRRC2B
ENSGALG00000026278	0	0.381169	0.584	0.082	0	Mature	ENSGALG00000026278
RASL11B	0	0.380606	0.567	0.156	0	Mature	RASL11B
PPP1R10	0	0.380193	0.669	0.135	0	Mature	PPP1R10
SLC25A13	0	0.379974	0.715	0.186	0	Mature	SLC25A13
SMARCA5	0	0.379744	0.76	0.212	0	Mature	SMARCA5
ZBTB2	0	0.379709	0.535	0.063	0	Mature	ZBTB2
SLC38A1	0	0.379053	0.414	0.037	0	Mature	SLC38A1
INSIG1	0	0.37901	0.508	0.073	0	Mature	INSIG1
DCBLD2	0	0.378936	0.798	0.246	0	Mature	DCBLD2
ENSGALG00000045168	0	0.37882	0.865	0.327	0	Mature	ENSGALG00000045168
IL17RA	0	0.378251	0.408	0.018	0	Mature	IL17RA
CDC14A	0	0.377866	0.468	0.074	0	Mature	CDC14A
JAG2	0	0.377261	0.324	0.021	0	Mature	JAG2
ENSGALG00000013365	0	0.377059	0.799	0.211	0	Mature	ENSGALG00000013365
UHRF2	0	0.376914	0.534	0.072	0	Mature	UHRF2
PRMT8	0	0.376439	0.401	0.048	0	Mature	PRMT8
MIDEAS	0	0.376432	0.436	0.032	0	Mature	MIDEAS
KIF16B	0	0.376341	0.615	0.122	0	Mature	KIF16B
LAMC1	0	0.375757	0.802	0.258	0	Mature	LAMC1
CNIH3	0	0.37573	0.323	0.023	0	Mature	CNIH3
RPS6KA1	0	0.375666	0.574	0.106	0	Mature	RPS6KA1
PPARD	0	0.375443	0.654	0.112	0	Mature	PPARD
KIAA0753	0	0.374833	0.533	0.069	0	Mature	KIAA0753
ENSGALG00000024077	0	0.37441	0.701	0.164	0	Mature	ENSGALG00000024077
BCKDHB	0	0.374408	0.729	0.206	0	Mature	BCKDHB
TSHZ1	0	0.374334	0.34	0.023	0	Mature	TSHZ1
KLHL9	0	0.373865	0.518	0.072	0	Mature	KLHL9
TTC17	0	0.373684	0.495	0.053	0	Mature	TTC17
KIAA0930	0	0.373494	0.431	0.056	0	Mature	KIAA0930
PEAK1	0	0.372875	0.519	0.078	0	Mature	PEAK1
KYNU	0	0.372777	0.37	0.037	0	Mature	KYNU
SOCS5	0	0.372763	0.475	0.046	0	Mature	SOCS5
ICE2	0	0.372757	0.549	0.086	0	Mature	ICE2
SOS1	0	0.372694	0.532	0.062	0	Mature	SOS1
DGKQ	0	0.37266	0.456	0.07	0	Mature	DGKQ
ANXA11	0	0.372489	0.799	0.257	0	Mature	ANXA11
SNX8	0	0.372444	0.421	0.034	0	Mature	SNX8
UVRAG	0	0.372096	0.415	0.032	0	Mature	UVRAG
ARHGAP26	0	0.372071	0.537	0.078	0	Mature	ARHGAP26
DICER1	0	0.371985	0.64	0.129	0	Mature	DICER1
SLC9A8	0	0.371846	0.657	0.123	0	Mature	SLC9A8
TSC22D4	0	0.370651	0.879	0.345	0	Mature	TSC22D4
RBSN	0	0.370447	0.677	0.143	0	Mature	RBSN
ENSGALG00000041052	0	0.37031	0.747	0.163	0	Mature	ENSGALG00000041052
ADAMTSL1	0	0.370186	0.278	0.031	0	Mature	ADAMTSL1
TASOR	0	0.370103	0.617	0.144	0	Mature	TASOR
RPTOR	0	0.369944	0.532	0.069	0	Mature	RPTOR
SMG6	0	0.36988	0.678	0.136	0	Mature	SMG6
SCFD1	0	0.369191	0.749	0.187	0	Mature	SCFD1
ENSGALG00000004108	0	0.367709	0.491	0.046	0	Mature	ENSGALG00000004108
ZBTB46	0	0.367667	0.511	0.06	0	Mature	ZBTB46
ENSGALG00000053961	0	0.367074	0.321	0.02	0	Mature	ENSGALG00000053961
DDX6	0	0.366987	0.702	0.147	0	Mature	DDX6
ATF6	0	0.36692	0.709	0.152	0	Mature	ATF6
ENSGALG00000046093	0	0.366854	0.333	0.015	0	Mature	ENSGALG00000046093
SYT9	0	0.366771	0.433	0.063	0	Mature	SYT9
SRSF10	0	0.366699	0.831	0.244	0	Mature	SRSF10
ITGB1	0	0.366667	0.911	0.405	0	Mature	ITGB1
SYNM	0	0.366295	0.449	0.085	0	Mature	SYNM
PKP2	0	0.366148	0.436	0.072	0	Mature	PKP2
ZFP36L1	0	0.365391	0.541	0.058	0	Mature	ZFP36L1
FTO	0	0.365388	0.323	0.036	0	Mature	FTO
ENSGALG00000040886	0	0.364622	0.436	0.047	0	Mature	ENSGALG00000040886
TBC1D14	0	0.364284	0.492	0.074	0	Mature	TBC1D14
IVNS1ABP	0	0.364018	0.77	0.217	0	Mature	IVNS1ABP
STAU2	0	0.363267	0.81	0.288	0	Mature	STAU2
SLC25A16	0	0.363101	0.394	0.017	0	Mature	SLC25A16
PFKFB3	0	0.363	0.383	0.02	0	Mature	PFKFB3
ARMC8	0	0.362374	0.467	0.051	0	Mature	ARMC8
CBFB	0	0.362365	0.362	0.033	0	Mature	CBFB
KAZN	0	0.362255	0.427	0.054	0	Mature	KAZN
LPIN2	0	0.36181	0.922	0.444	0	Mature	LPIN2
NR5A2	0	0.36162	0.835	0.306	0	Mature	NR5A2
ENSGALG00000020322	0	0.361363	0.683	0.133	0	Mature	ENSGALG00000020322
CD2AP	0	0.361359	0.544	0.097	0	Mature	CD2AP
NANOS1	0	0.361035	0.336	0.05	0	Mature	NANOS1
CENPO	0	0.361016	0.887	0.372	0	Mature	CENPO
CAMK1D	0	0.360808	0.213	0.011	0	Mature	CAMK1D
MIB1	0	0.360531	0.488	0.063	0	Mature	MIB1
ANKS1A	0	0.360364	0.443	0.038	0	Mature	ANKS1A
EDC3	0	0.360321	0.567	0.079	0	Mature	EDC3
MSI1	0	0.360266	0.608	0.115	0	Mature	MSI1
VPS50	0	0.359874	0.588	0.125	0	Mature	VPS50
ENSGALG00000047857	0	0.358902	0.286	0.014	0	Mature	ENSGALG00000047857
SSX2IP	0	0.35857	0.584	0.129	0	Mature	SSX2IP
PPP1R12B	0	0.358429	0.636	0.119	0	Mature	PPP1R12B
ZNHIT6	0	0.358239	0.66	0.136	0	Mature	ZNHIT6
KMT5B	0	0.357834	0.649	0.121	0	Mature	KMT5B
SEC24B	0	0.357833	0.539	0.072	0	Mature	SEC24B
SPPL3	0	0.357784	0.714	0.178	0	Mature	SPPL3
TMEM245	0	0.357559	0.611	0.125	0	Mature	TMEM245
USP10	0	0.357207	0.852	0.292	0	Mature	USP10
FAM189A1	0	0.356998	0.27	0.017	0	Mature	FAM189A1
FAM120A	0	0.356847	0.739	0.186	0	Mature	FAM120A
YPEL2	0	0.35678	0.43	0.052	0	Mature	YPEL2
CERK	0	0.35633	0.393	0.042	0	Mature	CERK
ZCCHC14	0	0.356013	0.374	0.019	0	Mature	ZCCHC14
ENSGALG00000005884	0	0.355254	0.22	0.012	0	Mature	ENSGALG00000005884
CAND1	0	0.355234	0.849	0.291	0	Mature	CAND1
SNTB1	0	0.355083	0.425	0.068	0	Mature	SNTB1
ENSGALG00000034725	0	0.354726	0.942	0.44	0	Mature	ENSGALG00000034725
SMURF1	0	0.354653	0.419	0.025	0	Mature	SMURF1
LRP4	0	0.35424	0.341	0.031	0	Mature	LRP4
ELAVL2	0	0.354159	0.299	0.035	0	Mature	ELAVL2
JADE2	0	0.353771	0.427	0.026	0	Mature	JADE2
RAD23B	0	0.353709	0.926	0.435	0	Mature	RAD23B
SH3BP2	0	0.353178	0.293	0.013	0	Mature	SH3BP2
ENSGALG00000020626	0	0.353028	0.36	0.014	0	Mature	ENSGALG00000020626
CMTM4	0	0.352997	0.43	0.047	0	Mature	CMTM4
EPAS1	0	0.352868	0.551	0.181	0	Mature	EPAS1
RALGPS2	0	0.352532	0.772	0.242	0	Mature	RALGPS2
SULF2	0	0.352458	0.455	0.092	0	Mature	SULF2
PPP1R9B	0	0.352252	0.86	0.336	0	Mature	PPP1R9B
CLN8	0	0.35192	0.786	0.221	0	Mature	CLN8
HPCAL1	0	0.351915	0.575	0.146	0	Mature	HPCAL1
PTPRA	0	0.351872	0.651	0.165	0	Mature	PTPRA
TEC	0	0.351802	0.614	0.135	0	Mature	TEC
PTPN13	0	0.351692	0.417	0.045	0	Mature	PTPN13
REPS2	0	0.351628	0.349	0.048	0	Mature	REPS2
NRK	0	0.35081	0.519	0.099	0	Mature	NRK
KRT23	0	0.350762	0.295	0.018	0	Mature	KRT23
SCAP	0	0.350423	0.518	0.066	0	Mature	SCAP
ENSGALG00000027132	0	0.350217	0.436	0.024	0	Mature	ENSGALG00000027132
DIPK2A	0	0.350188	0.745	0.235	0	Mature	DIPK2A
SRFBP1	0	0.349856	0.614	0.132	0	Mature	SRFBP1
CDC2L1	0	0.349793	0.711	0.162	0	Mature	CDC2L1
ENSGALG00000002527	0	0.349569	0.56	0.078	0	Mature	ENSGALG00000002527
WDR43	0	0.349421	0.713	0.16	0	Mature	WDR43
STK17B	0	0.349385	0.429	0.041	0	Mature	STK17B
ENSGALG00000003747	0	0.349364	0.686	0.164	0	Mature	ENSGALG00000003747
KHDRBS3	0	0.349303	0.675	0.21	0	Mature	KHDRBS3
UACA	0	0.349227	0.606	0.153	0	Mature	UACA
PLAG1	0	0.349194	0.355	0.03	0	Mature	PLAG1
MB21D2	0	0.348933	0.281	0.019	0	Mature	MB21D2
TBCK	0	0.34873	0.45	0.064	0	Mature	TBCK
TMEM161B	0	0.348553	0.501	0.057	0	Mature	TMEM161B
PLCD1	0	0.348521	0.39	0.038	0	Mature	PLCD1
YWHAG	0	0.348486	0.865	0.313	0	Mature	YWHAG
TMEM181	0	0.348481	0.496	0.073	0	Mature	TMEM181
ENSGALG00000040808	0	0.347939	0.35	0.011	0	Mature	ENSGALG00000040808
ENSGALG00000026470	0	0.347682	0.777	0.226	0	Mature	ENSGALG00000026470
PCNT	0	0.347046	0.866	0.322	0	Mature	PCNT
DESI2	0	0.346592	0.668	0.145	0	Mature	DESI2
SLC3A1	0	0.346427	0.301	0.006	0	Mature	SLC3A1
GLIPR2	0	0.346371	0.461	0.087	0	Mature	GLIPR2
TOP2B	0	0.346037	0.873	0.337	0	Mature	TOP2B
ITPR1	0	0.346	0.421	0.064	0	Mature	ITPR1
FAM102A	0	0.345962	0.671	0.169	0	Mature	FAM102A
BRE	0	0.34536	0.537	0.116	0	Mature	BRE
AVEN	0	0.345154	0.729	0.208	0	Mature	AVEN
CISH	0	0.345149	0.53	0.069	0	Mature	CISH
NEK7	0	0.344987	0.599	0.14	0	Mature	NEK7
PDSS2	0	0.34466	0.455	0.068	0	Mature	PDSS2
MTA1	0	0.344188	0.911	0.37	0	Mature	MTA1
PEX5L	0	0.344058	0.251	0.009	0	Mature	PEX5L
ENSGALG00000029316	0	0.343631	0.389	0.019	0	Mature	ENSGALG00000029316
UBE3A	0	0.343345	0.737	0.176	0	Mature	UBE3A
HDX	0	0.342892	0.445	0.044	0	Mature	HDX
LATS1	0	0.342449	0.628	0.111	0	Mature	LATS1
SEMA7A	0	0.342449	0.808	0.239	0	Mature	SEMA7A
SEC24A	0	0.342141	0.686	0.153	0	Mature	SEC24A
TRAPPC8	0	0.34214	0.498	0.059	0	Mature	TRAPPC8
FGGY	0	0.342083	0.405	0.065	0	Mature	FGGY
FBXO32	0	0.34162	0.417	0.058	0	Mature	FBXO32
C11H16orf70	0	0.341315	0.409	0.04	0	Mature	C11H16orf70
LGR4	0	0.34125	0.417	0.052	0	Mature	LGR4
GATD1	0	0.341165	0.757	0.203	0	Mature	GATD1
GADD45A	0	0.341079	0.822	0.292	0	Mature	GADD45A
PDS5B	0	0.34058	0.675	0.195	0	Mature	PDS5B
PIK3CA	0	0.340231	0.446	0.039	0	Mature	PIK3CA
BTAF1	0	0.339924	0.47	0.052	0	Mature	BTAF1
PPM1A	0	0.33971	0.56	0.081	0	Mature	PPM1A
C2CD2L	0	0.339604	0.518	0.061	0	Mature	C2CD2L
SMARCA4	0	0.339389	0.534	0.074	0	Mature	SMARCA4
PDGFA	0	0.338216	0.933	0.413	0	Mature	PDGFA
ADSS	0	0.338147	0.807	0.295	0	Mature	ADSS
MSN	0	0.338048	0.864	0.392	0	Mature	MSN
ENSGALG00000049684	0	0.3376	0.461	0.057	0	Mature	ENSGALG00000049684
ACVR2B	0	0.337204	0.388	0.032	0	Mature	ACVR2B
AHI1	0	0.337034	0.512	0.104	0	Mature	AHI1
MCAM	0	0.336508	0.93	0.462	0	Mature	MCAM
ENSGALG00000052541	0	0.336289	0.796	0.255	0	Mature	ENSGALG00000052541
CDV3	0	0.335515	0.939	0.474	0	Mature	CDV3
PPIG	0	0.335487	0.912	0.371	0	Mature	PPIG
NR2C2	0	0.335374	0.681	0.16	0	Mature	NR2C2
IQSEC3	0	0.335324	0.287	0.023	0	Mature	IQSEC3
AFG1L	0	0.33522	0.509	0.087	0	Mature	AFG1L
TRIM24	0	0.33515	0.458	0.071	0	Mature	TRIM24
BTBD1	0	0.334885	0.615	0.118	0	Mature	BTBD1
HAPLN1	0	0.334717	0.516	0.121	0	Mature	HAPLN1
GABRR2	0	0.334132	0.234	0.005	0	Mature	GABRR2
KATNBL1	0	0.333627	0.649	0.137	0	Mature	KATNBL1
RASSF1	0	0.333079	0.538	0.08	0	Mature	RASSF1
ENSGALG00000040546	0	0.332631	0.414	0.044	0	Mature	ENSGALG00000040546
NFIC	0	0.332553	0.788	0.22	0	Mature	NFIC
ERRFI1	0	0.33238	0.452	0.061	0	Mature	ERRFI1
BIRC3	0	0.33217	0.678	0.169	0	Mature	BIRC3
FAM53A	0	0.331751	0.586	0.131	0	Mature	FAM53A
YEATS2	0	0.331579	0.522	0.066	0	Mature	YEATS2
C11H16ORF87	0	0.331449	0.742	0.222	0	Mature	C11H16ORF87
KLHL2	0	0.331343	0.491	0.068	0	Mature	KLHL2
PHF14	0	0.331337	0.681	0.194	0	Mature	PHF14
ERGIC1	0	0.331196	0.586	0.102	0	Mature	ERGIC1
HS6ST2	0	0.331055	0.438	0.08	0	Mature	HS6ST2
CALCRL	0	0.331048	0.258	0.013	0	Mature	CALCRL
PAXIP1	0	0.33048	0.429	0.037	0	Mature	PAXIP1
SECISBP2	0	0.330467	0.84	0.285	0	Mature	SECISBP2
RAI2	0	0.329586	0.605	0.1	0	Mature	RAI2
INTS6L	0	0.328922	0.379	0.016	0	Mature	INTS6L
PPFIA2	0	0.328759	0.229	0.015	0	Mature	PPFIA2
ZNF704	0	0.328742	0.481	0.083	0	Mature	ZNF704
ENSGALG00000008689	0	0.328578	0.7	0.164	0	Mature	ENSGALG00000008689
PROM1	0	0.328325	0.83	0.306	0	Mature	PROM1
FGL2	0	0.328253	0.592	0.141	0	Mature	FGL2
LIMS1	0	0.328252	0.515	0.084	0	Mature	LIMS1
SLC25A22	0	0.328248	0.476	0.067	0	Mature	SLC25A22
RABGAP1L	0	0.32822	0.457	0.067	0	Mature	RABGAP1L
ARHGAP17	0	0.327918	0.476	0.057	0	Mature	ARHGAP17
CHD5	0	0.327687	0.426	0.033	0	Mature	CHD5
SRSF11	0	0.327547	0.867	0.287	0	Mature	SRSF11
UBE2W	0	0.327499	0.608	0.13	0	Mature	UBE2W
LARP1	0	0.327374	0.83	0.248	0	Mature	LARP1
ZFAT	0	0.327366	0.39	0.045	0	Mature	ZFAT
GLT1D1	0	0.327323	0.321	0.026	0	Mature	GLT1D1
STK26	0	0.327101	0.789	0.238	0	Mature	STK26
SLC16A7	0	0.32695	0.507	0.11	0	Mature	SLC16A7
ITGA6	0	0.32679	0.873	0.36	0	Mature	ITGA6
PRDM11	0	0.326652	0.555	0.077	0	Mature	PRDM11
NR4A2	0	0.326617	0.292	0.017	0	Mature	NR4A2
TOP1	0	0.326457	0.914	0.436	0	Mature	TOP1
USP33	0	0.326138	0.584	0.104	0	Mature	USP33
MMP24	0	0.326127	0.503	0.064	0	Mature	MMP24
FREM2	0	0.326063	0.391	0.078	0	Mature	FREM2
MANBA	0	0.326025	0.376	0.052	0	Mature	MANBA
PPP1R16B	0	0.325923	0.345	0.022	0	Mature	PPP1R16B
BRD8	0	0.325901	0.629	0.125	0	Mature	BRD8
KIAA1328	0	0.325499	0.459	0.083	0	Mature	KIAA1328
ENSGALG00000043137	0	0.325285	0.409	0.047	0	Mature	ENSGALG00000043137
PRIMA1	0	0.325162	0.291	0.018	0	Mature	PRIMA1
TASP1	0	0.325129	0.419	0.051	0	Mature	TASP1
RABGAP1	0	0.32511	0.855	0.291	0	Mature	RABGAP1
ENSGALG00000036160	0	0.324552	0.294	0.02	0	Mature	ENSGALG00000036160
PSMD14	0	0.324471	0.783	0.252	0	Mature	PSMD14
RAPGEF1	0	0.322865	0.451	0.049	0	Mature	RAPGEF1
GTF2H1	0	0.32188	0.574	0.093	0	Mature	GTF2H1
JDP2	0	0.321415	0.498	0.067	0	Mature	JDP2
WEE1	0	0.320991	0.565	0.107	0	Mature	WEE1
IQGAP1	0	0.320902	0.747	0.225	0	Mature	IQGAP1
UBR1	0	0.319856	0.544	0.094	0	Mature	UBR1
ENSGALG00000048321	0	0.319746	0.572	0.105	0	Mature	ENSGALG00000048321
PDXDC1	0	0.319238	0.632	0.126	0	Mature	PDXDC1
MTM1	0	0.319128	0.51	0.076	0	Mature	MTM1
ELOVL7	0	0.318973	0.381	0.063	0	Mature	ELOVL7
SETD2	0	0.318866	0.548	0.084	0	Mature	SETD2
ENSGALG00000039573	0	0.318864	0.514	0.073	0	Mature	ENSGALG00000039573
ACVR2A	0	0.318788	0.449	0.073	0	Mature	ACVR2A
ENSGALG00000007248	0	0.318397	0.292	0.026	0	Mature	ENSGALG00000007248
ENSGALG00000043765	0	0.318375	0.4	0.044	0	Mature	ENSGALG00000043765
GCNT1	0	0.31782	0.399	0.053	0	Mature	GCNT1
NCBP1	0	0.317659	0.55	0.092	0	Mature	NCBP1
KLF11	0	0.317244	0.445	0.043	0	Mature	KLF11
MARCHF3	0	0.317237	0.382	0.068	0	Mature	MARCHF3
ENSGALG00000017071	0	0.316915	0.48	0.062	0	Mature	ENSGALG00000017071
ZC3H18	0	0.316739	0.595	0.102	0	Mature	ZC3H18
GAS2	0	0.316318	0.641	0.184	0	Mature	GAS2
PSEN1	0	0.316103	0.526	0.093	0	Mature	PSEN1
U2SURP	0	0.315901	0.881	0.312	0	Mature	U2SURP
AGXT2	0	0.315528	0.578	0.125	0	Mature	AGXT2
SRSF2	0	0.315466	0.84	0.273	0	Mature	SRSF2
ENSGALG00000012621	0	0.315404	0.621	0.136	0	Mature	ENSGALG00000012621
NT5C2	0	0.315387	0.381	0.055	0	Mature	NT5C2
USP4	0	0.314708	0.514	0.061	0	Mature	USP4
TAF3	0	0.314666	0.866	0.333	0	Mature	TAF3
PITRM1	0	0.313655	0.706	0.232	0	Mature	PITRM1
ERN1	0	0.313092	0.46	0.065	0	Mature	ERN1
ENSGALG00000015391	0	0.31309	0.8	0.251	0	Mature	ENSGALG00000015391
SPTLC2	0	0.313039	0.517	0.093	0	Mature	SPTLC2
TACC1	0	0.313035	0.434	0.052	0	Mature	TACC1
CDH23	0	0.312897	0.3	0.029	0	Mature	CDH23
PPP6R2	0	0.31287	0.419	0.039	0	Mature	PPP6R2
RNF220	0	0.312686	0.757	0.198	0	Mature	RNF220
LAMB2	0	0.312494	0.762	0.224	0	Mature	LAMB2
SBNO2	0	0.312249	0.396	0.03	0	Mature	SBNO2
MPPED2	0	0.312146	0.411	0.053	0	Mature	MPPED2
ZNF384	0	0.31184	0.504	0.062	0	Mature	ZNF384
CUX2	0	0.311442	0.48	0.056	0	Mature	CUX2
KLHDC1	0	0.311369	0.479	0.055	0	Mature	KLHDC1
ERI3	0	0.311227	0.614	0.112	0	Mature	ERI3
ENSGALG00000021171	0	0.310983	0.209	0.006	0	Mature	ENSGALG00000021171
USP7	0	0.310817	0.847	0.303	0	Mature	USP7
ENSGALG00000052037	0	0.310759	0.723	0.184	0	Mature	ENSGALG00000052037
CBFA2T2	0	0.310554	0.273	0.016	0	Mature	CBFA2T2
ENSGALG00000034737	0	0.310201	0.706	0.201	0	Mature	ENSGALG00000034737
UPF2	0	0.310072	0.733	0.186	0	Mature	UPF2
GPATCH8	0	0.309769	0.696	0.152	0	Mature	GPATCH8
ST8SIA1	0	0.309184	0.225	0.018	0	Mature	ST8SIA1
SREK1	0	0.308779	0.417	0.041	0	Mature	SREK1
ALAS1	0	0.308748	0.608	0.16	0	Mature	ALAS1
DAB2IP	0	0.308408	0.739	0.209	0	Mature	DAB2IP
MTHFD2	0	0.308397	0.422	0.041	0	Mature	MTHFD2
JADE3	0	0.308128	0.471	0.057	0	Mature	JADE3
HES4	0	0.308027	0.577	0.124	0	Mature	HES4
LRRC8D	0	0.307551	0.578	0.116	0	Mature	LRRC8D
NSD3	0	0.307542	0.616	0.117	0	Mature	NSD3
STAT3	0	0.307537	0.732	0.205	0	Mature	STAT3
ENSGALG00000049072	0	0.307332	0.375	0.027	0	Mature	ENSGALG00000049072
ZRANB1	0	0.30693	0.467	0.057	0	Mature	ZRANB1
GIPC2	0	0.305575	0.315	0.018	0	Mature	GIPC2
GRIK4	0	0.305254	0.262	0.013	0	Mature	GRIK4
KITLG	0	0.305074	0.358	0.065	0	Mature	KITLG
MSH4	0	0.304592	0.399	0.041	0	Mature	MSH4
SDC1	0	0.303894	0.265	0.019	0	Mature	SDC1
ID4	0	0.303608	0.356	0.034	0	Mature	ID4
ARHGAP24	0	0.303167	0.458	0.086	0	Mature	ARHGAP24
FANCC	0	0.302736	0.38	0.055	0	Mature	FANCC
PUS10	0	0.302533	0.349	0.03	0	Mature	PUS10
EXOC6	0	0.302532	0.402	0.048	0	Mature	EXOC6
CEP120	0	0.30224	0.419	0.05	0	Mature	CEP120
PPP4R3C	0	0.302144	0.765	0.207	0	Mature	PPP4R3C
PIBF1	0	0.301901	0.374	0.05	0	Mature	PIBF1
NFXL1	0	0.301355	0.471	0.066	0	Mature	NFXL1
LMNA.1	0	0.30112	0.335	0.016	0	Mature	LMNA.1
CTNNA1	0	0.301101	0.731	0.217	0	Mature	CTNNA1
GCLM	0	0.300631	0.906	0.425	0	Mature	GCLM
VPS13D	0	0.300615	0.666	0.165	0	Mature	VPS13D
FST	0	0.300312	0.395	0.102	0	Mature	FST
SEL1L	0	0.300288	0.503	0.077	0	Mature	SEL1L
ENSGALG00000001389	0	0.300187	0.364	0.031	0	Mature	ENSGALG00000001389
AAGAB	0	0.299995	0.713	0.188	0	Mature	AAGAB
DNMT3A	0	0.299932	0.623	0.115	0	Mature	DNMT3A
[truncated: 1,505 more rows]
