# Supplementary material for: Unique Sertoli cell adaptations support enhanced spermatogenesis in chickens
Source: J Anim Sci Biotechnol. 2025 Dec 10;16:170. doi: 10.1186/s40104-025-01304-8 (PMC12690856; doi:10.1186/s40104-025-01304-8)
Supplement: Supplementary file 2 — Additional file 2: Table S1. The sequences of siRNA and NC. Table S2. The primer sequences for RT-qPCR. Table S3. All markers of various cell types in chicken testes. Table S4. All markers of each type of germ cells in chicken testes. Table S5. All markers of each type of spermatogonia in chicken testes. Table S6. All markers of each type of spermatocytes in chicken testes. Table S7. All markers of each type of spermatids in chicken testes. Table S8. Top1000 genes in pseudotime of chicken germ cells. Table S9. Top1000 genes in pseudotime of chicken spermatogonia. Table S10. Top1000 genes in pseudotime of chicken spermatocytes. Table S11. Top1000 genes in pseudotime of chicken spermatids. Table S12. Markers of mature and immature Sertoli cells in chicken. Table S13. Markers of percursor and Leydig cells in chicken testes. Table S14. DEGs of mature Sertoli cells compared with immature in chicken testes. Table S15. DEGs of Leydig cells compared with percursor in chicken testes [file 40104_2025_1304_MOESM2_ESM.zip › Table S2.xlsx]

## Sheet: Sheet2
Table S2. The primer sequences for qRT‒PCR
Gene name	Sequence (5′-3′)	Tm (°C)
β-actin	F: tgctgtgttcccatctatcg	54
	R: ttggtgacaataccgtgttca
CREB5	F: aatgagattgaaggcagcactgac	59
	R: ggtgtggcgtctggtcctg
AR	F: aacagccagccagactccttc	59
	R: gcctttgcccacttgacgac
ZO-1	F: gggctcctggatttgggtttgg	60
	R: tccttctgctgggcctcctttc
NOTCH2	F: cacacccgagtgcttgtttg	59
	R: attacagccctggtcacagc
LAMA5	F: actgcgaccactgcgaggag	60
	R: ggcaccgacatcacagtcacac
OCCLUDIN	F: acggcagcacctacctcaac	60
	R: aggcagagcaggatgacgatg
CLAUDIN-5	F: gtcccgctctgctggttc	56
	R: ccctatctcccgcttctgg
CLAUDIN-11	F: gcaagccgctggtggacatc	60
	R: cagcacggtgatgagcaggaag
NPAS2	F: ccagcacgcagcaggacttatc	62
	R: tgaaggttgagaaggcaaggaagc
BMAL1	F: agcctgcttttctgtcagatgacg	61
	R: tccctctgtcacagcccacaac
RORα	F: acgcattgatggctttatggaactg	58
	R: acggcacattctgatgaacacaac
CRY-1	F: gttattcgtggacagccagcag	60
	R: gctctctctccttcccaaacgg
CRY-2	F: gcacggctggataaacact	54
	R: aaataagcggcaggacaaa
PER-2	F: atgaaacgagccatcccg	54
	R: cagttgtcgtgattttgccta
PER-3	F: cagtgcctttgttgggttac	53
	R: gatggattcacaaaactggac
STAR	F: gcggacaacggagacaaagt	59
	R: tgatccaccaccacctggag
CYP11A1	F: gccachctcttcaagtcaga	58
	R: ggtagtcacggtatgccacc
HSD3B1	F: taagcgtgttatcatctc	52
	R: ctggggaaacagcaacagcag
