# Supplementary material for: Unique Sertoli cell adaptations support enhanced spermatogenesis in chickens
Source: J Anim Sci Biotechnol. 2025 Dec 10;16:170. doi: 10.1186/s40104-025-01304-8 (PMC12690856; doi:10.1186/s40104-025-01304-8)
Supplement: Supplementary file 2 — Additional file 2: Table S1. The sequences of siRNA and NC. Table S2. The primer sequences for RT-qPCR. Table S3. All markers of various cell types in chicken testes. Table S4. All markers of each type of germ cells in chicken testes. Table S5. All markers of each type of spermatogonia in chicken testes. Table S6. All markers of each type of spermatocytes in chicken testes. Table S7. All markers of each type of spermatids in chicken testes. Table S8. Top1000 genes in pseudotime of chicken germ cells. Table S9. Top1000 genes in pseudotime of chicken spermatogonia. Table S10. Top1000 genes in pseudotime of chicken spermatocytes. Table S11. Top1000 genes in pseudotime of chicken spermatids. Table S12. Markers of mature and immature Sertoli cells in chicken. Table S13. Markers of percursor and Leydig cells in chicken testes. Table S14. DEGs of mature Sertoli cells compared with immature in chicken testes. Table S15. DEGs of Leydig cells compared with percursor in chicken testes [file 40104_2025_1304_MOESM2_ESM.zip › Table S3.xlsx]

## Sheet: Table S3
Table S3. All markers of various cell types in chicken testes
	p_val	avg_log2FC	pct.1	pct.2	p_val_adj	cluster	gene
APOA1	0	4.65474	0.997	0.272	0	TPCs	APOA1
COL1A1	0	3.66292	0.941	0.151	0	TPCs	COL1A1
ALDH1A3	0	3.5841	0.693	0.256	0	TPCs	ALDH1A3
SDC2	0	3.3201	0.941	0.376	0	TPCs	SDC2
DCN	0	3.31703	0.949	0.367	0	TPCs	DCN
COL6A3	0	3.29845	0.845	0.07	0	TPCs	COL6A3
COL3A1	0	3.22989	0.953	0.457	0	TPCs	COL3A1
SERPINE2	0	3.15603	0.918	0.328	0	TPCs	SERPINE2
ENSGALG00000045199	0	3.07114	0.954	0.231	0	TPCs	ENSGALG00000045199
C5H11ORF96	0	3.04414	0.571	0.095	0	TPCs	C5H11ORF96
TIMP3	0	3.03206	0.927	0.307	0	TPCs	TIMP3
NFKBIA	0	3.00381	0.686	0.27	0	TPCs	NFKBIA
CFD	0	2.98999	0.674	0.106	0	TPCs	CFD
PDE3A	0	2.97453	0.656	0.114	0	TPCs	PDE3A
PHLDA2	0	2.9707	0.748	0.126	0	TPCs	PHLDA2
FOS	0	2.91458	0.93	0.409	0	TPCs	FOS
COL12A1	0	2.90675	0.72	0.069	0	TPCs	COL12A1
MAP1B	0	2.87848	0.618	0.14	0	TPCs	MAP1B
BTG2	0	2.85125	0.932	0.343	0	TPCs	BTG2
THBS1	0	2.84226	0.641	0.326	0	TPCs	THBS1
ATF3	0	2.78674	0.722	0.329	0	TPCs	ATF3
NFATC2	0	2.75775	0.535	0.19	0	TPCs	NFATC2
TRPM3	0	2.72348	0.602	0.164	0	TPCs	TRPM3
ROBO1	0	2.7035	0.796	0.505	0	TPCs	ROBO1
EGR1	0	2.69083	0.813	0.193	0	TPCs	EGR1
COL6A2	0	2.64592	0.808	0.157	0	TPCs	COL6A2
CCDC80	0	2.60997	0.848	0.215	0	TPCs	CCDC80
RRAD	0	2.60981	0.59	0.219	0	TPCs	RRAD
EDNRA	0	2.57992	0.884	0.118	0	TPCs	EDNRA
ACTG2	0	2.56053	0.549	0.042	0	TPCs	ACTG2
JUN	0	2.52832	0.92	0.692	0	TPCs	JUN
COL5A1	0	2.52813	0.899	0.277	0	TPCs	COL5A1
ENSGALG00000042388	0	2.51985	0.504	0.04	0	TPCs	ENSGALG00000042388
HSPB1	0	2.49975	0.819	0.099	0	TPCs	HSPB1
TAGLN	0	2.49854	0.578	0.059	0	TPCs	TAGLN
NR2F2	0	2.49644	0.91	0.137	0	TPCs	NR2F2
CDH11	0	2.4962	0.831	0.208	0	TPCs	CDH11
NRP1	0	2.47006	0.816	0.2	0	TPCs	NRP1
TPM1	0	2.4514	0.823	0.226	0	TPCs	TPM1
ENSGALG00000053107	0	2.43433	0.586	0.052	0	TPCs	ENSGALG00000053107
ATF4	0	2.41972	0.955	0.459	0	TPCs	ATF4
POSTN	0	2.40114	0.425	0.051	0	TPCs	POSTN
F3	0	2.39898	0.574	0.161	0	TPCs	F3
IRF1	0	2.3965	0.609	0.097	0	TPCs	IRF1
ID3	0	2.38976	0.832	0.265	0	TPCs	ID3
EBF1	0	2.36411	0.66	0.262	0	TPCs	EBF1
TGM2	0	2.34691	0.626	0.119	0	TPCs	TGM2
BIRC3	0	2.32865	0.638	0.268	0	TPCs	BIRC3
ENSGALG00000026970	0	2.30142	0.956	0.314	0	TPCs	ENSGALG00000026970
ENSGALG00000014734	0	2.3014	0.58	0.402	0	TPCs	ENSGALG00000014734
PALM2AKAP2	0	2.27689	0.719	0.471	0	TPCs	PALM2AKAP2
SYNPO2	0	2.2629	0.73	0.111	0	TPCs	SYNPO2
SETBP1	0	2.23014	0.717	0.142	0	TPCs	SETBP1
CALD1	0	2.22845	0.857	0.214	0	TPCs	CALD1
NR4A3	0	2.22545	0.665	0.328	0	TPCs	NR4A3
KCND2	0	2.22468	0.343	0.085	0	TPCs	KCND2
IL1RL1	0	2.22452	0.517	0.037	0	TPCs	IL1RL1
PTPRD	0	2.22337	0.684	0.212	0	TPCs	PTPRD
C7	0	2.2078	0.543	0.124	0	TPCs	C7
BTG1	0	2.20598	0.934	0.63	0	TPCs	BTG1
HGF	0	2.18929	0.629	0.061	0	TPCs	HGF
MYC	0	2.18364	0.484	0.069	0	TPCs	MYC
TCIM	0	2.1776	0.673	0.099	0	TPCs	TCIM
CPED1	0	2.17115	0.511	0.071	0	TPCs	CPED1
DES	0	2.15969	0.57	0.054	0	TPCs	DES
CFC1	0	2.15851	0.697	0.148	0	TPCs	CFC1
LHFPL6	0	2.15749	0.76	0.264	0	TPCs	LHFPL6
ACTA2	0	2.15684	0.589	0.079	0	TPCs	ACTA2
NFATC1	0	2.15372	0.371	0.208	0	TPCs	NFATC1
BICC1	0	2.15215	0.519	0.223	0	TPCs	BICC1
KDM7A	0	2.12757	0.512	0.437	0	TPCs	KDM7A
SLIT2	0	2.11186	0.58	0.174	0	TPCs	SLIT2
CTSV	0	2.11044	0.767	0.412	0	TPCs	CTSV
COL4A1	0	2.10599	0.78	0.159	0	TPCs	COL4A1
ENSGALG00000028749	0	2.09159	0.986	0.773	0	TPCs	ENSGALG00000028749
DLC1	0	2.08942	0.671	0.141	0	TPCs	DLC1
ACTB	0	2.07346	0.99	0.556	0	TPCs	ACTB
RSPO3	0	2.07276	0.651	0.034	0	TPCs	RSPO3
TGFBI	0	2.06582	0.753	0.129	0	TPCs	TGFBI
DUSP1	0	2.065	0.759	0.265	0	TPCs	DUSP1
SH3D19	0	2.06005	0.557	0.291	0	TPCs	SH3D19
PIEZO2	0	2.05263	0.629	0.188	0	TPCs	PIEZO2
OGN	0	2.03647	0.752	0.059	0	TPCs	OGN
LY6E	0	2.03149	0.886	0.312	0	TPCs	LY6E
COL1A2	0	1.99798	0.692	0.117	0	TPCs	COL1A2
LAMB1	0	1.99538	0.862	0.397	0	TPCs	LAMB1
FGL2	0	1.99427	0.439	0.155	0	TPCs	FGL2
MSN	0	1.9758	0.847	0.495	0	TPCs	MSN
CACNA1C	0	1.94431	0.611	0.439	0	TPCs	CACNA1C
MYLK	0	1.9358	0.815	0.327	0	TPCs	MYLK
MEIS1	0	1.93155	0.586	0.078	0	TPCs	MEIS1
PCGF3	0	1.91836	0.592	0.219	0	TPCs	PCGF3
PPFIBP1	0	1.91212	0.756	0.335	0	TPCs	PPFIBP1
SLC38A2	0	1.90216	0.831	0.38	0	TPCs	SLC38A2
RBM3	0	1.90024	0.976	0.586	0	TPCs	RBM3
SFRP2	0	1.89176	0.411	0.082	0	TPCs	SFRP2
ADAMTS1	0	1.88792	0.444	0.159	0	TPCs	ADAMTS1
NR4A2	0	1.87613	0.449	0.097	0	TPCs	NR4A2
PTGS2	0	1.8718	0.286	0.059	0	TPCs	PTGS2
CD81	0	1.8711	0.932	0.436	0	TPCs	CD81
CCNL1	0	1.86837	0.768	0.541	0	TPCs	CCNL1
KLF2	0	1.85941	0.449	0.072	0	TPCs	KLF2
DDX5	0	1.85469	0.933	0.798	0	TPCs	DDX5
ZSWIM5	0	1.84831	0.478	0.157	0	TPCs	ZSWIM5
CSRNP1	0	1.84604	0.68	0.433	0	TPCs	CSRNP1
DDX3X	0	1.84339	0.966	0.87	0	TPCs	DDX3X
CARMIL1	0	1.84138	0.689	0.261	0	TPCs	CARMIL1
NREP	0	1.8357	0.791	0.334	0	TPCs	NREP
GEM	0	1.82533	0.464	0.069	0	TPCs	GEM
IFRD1	0	1.81151	0.754	0.743	0	TPCs	IFRD1
HSPA8	0	1.80686	0.901	0.846	0	TPCs	HSPA8
PPP1R12A	0	1.80145	0.902	0.662	0	TPCs	PPP1R12A
MYL6	0	1.80093	0.813	0.305	0	TPCs	MYL6
MYH10	0	1.79817	0.873	0.505	0	TPCs	MYH10
MYH9	0	1.79738	0.929	0.52	0	TPCs	MYH9
SMOC2	0	1.79429	0.549	0.066	0	TPCs	SMOC2
TSHZ2	0	1.78485	0.349	0.076	0	TPCs	TSHZ2
PREX2	0	1.77772	0.557	0.087	0	TPCs	PREX2
CPNE8	0	1.77747	0.498	0.264	0	TPCs	CPNE8
TUBA1A	0	1.76748	0.765	0.43	0	TPCs	TUBA1A
SLC4A7	0	1.76688	0.687	0.463	0	TPCs	SLC4A7
XKR4	0	1.75742	0.57	0.252	0	TPCs	XKR4
BNC2	0	1.75072	0.59	0.435	0	TPCs	BNC2
COL6A1	0	1.74648	0.654	0.122	0	TPCs	COL6A1
LAPTM4A	0	1.74592	0.928	0.588	0	TPCs	LAPTM4A
RGS3	0	1.73799	0.596	0.197	0	TPCs	RGS3
ZFPM2	0	1.737	0.51	0.272	0	TPCs	ZFPM2
ENSGALG00000016908	0	1.73529	0.384	0.079	0	TPCs	ENSGALG00000016908
ARHGAP42	0	1.7309	0.492	0.266	0	TPCs	ARHGAP42
ITGA9	0	1.72117	0.618	0.225	0	TPCs	ITGA9
BCL2	0	1.72084	0.816	0.286	0	TPCs	BCL2
KALRN	0	1.71986	0.656	0.422	0	TPCs	KALRN
TENM4	0	1.7182	0.517	0.416	0	TPCs	TENM4
GABARAPL1	0	1.7166	0.697	0.394	0	TPCs	GABARAPL1
CCDC102B	0	1.7158	0.463	0.056	0	TPCs	CCDC102B
FOSB	0	1.70805	0.641	0.166	0	TPCs	FOSB
CXCR7	0	1.69432	0.482	0.073	0	TPCs	CXCR7
PDGFRA	0	1.68802	0.575	0.033	0	TPCs	PDGFRA
KLF6	0	1.67992	0.816	0.314	0	TPCs	KLF6
FSTL1	0	1.66997	0.783	0.346	0	TPCs	FSTL1
VCL	0	1.66411	0.588	0.349	0	TPCs	VCL
ANGPTL4	0	1.6626	0.343	0.026	0	TPCs	ANGPTL4
TTC29	0	1.65652	0.428	0.312	0	TPCs	TTC29
CNKSR2	0	1.64895	0.381	0.13	0	TPCs	CNKSR2
TNFAIP2	0	1.64755	0.34	0.036	0	TPCs	TNFAIP2
CTSK	0	1.64705	0.588	0.056	0	TPCs	CTSK
TET2	0	1.6429	0.629	0.327	0	TPCs	TET2
SOCS3	0	1.64102	0.411	0.065	0	TPCs	SOCS3
UGDH	0	1.64063	0.471	0.178	0	TPCs	UGDH
IGFBP7	0	1.63867	0.803	0.381	0	TPCs	IGFBP7
TNS1	0	1.63452	0.758	0.226	0	TPCs	TNS1
CTDSPL	0	1.63211	0.809	0.415	0	TPCs	CTDSPL
ENSGALG00000015271	0	1.63118	0.468	0.122	0	TPCs	ENSGALG00000015271
CCL4.1	0	1.62641	0.274	0.067	0	TPCs	CCL4.1
RHOB	0	1.61957	0.599	0.285	0	TPCs	RHOB
GRID1	0	1.61903	0.393	0.256	0	TPCs	GRID1
KCNJ8	0	1.61285	0.571	0.083	0	TPCs	KCNJ8
RDH10	0	1.61153	0.282	0.084	0	TPCs	RDH10
ACTN1	0	1.607	0.642	0.261	0	TPCs	ACTN1
ZFAND2A	0	1.60248	0.375	0.137	0	TPCs	ZFAND2A
FKBP1B	0	1.60224	0.477	0.108	0	TPCs	FKBP1B
CACNA2D1	0	1.59945	0.892	0.523	0	TPCs	CACNA2D1
MMP2	0	1.59903	0.771	0.349	0	TPCs	MMP2
SDC4	0	1.59483	0.593	0.252	0	TPCs	SDC4
ENSGALG00000048179	0	1.5928	0.685	0.2	0	TPCs	ENSGALG00000048179
NID1	0	1.58499	0.526	0.05	0	TPCs	NID1
LUM	0	1.58452	0.43	0.023	0	TPCs	LUM
NTRK3	0	1.58387	0.501	0.169	0	TPCs	NTRK3
IRF7	0	1.58374	0.333	0.1	0	TPCs	IRF7
BHLHE40	0	1.5833	0.447	0.157	0	TPCs	BHLHE40
EIF4A2	0	1.57596	0.965	0.603	0	TPCs	EIF4A2
SMAD1	0	1.57326	0.716	0.429	0	TPCs	SMAD1
SLC25A6	0	1.57142	0.891	0.441	0	TPCs	SLC25A6
RND3	0	1.57142	0.604	0.249	0	TPCs	RND3
ENG	0	1.56899	0.528	0.071	0	TPCs	ENG
ENSGALG00000054783	0	1.56669	0.529	0.143	0	TPCs	ENSGALG00000054783
LAMA4	0	1.56571	0.571	0.081	0	TPCs	LAMA4
JDP2	0	1.5649	0.387	0.155	0	TPCs	JDP2
ENSGALG00000011283	0	1.56156	0.521	0.234	0	TPCs	ENSGALG00000011283
SYNM	0	1.55967	0.554	0.132	0	TPCs	SYNM
PSIP1	0	1.55795	0.825	0.503	0	TPCs	PSIP1
MFAP2	0	1.55396	0.515	0.024	0	TPCs	MFAP2
REPS2	0	1.55347	0.555	0.208	0	TPCs	REPS2
HAS2	0	1.55309	0.369	0.229	0	TPCs	HAS2
MAMLD1	0	1.55279	0.561	0.357	0	TPCs	MAMLD1
LHFPL2	0	1.55068	0.455	0.1	0	TPCs	LHFPL2
TNIP2	0	1.53156	0.332	0.096	0	TPCs	TNIP2
EEF1B2	0	1.52651	0.958	0.779	0	TPCs	EEF1B2
CCND1	0	1.52308	0.784	0.383	0	TPCs	CCND1
OAF	0	1.5222	0.61	0.168	0	TPCs	OAF
ID2	0	1.51558	0.545	0.24	0	TPCs	ID2
ENSGALG00000013505	0	1.51425	0.68	0.232	0	TPCs	ENSGALG00000013505
MXRA8	0	1.51397	0.566	0.149	0	TPCs	MXRA8
SQSTM1	0	1.51302	0.728	0.386	0	TPCs	SQSTM1
ITGB1	0	1.50151	0.83	0.394	0	TPCs	ITGB1
S100A6	0	1.50074	0.541	0.068	0	TPCs	S100A6
KCNMB1	0	1.49975	0.468	0.021	0	TPCs	KCNMB1
ID1	0	1.49716	0.359	0.122	0	TPCs	ID1
TLL1	0	1.49427	0.308	0.045	0	TPCs	TLL1
ANO5	0	1.49208	0.578	0.229	0	TPCs	ANO5
NHS	0	1.49163	0.389	0.311	0	TPCs	NHS
PTGDS	0	1.47832	0.412	0.042	0	TPCs	PTGDS
MGAT5	0	1.47656	0.579	0.421	0	TPCs	MGAT5
PLOD2	0	1.47228	0.535	0.171	0	TPCs	PLOD2
ITGA8	0	1.46692	0.428	0.06	0	TPCs	ITGA8
BAG3	0	1.46411	0.61	0.423	0	TPCs	BAG3
FTH1	0	1.46232	0.99	0.946	0	TPCs	FTH1
GRM7	0	1.45673	0.323	0.12	0	TPCs	GRM7
HIVEP2	0	1.45183	0.456	0.364	0	TPCs	HIVEP2
ENSGALG00000012055	0	1.45128	0.505	0.119	0	TPCs	ENSGALG00000012055
CYR61	0	1.4503	0.67	0.252	0	TPCs	CYR61
PTPRS	0	1.44819	0.669	0.564	0	TPCs	PTPRS
TNC	0	1.4466	0.175	0.086	0	TPCs	TNC
TRIO	0	1.44619	0.741	0.502	0	TPCs	TRIO
BMP5	0	1.44486	0.468	0.052	0	TPCs	BMP5
MAFF	0	1.44061	0.579	0.201	0	TPCs	MAFF
NCAM1	0	1.43785	0.633	0.322	0	TPCs	NCAM1
GLUL	0	1.43783	0.534	0.191	0	TPCs	GLUL
PRKD1	0	1.43702	0.427	0.211	0	TPCs	PRKD1
ENSGALG00000048024	0	1.43661	0.488	0.045	0	TPCs	ENSGALG00000048024
INPP5A	0	1.43514	0.606	0.449	0	TPCs	INPP5A
ENSGALG00000043329	0	1.43349	0.766	0.513	0	TPCs	ENSGALG00000043329
ENSGALG00000015297	0	1.4269	0.412	0.358	0	TPCs	ENSGALG00000015297
ENSGALG00000042339	0	1.42675	0.38	0.151	0	TPCs	ENSGALG00000042339
PMP22	0	1.42589	0.617	0.237	0	TPCs	PMP22
SEMA5A	0	1.42334	0.738	0.289	0	TPCs	SEMA5A
EGFR	0	1.41929	0.745	0.272	0	TPCs	EGFR
RPL11	0	1.41549	0.97	0.876	0	TPCs	RPL11
SPTBN1	0	1.4135	0.854	0.546	0	TPCs	SPTBN1
MCL1	0	1.39852	0.728	0.428	0	TPCs	MCL1
ZCCHC24	0	1.39552	0.349	0.043	0	TPCs	ZCCHC24
HOXC6	0	1.39448	0.476	0.045	0	TPCs	HOXC6
STXBP6	0	1.39445	0.418	0.278	0	TPCs	STXBP6
LIMD2	0	1.38976	0.418	0.091	0	TPCs	LIMD2
PDGFD	0	1.38257	0.589	0.49	0	TPCs	PDGFD
PARD3	0	1.38139	0.708	0.344	0	TPCs	PARD3
BRD2	0	1.37912	0.796	0.508	0	TPCs	BRD2
SERPINH1	0	1.37716	0.592	0.224	0	TPCs	SERPINH1
TIMP2	0	1.36918	0.499	0.195	0	TPCs	TIMP2
SERTAD2	0	1.36891	0.526	0.216	0	TPCs	SERTAD2
RARRES2	0	1.36839	0.678	0.228	0	TPCs	RARRES2
STAT3	0	1.36674	0.633	0.351	0	TPCs	STAT3
CHKA	0	1.36389	0.546	0.592	0	TPCs	CHKA
PCDHGC3	0	1.36379	0.585	0.125	0	TPCs	PCDHGC3
PLXNA4	0	1.36234	0.42	0.306	0	TPCs	PLXNA4
ENSGALG00000053371	0	1.3588	0.534	0.071	0	TPCs	ENSGALG00000053371
AKR1D1	0	1.35435	0.309	0.035	0	TPCs	AKR1D1
MND1	0	1.35095	0.681	0.35	0	TPCs	MND1
ENSGALG00000003805	0	1.34964	0.392	0.035	0	TPCs	ENSGALG00000003805
FKBP5	0	1.34171	0.763	0.35	0	TPCs	FKBP5
EXT1	0	1.3394	0.546	0.545	0	TPCs	EXT1
CSRP1	0	1.33486	0.519	0.171	0	TPCs	CSRP1
COL4A2	0	1.32896	0.436	0.114	0	TPCs	COL4A2
TMOD3	0	1.3281	0.639	0.287	0	TPCs	TMOD3
PDK4	0	1.32727	0.289	0.105	0	TPCs	PDK4
SMARCA2	0	1.32499	0.77	0.547	0	TPCs	SMARCA2
ADAMTS4	0	1.32497	0.257	0.058	0	TPCs	ADAMTS4
NFIB	0	1.32462	0.663	0.317	0	TPCs	NFIB
TFDP2	0	1.31797	0.719	0.486	0	TPCs	TFDP2
WISP1	0	1.31623	0.381	0.046	0	TPCs	WISP1
TSPAN4	0	1.31142	0.446	0.253	0	TPCs	TSPAN4
COL5A2	0	1.31094	0.647	0.307	0	TPCs	COL5A2
NFKBIZ	0	1.30891	0.45	0.137	0	TPCs	NFKBIZ
SH3BGRL	0	1.30566	0.674	0.296	0	TPCs	SH3BGRL
CPE	0	1.30487	0.462	0.157	0	TPCs	CPE
ECM2	0	1.30465	0.465	0.055	0	TPCs	ECM2
ADGRA1	0	1.30444	0.35	0.117	0	TPCs	ADGRA1
COLEC12	0	1.30228	0.548	0.14	0	TPCs	COLEC12
NFIL3	0	1.3018	0.609	0.516	0	TPCs	NFIL3
ENSGALG00000030902	0	1.30035	0.317	0.033	0	TPCs	ENSGALG00000030902
ENSGALG00000012847	0	1.29801	0.383	0.086	0	TPCs	ENSGALG00000012847
YAP1	0	1.29723	0.463	0.256	0	TPCs	YAP1
CST3	0	1.29618	0.9	0.673	0	TPCs	CST3
PDE5A	0	1.29378	0.463	0.16	0	TPCs	PDE5A
EPHA7	0	1.29084	0.293	0.05	0	TPCs	EPHA7
ENSGALG00000004509	0	1.29056	0.997	0.993	0	TPCs	ENSGALG00000004509
PLIN2	0	1.28599	0.545	0.522	0	TPCs	PLIN2
MMP16	0	1.28268	0.402	0.076	0	TPCs	MMP16
TRAF3	0	1.28079	0.442	0.43	0	TPCs	TRAF3
TGIF1	0	1.28043	0.582	0.313	0	TPCs	TGIF1
IGF1R	0	1.27969	0.798	0.575	0	TPCs	IGF1R
ENSGALG00000026928	0	1.27855	0.414	0.103	0	TPCs	ENSGALG00000026928
NR4A1	0	1.26714	0.416	0.058	0	TPCs	NR4A1
ENSGALG00000005884	0	1.2626	0.402	0.148	0	TPCs	ENSGALG00000005884
JAM3	0	1.25978	0.662	0.452	0	TPCs	JAM3
RBMS3	0	1.25861	0.586	0.374	0	TPCs	RBMS3
PTK2	0	1.25739	0.431	0.291	0	TPCs	PTK2
IGFBP5	0	1.25653	0.455	0.168	0	TPCs	IGFBP5
QKI	0	1.2544	0.625	0.606	0	TPCs	QKI
AFF2	0	1.24669	0.506	0.322	0	TPCs	AFF2
SESTD1	0	1.24646	0.496	0.117	0	TPCs	SESTD1
PPFIA1	0	1.24207	0.578	0.294	0	TPCs	PPFIA1
PLEKHO1	0	1.23647	0.496	0.236	0	TPCs	PLEKHO1
NFIA	0	1.23566	0.766	0.291	0	TPCs	NFIA
TSC22D4	0	1.23212	0.532	0.264	0	TPCs	TSC22D4
SPARC	0	1.22893	0.967	0.434	0	TPCs	SPARC
ARID5B	0	1.22759	0.615	0.46	0	TPCs	ARID5B
RPS16	0	1.2262	0.982	0.956	0	TPCs	RPS16
IRAG1	0	1.22208	0.391	0.092	0	TPCs	IRAG1
HOXA3	0	1.22093	0.427	0.039	0	TPCs	HOXA3
EMILIN2	0	1.22056	0.531	0.335	0	TPCs	EMILIN2
EEF1A1	0	1.21765	0.997	0.985	0	TPCs	EEF1A1
COL14A1	0	1.21723	0.41	0.197	0	TPCs	COL14A1
PLEKHA5	0	1.21695	0.629	0.54	0	TPCs	PLEKHA5
FUS	0	1.2161	0.682	0.509	0	TPCs	FUS
YWHAQ	0	1.21213	0.831	0.582	0	TPCs	YWHAQ
SKI	0	1.21062	0.694	0.491	0	TPCs	SKI
PRICKLE1	0	1.20984	0.342	0.15	0	TPCs	PRICKLE1
GRP	0	1.20518	0.549	0.059	0	TPCs	GRP
ARL4A	0	1.20359	0.464	0.229	0	TPCs	ARL4A
TLE1	0	1.20211	0.392	0.165	0	TPCs	TLE1
TMEM204	0	1.19825	0.456	0.118	0	TPCs	TMEM204
IL8	0	1.19748	0.182	0.029	0	TPCs	IL8
MAGI2	0	1.1964	0.553	0.613	0	TPCs	MAGI2
TMTC2	0	1.19575	0.364	0.245	0	TPCs	TMTC2
CRIM1	0	1.19475	0.626	0.569	0	TPCs	CRIM1
ESRRG	0	1.19419	0.428	0.377	0	TPCs	ESRRG
MYLIP	0	1.1939	0.581	0.312	0	TPCs	MYLIP
EGFLAM	0	1.19289	0.355	0.06	0	TPCs	EGFLAM
LRRC17	0	1.18955	0.395	0.058	0	TPCs	LRRC17
ENSGALG00000008141	0	1.18381	0.549	0.167	0	TPCs	ENSGALG00000008141
PDZD2	0	1.18313	0.443	0.147	0	TPCs	PDZD2
VIM	0	1.1822	0.495	0.269	0	TPCs	VIM
HNRNPH2	0	1.18123	0.934	0.678	0	TPCs	HNRNPH2
GLI2	0	1.18097	0.447	0.248	0	TPCs	GLI2
NFKB1	0	1.17918	0.509	0.375	0	TPCs	NFKB1
ETV6	0	1.17801	0.466	0.309	0	TPCs	ETV6
GLO1	0	1.17752	0.736	0.55	0	TPCs	GLO1
GLIPR2	0	1.17689	0.344	0.134	0	TPCs	GLIPR2
PPP3CA	0	1.1742	0.421	0.32	0	TPCs	PPP3CA
TMEM131	0	1.17235	0.593	0.457	0	TPCs	TMEM131
EPHB1	0	1.17172	0.413	0.117	0	TPCs	EPHB1
TSPAN6	0	1.16987	0.619	0.289	0	TPCs	TSPAN6
HOXC8	0	1.16983	0.418	0.027	0	TPCs	HOXC8
SBNO2	0	1.16798	0.353	0.193	0	TPCs	SBNO2
MEIS2	0	1.16752	0.407	0.141	0	TPCs	MEIS2
FHL3	0	1.16109	0.484	0.213	0	TPCs	FHL3
ENSGALG00000043610	0	1.16006	0.339	0.027	0	TPCs	ENSGALG00000043610
GADD45B	0	1.15721	0.484	0.272	0	TPCs	GADD45B
KANK3	0	1.15693	0.484	0.076	0	TPCs	KANK3
CNN3	0	1.15678	0.804	0.636	0	TPCs	CNN3
CELF2	0	1.15423	0.429	0.258	0	TPCs	CELF2
CTNNB1	0	1.15366	0.72	0.421	0	TPCs	CTNNB1
AMD1	0	1.1517	0.604	0.374	0	TPCs	AMD1
TRIM8	0	1.14771	0.525	0.26	0	TPCs	TRIM8
PDE7B	0	1.14498	0.359	0.123	0	TPCs	PDE7B
KIAA1217	0	1.14375	0.517	0.323	0	TPCs	KIAA1217
SH3PXD2A	0	1.14309	0.575	0.25	0	TPCs	SH3PXD2A
ENSGALG00000042023	0	1.14285	0.476	0.192	0	TPCs	ENSGALG00000042023
PNRC1	0	1.14279	0.989	0.987	0	TPCs	PNRC1
HDGFL3	0	1.14081	0.568	0.246	0	TPCs	HDGFL3
SAMD4A	0	1.13962	0.43	0.182	0	TPCs	SAMD4A
NKD1	0	1.13435	0.493	0.299	0	TPCs	NKD1
PCDH18	0	1.13171	0.409	0.107	0	TPCs	PCDH18
ZMYND11	0	1.13127	0.655	0.383	0	TPCs	ZMYND11
HHIP	0	1.12961	0.251	0.122	0	TPCs	HHIP
MAF	0	1.12684	0.46	0.227	0	TPCs	MAF
EGR2	0	1.12598	0.323	0.059	0	TPCs	EGR2
PGM5	0	1.12574	0.419	0.268	0	TPCs	PGM5
PLSCR1	0	1.12367	0.356	0.112	0	TPCs	PLSCR1
PLEKHG1	0	1.12278	0.493	0.175	0	TPCs	PLEKHG1
IRF8	0	1.12181	0.403	0.121	0	TPCs	IRF8
ENSGALG00000040770	0	1.12102	0.525	0.208	0	TPCs	ENSGALG00000040770
ITSN1	0	1.11995	0.595	0.401	0	TPCs	ITSN1
RUNX2	0	1.11682	0.373	0.088	0	TPCs	RUNX2
SRGAP1	0	1.11282	0.615	0.466	0	TPCs	SRGAP1
DUSP5	0	1.10845	0.341	0.101	0	TPCs	DUSP5
AKAP12	0	1.10666	0.776	0.377	0	TPCs	AKAP12
ENSGALG00000052786	0	1.10551	0.374	0.119	0	TPCs	ENSGALG00000052786
MYL12A	0	1.10373	0.791	0.607	0	TPCs	MYL12A
SLC2A1	0	1.10232	0.444	0.134	0	TPCs	SLC2A1
DUSP7	0	1.09882	0.434	0.23	0	TPCs	DUSP7
TWIST2	0	1.09619	0.326	0.03	0	TPCs	TWIST2
TSC22D1	0	1.09497	0.48	0.276	0	TPCs	TSC22D1
ADAMTS2	0	1.09463	0.423	0.411	0	TPCs	ADAMTS2
SERPINF1	0	1.09458	0.526	0.308	0	TPCs	SERPINF1
CLMP	0	1.09306	0.37	0.101	0	TPCs	CLMP
ENSGALG00000045168	0	1.09154	0.512	0.295	0	TPCs	ENSGALG00000045168
SEPTIN11	0	1.08893	0.457	0.101	0	TPCs	SEPTIN11
HNRNPDL	0	1.08847	0.678	0.378	0	TPCs	HNRNPDL
ANXA5	0	1.08509	0.637	0.313	0	TPCs	ANXA5
PHIP	0	1.08316	0.463	0.304	0	TPCs	PHIP
CHST15	0	1.08249	0.424	0.169	0	TPCs	CHST15
CDK14	0	1.08168	0.356	0.16	0	TPCs	CDK14
PIP5K1B	0	1.07891	0.476	0.335	0	TPCs	PIP5K1B
PLOD1	0	1.07744	0.526	0.261	0	TPCs	PLOD1
SRF	0	1.07719	0.421	0.168	0	TPCs	SRF
WDR1	0	1.07705	0.67	0.393	0	TPCs	WDR1
H3F3B	0	1.07682	0.978	0.894	0	TPCs	H3F3B
CBLB	0	1.07372	0.314	0.206	0	TPCs	CBLB
ITPR1	0	1.07307	0.507	0.38	0	TPCs	ITPR1
ZEB1	0	1.07264	0.6	0.453	0	TPCs	ZEB1
LHFPL5	0	1.07175	0.48	0.194	0	TPCs	LHFPL5
UST	0	1.06906	0.306	0.125	0	TPCs	UST
ENSGALG00000045584	0	1.06881	0.501	0.159	0	TPCs	ENSGALG00000045584
ENSGALG00000021171	0	1.06808	0.251	0.052	0	TPCs	ENSGALG00000021171
GRB10	0	1.06744	0.49	0.486	0	TPCs	GRB10
S100A11	0	1.06331	0.393	0.088	0	TPCs	S100A11
ISLR	0	1.05814	0.41	0.033	0	TPCs	ISLR
GREB1L	0	1.05635	0.468	0.271	0	TPCs	GREB1L
NBL1	0	1.05588	0.507	0.224	0	TPCs	NBL1
KMT2C	0	1.0531	0.735	0.52	0	TPCs	KMT2C
RBFOX2	0	1.05228	0.643	0.477	0	TPCs	RBFOX2
MGAT3	0	1.052	0.465	0.212	0	TPCs	MGAT3
CALCRL	0	1.05176	0.358	0.237	0	TPCs	CALCRL
CXCL12	0	1.04906	0.314	0.035	0	TPCs	CXCL12
HERPUD1	0	1.04885	0.532	0.516	0	TPCs	HERPUD1
ENSGALG00000006724	0	1.04881	0.359	0.279	0	TPCs	ENSGALG00000006724
ENSGALG00000031518	0	1.04802	0.453	0.218	0	TPCs	ENSGALG00000031518
TNMD	0	1.0445	0.277	0.012	0	TPCs	TNMD
TIPARP	0	1.04167	0.53	0.371	0	TPCs	TIPARP
ROCK2	0	1.04052	0.609	0.361	0	TPCs	ROCK2
TCF7L2	0	1.04008	0.57	0.26	0	TPCs	TCF7L2
ENSGALG00000050983	0	1.03929	0.26	0.026	0	TPCs	ENSGALG00000050983
AFAP1	0	1.03911	0.374	0.065	0	TPCs	AFAP1
MDFIC	0	1.03749	0.582	0.317	0	TPCs	MDFIC
ENSGALG00000053765	0	1.03618	0.708	0.436	0	TPCs	ENSGALG00000053765
MYOCD	0	1.0361	0.341	0.169	0	TPCs	MYOCD
HSP90AA1	0	1.03516	0.977	0.989	0	TPCs	HSP90AA1
RASGRF2	0	1.03479	0.244	0.108	0	TPCs	RASGRF2
ARHGDIB	0	1.03221	0.441	0.105	0	TPCs	ARHGDIB
ANO6	0	1.03125	0.337	0.054	0	TPCs	ANO6
CYP1B1	0	1.0305	0.257	0.067	0	TPCs	CYP1B1
NDP	0	1.02974	0.305	0.033	0	TPCs	NDP
PTBP1	0	1.02492	0.735	0.474	0	TPCs	PTBP1
NPM1	0	1.02356	0.943	0.84	0	TPCs	NPM1
USP36	0	1.02287	0.402	0.141	0	TPCs	USP36
ENSGALG00000034119	0	1.01856	0.292	0.109	0	TPCs	ENSGALG00000034119
DMD	0	1.0171	0.768	0.536	0	TPCs	DMD
NTNG1	0	1.0154	0.297	0.08	0	TPCs	NTNG1
SERINC1	0	1.01358	0.55	0.315	0	TPCs	SERINC1
ENSGALG00000016217	0	1.01236	0.635	0.623	0	TPCs	ENSGALG00000016217
NR2F1	0	1.01028	0.29	0.019	0	TPCs	NR2F1
GUCY1A2	0	1.00951	0.315	0.128	0	TPCs	GUCY1A2
HNRNPA1	0	1.00919	0.822	0.629	0	TPCs	HNRNPA1
ARSJ	0	1.00835	0.339	0.219	0	TPCs	ARSJ
CYBA	0	1.00679	0.498	0.205	0	TPCs	CYBA
RPL9	0	1.00618	0.97	0.977	0	TPCs	RPL9
HMGCR	0	1.0057	0.602	0.501	0	TPCs	HMGCR
TAFA2	0	1.00246	0.27	0.046	0	TPCs	TAFA2
JCAD	0	0.9995	0.397	0.19	0	TPCs	JCAD
RPL39L	0	0.998825	0.961	0.976	0	TPCs	RPL39L
PLXNB2	0	0.995539	0.727	0.326	0	TPCs	PLXNB2
TRANK1	0	0.989708	0.635	0.32	0	TPCs	TRANK1
RALGAPA1	0	0.98835	0.536	0.427	0	TPCs	RALGAPA1
PEAK1	0	0.985518	0.433	0.231	0	TPCs	PEAK1
DENND4A	0	0.985299	0.386	0.205	0	TPCs	DENND4A
MAFK	0	0.983154	0.559	0.287	0	TPCs	MAFK
VMP1	0	0.982687	0.543	0.591	0	TPCs	VMP1
TXN	0	0.98037	0.884	0.58	0	TPCs	TXN
SMAD2Z	0	0.974884	0.471	0.443	0	TPCs	SMAD2Z
ANO1	0	0.974057	0.485	0.21	0	TPCs	ANO1
TFPI2	0	0.973197	0.355	0.294	0	TPCs	TFPI2
FGF10	0	0.973178	0.277	0.013	0	TPCs	FGF10
CYBRD1	0	0.972304	0.367	0.096	0	TPCs	CYBRD1
FN1	0	0.969334	0.316	0.101	0	TPCs	FN1
LIFR	0	0.967178	0.461	0.266	0	TPCs	LIFR
YTHDC1	0	0.964215	0.799	0.714	0	TPCs	YTHDC1
PRR16	0	0.963825	0.203	0.09	0	TPCs	PRR16
ENOX1	0	0.962757	0.338	0.196	0	TPCs	ENOX1
RPS13	0	0.961279	0.95	0.919	0	TPCs	RPS13
LMO4	0	0.961196	0.467	0.292	0	TPCs	LMO4
RARB	0	0.959459	0.332	0.222	0	TPCs	RARB
SRSF6	0	0.958585	0.727	0.535	0	TPCs	SRSF6
ARL5B	0	0.956089	0.654	0.561	0	TPCs	ARL5B
GAB2	0	0.955773	0.253	0.184	0	TPCs	GAB2
TPM2	0	0.951791	0.731	0.237	0	TPCs	TPM2
LBH	0	0.951467	0.457	0.197	0	TPCs	LBH
CNN1	0	0.949514	0.168	0.062	0	TPCs	CNN1
APBA2	0	0.949435	0.327	0.151	0	TPCs	APBA2
PDZRN4	0	0.948098	0.226	0.131	0	TPCs	PDZRN4
HERC2	0	0.94613	0.678	0.473	0	TPCs	HERC2
GHR	0	0.942484	0.32	0.172	0	TPCs	GHR
RPS23	0	0.941646	0.987	0.853	0	TPCs	RPS23
PDIA6	0	0.941635	0.588	0.387	0	TPCs	PDIA6
GOLIM4	0	0.937879	0.567	0.289	0	TPCs	GOLIM4
TOB1	0	0.935205	0.408	0.217	0	TPCs	TOB1
EMP2	0	0.93427	0.373	0.134	0	TPCs	EMP2
SGK1	0	0.934087	0.413	0.176	0	TPCs	SGK1
ARHGAP31	0	0.932013	0.297	0.064	0	TPCs	ARHGAP31
ABCC9	0	0.930897	0.377	0.153	0	TPCs	ABCC9
FGFR1	0	0.930121	0.489	0.172	0	TPCs	FGFR1
TMEM100	0	0.928347	0.293	0.064	0	TPCs	TMEM100
UBQLN1	0	0.928188	0.533	0.4	0	TPCs	UBQLN1
HIC1	0	0.927898	0.302	0.038	0	TPCs	HIC1
CD63	0	0.927196	0.504	0.26	0	TPCs	CD63
CG-1B	0	0.921952	0.274	0.049	0	TPCs	CG-1B
RPL3	0	0.918681	0.956	0.948	0	TPCs	RPL3
AIMP1	0	0.918148	0.538	0.51	0	TPCs	AIMP1
MYL9	0	0.914799	0.526	0.266	0	TPCs	MYL9
ENSGALG00000026836	0	0.913492	0.344	0.016	0	TPCs	ENSGALG00000026836
RPS3	0	0.912288	0.952	0.861	0	TPCs	RPS3
ADCY6	0	0.908214	0.442	0.303	0	TPCs	ADCY6
PPFIBP2	0	0.902647	0.609	0.318	0	TPCs	PPFIBP2
CACNB2	0	0.900033	0.394	0.314	0	TPCs	CACNB2
PDE4B	0	0.898351	0.281	0.11	0	TPCs	PDE4B
RASA3	0	0.896311	0.5	0.403	0	TPCs	RASA3
FOSL2	0	0.89594	0.351	0.136	0	TPCs	FOSL2
HVCN1	0	0.895601	0.35	0.106	0	TPCs	HVCN1
HK2	0	0.894637	0.496	0.351	0	TPCs	HK2
ASH1L	0	0.893725	0.557	0.456	0	TPCs	ASH1L
FBN1	0	0.892224	0.41	0.261	0	TPCs	FBN1
LAMB2	0	0.89213	0.486	0.225	0	TPCs	LAMB2
WAS	0	0.891585	0.59	0.404	0	TPCs	WAS
PIK3R1	0	0.891139	0.398	0.28	0	TPCs	PIK3R1
ADCYAP1R1	0	0.890415	0.323	0.238	0	TPCs	ADCYAP1R1
LRIG3	0	0.889222	0.307	0.1	0	TPCs	LRIG3
NRP2	0	0.887831	0.338	0.101	0	TPCs	NRP2
G0S2	0	0.883691	0.101	0.022	0	TPCs	G0S2
JUND	0	0.8818	0.362	0.119	0	TPCs	JUND
PXDN	0	0.881426	0.37	0.13	0	TPCs	PXDN
ENC1	0	0.880146	0.323	0.113	0	TPCs	ENC1
TNFAIP3	0	0.879961	0.349	0.167	0	TPCs	TNFAIP3
KLF12	0	0.879316	0.566	0.598	0	TPCs	KLF12
TNFAIP8L3	0	0.878417	0.297	0.048	0	TPCs	TNFAIP8L3
RGS5	0	0.876024	0.478	0.05	0	TPCs	RGS5
HOXA7	0	0.875945	0.33	0.047	0	TPCs	HOXA7
CTBP1	0	0.875904	0.736	0.523	0	TPCs	CTBP1
TGFBR3	0	0.874698	0.477	0.233	0	TPCs	TGFBR3
WLS	0	0.871902	0.426	0.165	0	TPCs	WLS
ENSGALG00000017065	0	0.871316	0.304	0.085	0	TPCs	ENSGALG00000017065
SPEN	0	0.869306	0.758	0.546	0	TPCs	SPEN
EFNB1	0	0.869236	0.38	0.164	0	TPCs	EFNB1
IGFBP4	0	0.868796	0.335	0.092	0	TPCs	IGFBP4
TLN1	0	0.866257	0.598	0.341	0	TPCs	TLN1
TRIB2	0	0.865669	0.327	0.106	0	TPCs	TRIB2
VAPB	0	0.860156	0.593	0.407	0	TPCs	VAPB
DAB2	0	0.859938	0.395	0.185	0	TPCs	DAB2
TCP11X2	0	0.859912	0.375	0.211	0	TPCs	TCP11X2
NUCKS1	0	0.859456	0.744	0.554	0	TPCs	NUCKS1
ENSGALG00000034737	0	0.858794	0.439	0.201	0	TPCs	ENSGALG00000034737
HDAC4	0	0.856936	0.591	0.502	0	TPCs	HDAC4
CLASP2	0	0.856813	0.526	0.475	0	TPCs	CLASP2
NR0B1	0	0.856109	0.329	0.181	0	TPCs	NR0B1
PTCH1	0	0.854367	0.416	0.308	0	TPCs	PTCH1
ENSGALG00000041422	0	0.853322	0.622	0.401	0	TPCs	ENSGALG00000041422
ARHGAP6	0	0.853296	0.331	0.162	0	TPCs	ARHGAP6
MEOX2	0	0.852685	0.249	0.022	0	TPCs	MEOX2
SPTAN1	0	0.851212	0.755	0.569	0	TPCs	SPTAN1
TOP1	0	0.850847	0.618	0.562	0	TPCs	TOP1
CREBBP	0	0.85063	0.687	0.559	0	TPCs	CREBBP
RSU1	0	0.849338	0.509	0.366	0	TPCs	RSU1
MMP23B	0	0.849191	0.294	0.065	0	TPCs	MMP23B
HSPA5	0	0.847533	0.736	0.609	0	TPCs	HSPA5
HOXA5	0	0.844419	0.313	0.038	0	TPCs	HOXA5
ADD3	0	0.843241	0.592	0.416	0	TPCs	ADD3
TCF21	0	0.841496	0.279	0.023	0	TPCs	TCF21
ENSGALG00000038635	0	0.840785	0.482	0.273	0	TPCs	ENSGALG00000038635
EHD2	0	0.840775	0.379	0.14	0	TPCs	EHD2
NAV1	0	0.839329	0.307	0.076	0	TPCs	NAV1
MYO1C	0	0.838749	0.452	0.343	0	TPCs	MYO1C
KMT2E	0	0.837942	0.775	0.72	0	TPCs	KMT2E
HECTD1	0	0.837074	0.572	0.44	0	TPCs	HECTD1
RBPMS2	0	0.832087	0.359	0.131	0	TPCs	RBPMS2
ANTXRL	0	0.831092	0.337	0.052	0	TPCs	ANTXRL
NTF3	0	0.831007	0.289	0.099	0	TPCs	NTF3
ANXA6	0	0.830388	0.549	0.272	0	TPCs	ANXA6
ENSGALG00000048343	0	0.830186	0.359	0.185	0	TPCs	ENSGALG00000048343
NOTCH2	0	0.829791	0.582	0.325	0	TPCs	NOTCH2
RPL21	0	0.82778	0.985	0.988	0	TPCs	RPL21
RPL29	0	0.826445	0.978	0.977	0	TPCs	RPL29
ID4	0	0.825	0.236	0.102	0	TPCs	ID4
EIF3A	0	0.823647	0.589	0.457	0	TPCs	EIF3A
RPL6	0	0.823469	0.99	0.974	0	TPCs	RPL6
WSB1	0	0.823084	0.595	0.401	0	TPCs	WSB1
KANSL1L	0	0.822198	0.513	0.528	0	TPCs	KANSL1L
LPP	0	0.821349	0.472	0.333	0	TPCs	LPP
CALM1	0	0.821247	0.902	0.626	0	TPCs	CALM1
CDC42BPA	0	0.820057	0.6	0.412	0	TPCs	CDC42BPA
HNMT	0	0.818407	0.242	0.058	0	TPCs	HNMT
SUSD6	0	0.818061	0.363	0.298	0	TPCs	SUSD6
EML6	0	0.815673	0.24	0.134	0	TPCs	EML6
RPL17	0	0.815064	0.979	0.985	0	TPCs	RPL17
RPL34	0	0.81273	0.971	0.965	0	TPCs	RPL34
FERMT2	0	0.812719	0.458	0.248	0	TPCs	FERMT2
HNRNPR	0	0.81184	0.723	0.582	0	TPCs	HNRNPR
VEGFD	0	0.811818	0.28	0.026	0	TPCs	VEGFD
RPS20	0	0.811779	0.972	0.969	0	TPCs	RPS20
GSTM3	0	0.809174	0.634	0.356	0	TPCs	GSTM3
RHOJ	0	0.808249	0.329	0.075	0	TPCs	RHOJ
RPL27A	0	0.807937	0.968	0.977	0	TPCs	RPL27A
SEPTIN9	0	0.806497	0.401	0.131	0	TPCs	SEPTIN9
PRKCE	0	0.804425	0.375	0.236	0	TPCs	PRKCE
HNRNPA3	0	0.804243	0.811	0.58	0	TPCs	HNRNPA3
PLCG1	0	0.802495	0.393	0.176	0	TPCs	PLCG1
CRY1	0	0.800142	0.54	0.554	0	TPCs	CRY1
ARID4A	0	0.800043	0.507	0.408	0	TPCs	ARID4A
TESC	0	0.798577	0.244	0.043	0	TPCs	TESC
VAPA	0	0.797013	0.708	0.731	0	TPCs	VAPA
NFIC	0	0.7965	0.447	0.275	0	TPCs	NFIC
GLI3	0	0.796201	0.333	0.249	0	TPCs	GLI3
RPS24	0	0.792002	0.981	0.987	0	TPCs	RPS24
TEAD3	0	0.791623	0.324	0.121	0	TPCs	TEAD3
ARHGAP28	0	0.791055	0.192	0.02	0	TPCs	ARHGAP28
CTTN	0	0.790823	0.518	0.404	0	TPCs	CTTN
VSTM4	0	0.788192	0.275	0.054	0	TPCs	VSTM4
DKK3	0	0.786878	0.216	0.091	0	TPCs	DKK3
ENSGALG00000042611	0	0.785877	0.373	0.174	0	TPCs	ENSGALG00000042611
SGMS1	0	0.784497	0.419	0.229	0	TPCs	SGMS1
NCL	0	0.784491	0.878	0.79	0	TPCs	NCL
ABL1	0	0.784264	0.379	0.236	0	TPCs	ABL1
KCNQ5	0	0.784256	0.246	0.172	0	TPCs	KCNQ5
ENSGALG00000001476	0	0.782321	0.479	0.307	0	TPCs	ENSGALG00000001476
ZMIZ1	0	0.782143	0.527	0.361	0	TPCs	ZMIZ1
TSHZ3	0	0.779167	0.4	0.379	0	TPCs	TSHZ3
HOXB5	0	0.777326	0.249	0.023	0	TPCs	HOXB5
MED13L	0	0.777263	0.419	0.296	0	TPCs	MED13L
SRPX	0	0.776624	0.318	0.121	0	TPCs	SRPX
HEXIM1	0	0.775192	0.418	0.337	0	TPCs	HEXIM1
NFE2L2	0	0.774639	0.488	0.448	0	TPCs	NFE2L2
RPL18A	0	0.77409	0.934	0.928	0	TPCs	RPL18A
IGF2BP3	0	0.773715	0.33	0.141	0	TPCs	IGF2BP3
LIMA1	0	0.767498	0.424	0.405	0	TPCs	LIMA1
AKAP9	0	0.766665	0.585	0.42	0	TPCs	AKAP9
TMSB4X	0	0.766267	0.981	0.586	0	TPCs	TMSB4X
TNFRSF1A	0	0.76539	0.346	0.143	0	TPCs	TNFRSF1A
EMX2	0	0.765133	0.259	0.018	0	TPCs	EMX2
LAMC1	0	0.763593	0.479	0.288	0	TPCs	LAMC1
PCDH19	0	0.76296	0.336	0.108	0	TPCs	PCDH19
SRSF11	0	0.76169	0.564	0.481	0	TPCs	SRSF11
ENSGALG00000006818	0	0.76117	0.476	0.368	0	TPCs	ENSGALG00000006818
RBMXL1	0	0.761117	0.619	0.629	0	TPCs	RBMXL1
PNISR	0	0.755661	0.644	0.647	0	TPCs	PNISR
CISH	0	0.753984	0.288	0.113	0	TPCs	CISH
CD47	0	0.753678	0.622	0.377	0	TPCs	CD47
MTHFD1L	0	0.753662	0.22	0.12	0	TPCs	MTHFD1L
DUSP6	0	0.753135	0.282	0.081	0	TPCs	DUSP6
GSTM2	0	0.752318	0.404	0.216	0	TPCs	GSTM2
RASL12	0	0.751956	0.189	0.044	0	TPCs	RASL12
FAM46A	0	0.751719	0.301	0.133	0	TPCs	FAM46A
RPL10A	0	0.749662	0.944	0.971	0	TPCs	RPL10A
ENSGALG00000003605	0	0.748835	0.675	0.511	0	TPCs	ENSGALG00000003605
NUMB	0	0.748148	0.515	0.519	0	TPCs	NUMB
ANKRD11	0	0.745983	0.831	0.621	0	TPCs	ANKRD11
HIVEP1	0	0.745572	0.597	0.62	0	TPCs	HIVEP1
DOCK1	0	0.742567	0.453	0.28	0	TPCs	DOCK1
CCNL2	0	0.741305	0.532	0.445	0	TPCs	CCNL2
FREM1	0	0.741058	0.23	0.033	0	TPCs	FREM1
MEF2A	0	0.740032	0.58	0.416	0	TPCs	MEF2A
PRKCA	0	0.739867	0.426	0.403	0	TPCs	PRKCA
PHLDB2	0	0.738745	0.463	0.256	0	TPCs	PHLDB2
RBM10	0	0.737805	0.706	0.651	0	TPCs	RBM10
CLEC3B	0	0.736853	0.358	0.056	0	TPCs	CLEC3B
JAK2	0	0.736753	0.307	0.219	0	TPCs	JAK2
HDGFRP2	0	0.736623	0.391	0.297	0	TPCs	HDGFRP2
ZNF462	0	0.735603	0.416	0.292	0	TPCs	ZNF462
SPRY2	0	0.733981	0.248	0.054	0	TPCs	SPRY2
GSN	0	0.733788	0.463	0.289	0	TPCs	GSN
INIP	0	0.731226	0.336	0.258	0	TPCs	INIP
MEX3A	0	0.731182	0.274	0.116	0	TPCs	MEX3A
AGRN	0	0.73087	0.496	0.254	0	TPCs	AGRN
BICD2	0	0.730038	0.679	0.509	0	TPCs	BICD2
EEF1D	0	0.729852	0.933	0.945	0	TPCs	EEF1D
2024-09-07	0	0.728208	0.753	0.714	0	TPCs	2024-09-07
EP300	0	0.724672	0.501	0.358	0	TPCs	EP300
PCF11	0	0.724357	0.575	0.56	0	TPCs	PCF11
INPP4A	0	0.722978	0.468	0.47	0	TPCs	INPP4A
FNBP1L	0	0.722194	0.495	0.488	0	TPCs	FNBP1L
ARHGAP21	0	0.721347	0.622	0.67	0	TPCs	ARHGAP21
PDLIM7	0	0.720291	0.294	0.107	0	TPCs	PDLIM7
LASP1	0	0.720152	0.578	0.312	0	TPCs	LASP1
PKDCC	0	0.720005	0.177	0.028	0	TPCs	PKDCC
ENSGALG00000006864	0	0.719615	0.242	0.074	0	TPCs	ENSGALG00000006864
CD34	0	0.71927	0.289	0.042	0	TPCs	CD34
PPIA	0	0.718243	0.969	0.912	0	TPCs	PPIA
SOCS1	0	0.717623	0.199	0.057	0	TPCs	SOCS1
TMEM50A	0	0.716426	0.529	0.378	0	TPCs	TMEM50A
ESD	0	0.716134	0.438	0.349	0	TPCs	ESD
SPECC1L	0	0.715805	0.504	0.434	0	TPCs	SPECC1L
SSPN	0	0.713645	0.264	0.042	0	TPCs	SSPN
2024-09-06	0	0.71306	0.476	0.477	0	TPCs	2024-09-06
MACF1	0	0.712058	0.543	0.369	0	TPCs	MACF1
ITGAV	0	0.712044	0.59	0.492	0	TPCs	ITGAV
HOXA9	0	0.710975	0.241	0.049	0	TPCs	HOXA9
RPS19	0	0.709643	0.988	0.994	0	TPCs	RPS19
S100A10	0	0.708675	0.653	0.575	0	TPCs	S100A10
BNIP3L	0	0.708438	0.501	0.393	0	TPCs	BNIP3L
OLFML3	0	0.707683	0.31	0.14	0	TPCs	OLFML3
RPL22	0	0.706503	0.937	0.854	0	TPCs	RPL22
ENSGALG00000048563	0	0.706312	0.3	0.141	0	TPCs	ENSGALG00000048563
TGFB3	0	0.706238	0.299	0.142	0	TPCs	TGFB3
NRSN1	0	0.70601	0.299	0.148	0	TPCs	NRSN1
ELL	0	0.705742	0.558	0.599	0	TPCs	ELL
DSTN	0	0.705087	0.848	0.727	0	TPCs	DSTN
ENSGALG00000051297	0	0.704309	0.405	0.344	0	TPCs	ENSGALG00000051297
PDZRN3	0	0.70411	0.28	0.156	0	TPCs	PDZRN3
PTPRM	0	0.703854	0.551	0.407	0	TPCs	PTPRM
ARHGAP5	0	0.703381	0.621	0.447	0	TPCs	ARHGAP5
DGKH	0	0.702354	0.31	0.208	0	TPCs	DGKH
RPL23	0	0.700175	0.986	0.991	0	TPCs	RPL23
ARHGEF12	0	0.69973	0.516	0.412	0	TPCs	ARHGEF12
OSBPL6	0	0.69913	0.225	0.097	0	TPCs	OSBPL6
NFATC3	0	0.698122	0.387	0.314	0	TPCs	NFATC3
APP	0	0.697418	0.654	0.417	0	TPCs	APP
ATP2B1	0	0.697205	0.52	0.291	0	TPCs	ATP2B1
KLF13	0	0.697127	0.494	0.364	0	TPCs	KLF13
RPS6	0	0.696354	0.98	0.979	0	TPCs	RPS6
TM9SF2L	0	0.696208	0.472	0.456	0	TPCs	TM9SF2L
SAT1	0	0.695419	0.671	0.625	0	TPCs	SAT1
F2RL2	0	0.692321	0.237	0.063	0	TPCs	F2RL2
ARPC1B	0	0.69164	0.281	0.054	0	TPCs	ARPC1B
SYNCRIP	0	0.691308	0.514	0.415	0	TPCs	SYNCRIP
PRRX2	0	0.691249	0.235	0.037	0	TPCs	PRRX2
ZNF704	0	0.690977	0.426	0.384	0	TPCs	ZNF704
ENSGALG00000002527	0	0.689429	0.282	0.208	0	TPCs	ENSGALG00000002527
RPL7A	0	0.689217	0.959	0.972	0	TPCs	RPL7A
RPS17	0	0.687072	0.986	0.99	0	TPCs	RPS17
TRPM7	0	0.685419	0.358	0.282	0	TPCs	TRPM7
EHBP1	0	0.685125	0.65	0.631	0	TPCs	EHBP1
ZYX	0	0.683196	0.44	0.254	0	TPCs	ZYX
SFRP1	0	0.682831	0.229	0.02	0	TPCs	SFRP1
PREX1	0	0.67959	0.346	0.214	0	TPCs	PREX1
SLC25A25	0	0.679509	0.395	0.276	0	TPCs	SLC25A25
NET1	0	0.676794	0.433	0.36	0	TPCs	NET1
RBP5	0	0.675595	0.475	0.35	0	TPCs	RBP5
ENSGALG00000012621	0	0.67456	0.36	0.302	0	TPCs	ENSGALG00000012621
LHX9	0	0.672007	0.217	0.014	0	TPCs	LHX9
LRP6	0	0.671832	0.277	0.191	0	TPCs	LRP6
PNRC2	0	0.669918	0.429	0.364	0	TPCs	PNRC2
IL6ST	0	0.668767	0.449	0.348	0	TPCs	IL6ST
ENSGALG00000047761	0	0.668364	0.262	0.033	0	TPCs	ENSGALG00000047761
RASD1	0	0.667938	0.256	0.141	0	TPCs	RASD1
PHF3	0	0.667556	0.607	0.511	0	TPCs	PHF3
RXRA	0	0.666816	0.317	0.194	0	TPCs	RXRA
ACTR3	0	0.666718	0.575	0.398	0	TPCs	ACTR3
SEMA5B	0	0.666399	0.293	0.165	0	TPCs	SEMA5B
NARS	0	0.665653	0.505	0.466	0	TPCs	NARS
CAV1	0	0.663994	0.239	0.095	0	TPCs	CAV1
TRA2B	0	0.663067	0.569	0.446	0	TPCs	TRA2B
SPON2	0	0.66275	0.162	0.026	0	TPCs	SPON2
AR	0	0.658472	0.243	0.08	0	TPCs	AR
SLC16A2	0	0.657583	0.247	0.044	0	TPCs	SLC16A2
SLC43A2	0	0.656544	0.249	0.059	0	TPCs	SLC43A2
TRPV2	0	0.655185	0.237	0.049	0	TPCs	TRPV2
RPS8	0	0.655141	0.979	0.992	0	TPCs	RPS8
CAT	0	0.65367	0.348	0.211	0	TPCs	CAT
NT5C2	0	0.65324	0.431	0.359	0	TPCs	NT5C2
HIF1A	0	0.652585	0.57	0.399	0	TPCs	HIF1A
IGSF3	0	0.65246	0.232	0.096	0	TPCs	IGSF3
EIF3H	0	0.65104	0.769	0.828	0	TPCs	EIF3H
BIRC6	0	0.650142	0.587	0.464	0	TPCs	BIRC6
CPNE1	0	0.649967	0.382	0.304	0	TPCs	CPNE1
WFS1	0	0.649797	0.393	0.272	0	TPCs	WFS1
SLC9A9	0	0.647766	0.29	0.178	0	TPCs	SLC9A9
CDC42EP4	0	0.646173	0.28	0.072	0	TPCs	CDC42EP4
SLC44A3	0	0.645883	0.247	0.164	0	TPCs	SLC44A3
COLEC11	0	0.645688	0.232	0.06	0	TPCs	COLEC11
IFNGR2	0	0.644796	0.369	0.271	0	TPCs	IFNGR2
BICD1	0	0.64475	0.3	0.215	0	TPCs	BICD1
PRNP	0	0.64381	0.346	0.142	0	TPCs	PRNP
TMPO	0	0.642571	0.344	0.201	0	TPCs	TMPO
SEC61G	0	0.640527	0.496	0.36	0	TPCs	SEC61G
TTYH3	0	0.639811	0.401	0.282	0	TPCs	TTYH3
ITGB3	0	0.638256	0.213	0.018	0	TPCs	ITGB3
MTUS1	0	0.638204	0.309	0.204	0	TPCs	MTUS1
DENND2A	0	0.636702	0.276	0.115	0	TPCs	DENND2A
ENSGALG00000031604	0	0.636477	0.426	0.413	0	TPCs	ENSGALG00000031604
ITGA4	0	0.635442	0.258	0.037	0	TPCs	ITGA4
SPRED1	0	0.634096	0.342	0.209	0	TPCs	SPRED1
ENSGALG00000029485	0	0.63359	0.228	0.109	0	TPCs	ENSGALG00000029485
CNBP	0	0.632227	0.807	0.77	0	TPCs	CNBP
HP1BP3	0	0.631935	0.436	0.375	0	TPCs	HP1BP3
SEPT2L	0	0.631623	0.471	0.343	0	TPCs	SEPT2L
ADH4	0	0.630658	0.36	0.293	0	TPCs	ADH4
DKC1	0	0.630636	0.396	0.327	0	TPCs	DKC1
UBTF	0	0.629225	0.391	0.237	0	TPCs	UBTF
TMED11	0	0.628688	0.183	0.019	0	TPCs	TMED11
NSA2	0	0.628619	0.76	0.572	0	TPCs	NSA2
SDCBP	0	0.62842	0.614	0.517	0	TPCs	SDCBP
U2SURP	0	0.626038	0.565	0.509	0	TPCs	U2SURP
RPL31	0	0.625561	0.953	0.972	0	TPCs	RPL31
LMNA.1	0	0.625444	0.241	0.083	0	TPCs	LMNA.1
RRBP1	0	0.62422	0.333	0.241	0	TPCs	RRBP1
TUBA1B	0	0.621871	0.512	0.444	0	TPCs	TUBA1B
SORBS1	0	0.621217	0.324	0.189	0	TPCs	SORBS1
PPM1E	0	0.621159	0.358	0.261	0	TPCs	PPM1E
DLG1	0	0.620453	0.318	0.267	0	TPCs	DLG1
INHBA	0	0.618451	0.178	0.069	0	TPCs	INHBA
SF3B1	0	0.617908	0.548	0.481	0	TPCs	SF3B1
FBN2	0	0.616663	0.28	0.16	0	TPCs	FBN2
RAP1B	0	0.61494	0.528	0.532	0	TPCs	RAP1B
TBX3	0	0.61406	0.219	0.02	0	TPCs	TBX3
FBLN1	0	0.612967	0.211	0.109	0	TPCs	FBLN1
ZNF423	0	0.612532	0.425	0.371	0	TPCs	ZNF423
CORO1C	0	0.61206	0.598	0.646	0	TPCs	CORO1C
TAX1BP1	0	0.611531	0.759	0.645	0	TPCs	TAX1BP1
PLPP3	0	0.611394	0.278	0.15	0	TPCs	PLPP3
DLG5	0	0.608787	0.283	0.205	0	TPCs	DLG5
CYFIP1	0	0.606011	0.449	0.367	0	TPCs	CYFIP1
SRSF5A	0	0.605581	0.51	0.454	0	TPCs	SRSF5A
LAPTM4B	0	0.604659	0.242	0.169	0	TPCs	LAPTM4B
EYA4	0	0.604465	0.163	0.047	0	TPCs	EYA4
DACT1	0	0.603176	0.219	0.028	0	TPCs	DACT1
ENSGALG00000014963	0	0.602471	0.181	0.046	0	TPCs	ENSGALG00000014963
FHL2	0	0.602283	0.162	0.027	0	TPCs	FHL2
MT-ND2	0	0.600839	0.992	0.802	0	TPCs	MT-ND2
NR1H3	0	0.599106	0.466	0.425	0	TPCs	NR1H3
RPL7	0	0.599069	0.971	0.986	0	TPCs	RPL7
ANXA11	0	0.597276	0.485	0.334	0	TPCs	ANXA11
EEF2	0	0.596984	0.962	0.972	0	TPCs	EEF2
SMIM3	0	0.596499	0.221	0.098	0	TPCs	SMIM3
PLS3	0	0.596119	0.352	0.217	0	TPCs	PLS3
CNRIP1	0	0.594708	0.157	0.013	0	TPCs	CNRIP1
P3H4	0	0.594555	0.24	0.064	0	TPCs	P3H4
PLPP1	0	0.594296	0.286	0.189	0	TPCs	PLPP1
DYNC1H1	0	0.59417	0.655	0.611	0	TPCs	DYNC1H1
MORC4	0	0.593767	0.408	0.357	0	TPCs	MORC4
MAP3K14	0	0.592397	0.27	0.142	0	TPCs	MAP3K14
FLI1	0	0.591562	0.236	0.084	0	TPCs	FLI1
TXNIP	0	0.5914	0.224	0.094	0	TPCs	TXNIP
ZNF503	0	0.589628	0.22	0.059	0	TPCs	ZNF503
SMARCA1	0	0.589149	0.345	0.3	0	TPCs	SMARCA1
NF1	0	0.588772	0.487	0.435	0	TPCs	NF1
REV3L	0	0.588371	0.502	0.456	0	TPCs	REV3L
BCL11A	0	0.587876	0.212	0.091	0	TPCs	BCL11A
FRMD6	0	0.587489	0.25	0.063	0	TPCs	FRMD6
SLC7A2	0	0.586938	0.216	0.068	0	TPCs	SLC7A2
GATA4	0	0.586537	0.342	0.256	0	TPCs	GATA4
MAFB	0	0.584566	0.246	0.062	0	TPCs	MAFB
RPL37A	0	0.584381	0.975	0.991	0	TPCs	RPL37A
EFEMP1	0	0.58397	0.35	0.216	0	TPCs	EFEMP1
RPS10	0	0.583721	0.975	0.987	0	TPCs	RPS10
DNAJB1	0	0.583589	0.206	0.116	0	TPCs	DNAJB1
ELK3	0	0.58291	0.36	0.238	0	TPCs	ELK3
XPO1	0	0.58197	0.648	0.597	0	TPCs	XPO1
ENSGALG00000004169	0	0.581483	0.332	0.272	0	TPCs	ENSGALG00000004169
UBE2E3	0	0.580963	0.256	0.098	0	TPCs	UBE2E3
UTRN	0	0.580225	0.591	0.524	0	TPCs	UTRN
ILK	0	0.57915	0.296	0.185	0	TPCs	ILK
ENSGALG00000045540	0	0.578706	0.259	0.106	0	TPCs	ENSGALG00000045540
ENSGALG00000009628	0	0.576942	0.173	0.022	0	TPCs	ENSGALG00000009628
ADAMTS19	0	0.576131	0.165	0.077	0	TPCs	ADAMTS19
LRP1	0	0.575678	0.287	0.142	0	TPCs	LRP1
BCAT1	0	0.574944	0.277	0.153	0	TPCs	BCAT1
RBM39	0	0.573961	0.631	0.616	0	TPCs	RBM39
SH3BGRL3	0	0.573691	0.384	0.265	0	TPCs	SH3BGRL3
CERCAM	0	0.573093	0.195	0.03	0	TPCs	CERCAM
TBX2	0	0.572966	0.196	0.026	0	TPCs	TBX2
ENSGALG00000002326	0	0.572863	0.259	0.107	0	TPCs	ENSGALG00000002326
TP53BP2	0	0.57279	0.429	0.268	0	TPCs	TP53BP2
NFIX	0	0.572486	0.377	0.267	0	TPCs	NFIX
CLC2DL3	0	0.570994	0.244	0.134	0	TPCs	CLC2DL3
COX7C	0	0.569364	0.724	0.671	0	TPCs	COX7C
RPS7	0	0.568251	0.96	0.979	0	TPCs	RPS7
LRRK1	0	0.567836	0.153	0.062	0	TPCs	LRRK1
ENSGALG00000046720	0	0.566187	0.197	0.073	0	TPCs	ENSGALG00000046720
HES4	0	0.563559	0.265	0.182	0	TPCs	HES4
ACVR1	0	0.563493	0.413	0.375	0	TPCs	ACVR1
HNRNPA2B1	0	0.563155	0.807	0.652	0	TPCs	HNRNPA2B1
CTNNA1	0	0.562594	0.402	0.33	0	TPCs	CTNNA1
FAT1	0	0.56251	0.411	0.305	0	TPCs	FAT1
FAT4	0	0.56243	0.311	0.157	0	TPCs	FAT4
EIF3F	0	0.561674	0.458	0.415	0	TPCs	EIF3F
ALX1	0	0.559847	0.156	0.015	0	TPCs	ALX1
ENSGALG00000017220	0	0.558528	0.316	0.225	0	TPCs	ENSGALG00000017220
HTRA3	0	0.557678	0.189	0.028	0	TPCs	HTRA3
RHOU	0	0.557266	0.228	0.134	0	TPCs	RHOU
C6orf62	0	0.557145	0.34	0.257	0	TPCs	C6orf62
CEMIP	0	0.555894	0.161	0.069	0	TPCs	CEMIP
RBM26	0	0.55544	0.507	0.448	0	TPCs	RBM26
ELOVL1	0	0.553849	0.303	0.224	0	TPCs	ELOVL1
HOXA6	0	0.553644	0.198	0.027	0	TPCs	HOXA6
GNB1	0	0.553535	0.662	0.579	0	TPCs	GNB1
FGFR2	0	0.553337	0.229	0.12	0	TPCs	FGFR2
MAP3K5	0	0.553145	0.396	0.294	0	TPCs	MAP3K5
HMOX1	0	0.553002	0.138	0.032	0	TPCs	HMOX1
SNAI1	0	0.551944	0.142	0.035	0	TPCs	SNAI1
TMEM131L	0	0.551741	0.32	0.234	0	TPCs	TMEM131L
KCNB2	0	0.551126	0.137	0.045	0	TPCs	KCNB2
ECE1	0	0.550615	0.274	0.132	0	TPCs	ECE1
PPP2R5C	0	0.549451	0.408	0.343	0	TPCs	PPP2R5C
CAPZA2	0	0.549202	0.538	0.463	0	TPCs	CAPZA2
ENSGALG00000003747	0	0.548713	0.286	0.162	0	TPCs	ENSGALG00000003747
MARCKSL1	0	0.54844	0.607	0.395	0	TPCs	MARCKSL1
PPIC	0	0.546457	0.301	0.2	0	TPCs	PPIC
RHOA	0	0.545436	0.864	0.812	0	TPCs	RHOA
ITM2B	0	0.545292	0.634	0.457	0	TPCs	ITM2B
PLCD1	0	0.54135	0.221	0.121	0	TPCs	PLCD1
GNAI2	0	0.540317	0.417	0.347	0	TPCs	GNAI2
TUFT1	0	0.53971	0.224	0.076	0	TPCs	TUFT1
MATN2	0	0.539151	0.217	0.103	0	TPCs	MATN2
TBL1XR1	0	0.537276	0.6	0.661	0	TPCs	TBL1XR1
SRRM1	0	0.537145	0.595	0.49	0	TPCs	SRRM1
CCDC3	0	0.536553	0.18	0.11	0	TPCs	CCDC3
RPS26	0	0.536331	0.968	0.977	0	TPCs	RPS26
LMO1	0	0.535065	0.176	0.092	0	TPCs	LMO1
PHF2	0	0.534449	0.229	0.117	0	TPCs	PHF2
PRICKLE2	0	0.534189	0.187	0.029	0	TPCs	PRICKLE2
SH3BP4	0	0.533321	0.243	0.108	0	TPCs	SH3BP4
VTN	0	0.533158	0.161	0.084	0	TPCs	VTN
WNT4	0	0.532416	0.17	0.021	0	TPCs	WNT4
EIF3E	0	0.532333	0.72	0.8	0	TPCs	EIF3E
GFRA1	0	0.53175	0.196	0.12	0	TPCs	GFRA1
TALDO1	0	0.531084	0.335	0.258	0	TPCs	TALDO1
ARHGDIA	0	0.529235	0.37	0.245	0	TPCs	ARHGDIA
FAR2	0	0.527703	0.18	0.095	0	TPCs	FAR2
COLEC10	0	0.522854	0.284	0.168	0	TPCs	COLEC10
PPA2	0	0.521803	0.277	0.201	0	TPCs	PPA2
FHL5	0	0.521238	0.15	0.03	0	TPCs	FHL5
ZC3H7A	0	0.518713	0.364	0.308	0	TPCs	ZC3H7A
SPIN1Z	0	0.518572	0.508	0.419	0	TPCs	SPIN1Z
ADGRL2	0	0.518341	0.471	0.32	0	TPCs	ADGRL2
RELL1	0	0.515687	0.316	0.218	0	TPCs	RELL1
PXDC1	0	0.515686	0.242	0.129	0	TPCs	PXDC1
ENSGALG00000013512	0	0.513766	0.582	0.617	0	TPCs	ENSGALG00000013512
C1QTNF7	0	0.513121	0.184	0.08	0	TPCs	C1QTNF7
ENSGALG00000011687	0	0.512831	0.16	0.086	0	TPCs	ENSGALG00000011687
CBX3	0	0.512589	0.6	0.488	0	TPCs	CBX3
CA8	0	0.511818	0.183	0.086	0	TPCs	CA8
CMIP	0	0.511489	0.402	0.209	0	TPCs	CMIP
CLIC2	0	0.511015	0.227	0.056	0	TPCs	CLIC2
FGFRL1	0	0.509355	0.349	0.246	0	TPCs	FGFRL1
ETV1	0	0.507698	0.266	0.179	0	TPCs	ETV1
STAG2	0	0.503008	0.405	0.358	0	TPCs	STAG2
ANKRD44	0	0.50226	0.439	0.357	0	TPCs	ANKRD44
ZBTB32	0	0.501732	0.241	0.159	0	TPCs	ZBTB32
RPS15A	0	0.499569	0.976	0.989	0	TPCs	RPS15A
CNTNAP1	0	0.498099	0.179	0.013	0	TPCs	CNTNAP1
OSR1	0	0.497895	0.134	0.007	0	TPCs	OSR1
MAML2	0	0.497718	0.479	0.363	0	TPCs	MAML2
TOP2B	0	0.496585	0.602	0.602	0	TPCs	TOP2B
PMEPA1	0	0.496134	0.291	0.182	0	TPCs	PMEPA1
PIM3	0	0.495864	0.211	0.114	0	TPCs	PIM3
PPP2R2D	0	0.494582	0.508	0.426	0	TPCs	PPP2R2D
PECAM1	0	0.494249	0.338	0.265	0	TPCs	PECAM1
SH3BP5	0	0.493105	0.287	0.187	0	TPCs	SH3BP5
LRRC8C	0	0.49189	0.281	0.213	0	TPCs	LRRC8C
APPL2	0	0.491666	0.275	0.212	0	TPCs	APPL2
RPS21	0	0.490071	0.947	0.975	0	TPCs	RPS21
ZFP36L2	0	0.4868	0.2	0.058	0	TPCs	ZFP36L2
DHRS7	0	0.486406	0.517	0.512	0	TPCs	DHRS7
RPL35	0	0.485813	0.973	0.976	0	TPCs	RPL35
ENSGALG00000007508	0	0.4848	0.183	0.027	0	TPCs	ENSGALG00000007508
PTPN13	0	0.484353	0.212	0.124	0	TPCs	PTPN13
RPL30	0	0.48335	0.944	0.972	0	TPCs	RPL30
PDIA4	0	0.48326	0.411	0.326	0	TPCs	PDIA4
RBM24	0	0.482019	0.182	0.062	0	TPCs	RBM24
ENSGALG00000037869	0	0.481763	0.188	0.034	0	TPCs	ENSGALG00000037869
ATP6V0C	0	0.480982	0.689	0.655	0	TPCs	ATP6V0C
NEK6	0	0.480183	0.446	0.398	0	TPCs	NEK6
FOXS1	0	0.480029	0.139	0.018	0	TPCs	FOXS1
LUC7L2	0	0.479301	0.444	0.405	0	TPCs	LUC7L2
AKR1B1	0	0.478881	0.677	0.434	0	TPCs	AKR1B1
ZFP36L1	0	0.478344	0.28	0.152	0	TPCs	ZFP36L1
PTK7	0	0.476663	0.257	0.158	0	TPCs	PTK7
FUBP3	0	0.47374	0.397	0.347	0	TPCs	FUBP3
CYGB	0	0.472682	0.158	0.009	0	TPCs	CYGB
P3H2	0	0.471996	0.168	0.046	0	TPCs	P3H2
PRELP	0	0.471196	0.177	0.075	0	TPCs	PRELP
MYD88	0	0.469202	0.214	0.112	0	TPCs	MYD88
SOD1	0	0.467262	0.566	0.486	0	TPCs	SOD1
PROCR	0	0.466854	0.146	0.033	0	TPCs	PROCR
C1QTNF5	0	0.465357	0.177	0.019	0	TPCs	C1QTNF5
IL13RA1	0	0.461314	0.168	0.027	0	TPCs	IL13RA1
OGT	0	0.460834	0.52	0.49	0	TPCs	OGT
RARRES1	0	0.460537	0.279	0.131	0	TPCs	RARRES1
APLP2	0	0.459521	0.771	0.718	0	TPCs	APLP2
RAB3IL1	0	0.459188	0.209	0.093	0	TPCs	RAB3IL1
KIAA0513	0	0.45914	0.215	0.131	0	TPCs	KIAA0513
KANK4	0	0.451511	0.195	0.074	0	TPCs	KANK4
SLC40A1	0	0.451081	0.22	0.109	0	TPCs	SLC40A1
CSNK1D	0	0.450164	0.486	0.475	0	TPCs	CSNK1D
COX3	0	0.450039	1	0.932	0	TPCs	COX3
ETS1	0	0.449611	0.333	0.093	0	TPCs	ETS1
RPL24	0	0.449028	0.965	0.988	0	TPCs	RPL24
RASSF1	0	0.44893	0.298	0.185	0	TPCs	RASSF1
KANK1	0	0.446653	0.498	0.435	0	TPCs	KANK1
RPL5	0	0.44485	0.932	0.944	0	TPCs	RPL5
NDFIP1	0	0.444169	0.478	0.389	0	TPCs	NDFIP1
PDGFRB	0	0.44254	0.18	0.024	0	TPCs	PDGFRB
RAB12	0	0.442237	0.32	0.25	0	TPCs	RAB12
MAP2K3	0	0.441272	0.261	0.166	0	TPCs	MAP2K3
ENSGALG00000054937	0	0.440853	0.161	0.035	0	TPCs	ENSGALG00000054937
AHDC1	0	0.440336	0.241	0.153	0	TPCs	AHDC1
RPL12	0	0.440067	0.961	0.982	0	TPCs	RPL12
AIF1L	0	0.440003	0.496	0.334	0	TPCs	AIF1L
CG-16	0	0.435019	0.167	0.046	0	TPCs	CG-16
ENSGALG00000047321	0	0.430699	0.146	0.022	0	TPCs	ENSGALG00000047321
ND1	0	0.42886	0.998	0.853	0	TPCs	ND1
IFNGR1	0	0.42682	0.271	0.173	0	TPCs	IFNGR1
HS3ST1	0	0.426378	0.119	0.031	0	TPCs	HS3ST1
ETV5	0	0.425965	0.205	0.13	0	TPCs	ETV5
FKBP9	0	0.425595	0.222	0.116	0	TPCs	FKBP9
RPLP2	0	0.4251	0.988	0.956	0	TPCs	RPLP2
EPHB2	0	0.424865	0.205	0.135	0	TPCs	EPHB2
RPL36AL	0	0.424725	0.957	0.984	0	TPCs	RPL36AL
ZFHX4	0	0.423111	0.188	0.115	0	TPCs	ZFHX4
RPS11	0	0.423	0.976	0.991	0	TPCs	RPS11
EFHD1	0	0.421022	0.261	0.176	0	TPCs	EFHD1
CX3CL1	0	0.420972	0.124	0.035	0	TPCs	CX3CL1
ITM2C	0	0.420908	0.177	0.056	0	TPCs	ITM2C
TAGLN2	0	0.420656	0.191	0.046	0	TPCs	TAGLN2
RASGRP1	0	0.420575	0.178	0.077	0	TPCs	RASGRP1
GNB2L1	0	0.416668	0.956	0.981	0	TPCs	GNB2L1
NT5DC2	0	0.416632	0.238	0.161	0	TPCs	NT5DC2
ENSGALG00000002461	0	0.416596	0.134	0.027	0	TPCs	ENSGALG00000002461
RPL23A	0	0.41659	0.965	0.989	0	TPCs	RPL23A
MERTK	0	0.413302	0.213	0.107	0	TPCs	MERTK
LPAR2	0	0.411929	0.157	0.081	0	TPCs	LPAR2
ADAM12	0	0.410823	0.115	0.048	0	TPCs	ADAM12
PRRC2C	0	0.410404	0.721	0.639	0	TPCs	PRRC2C
CSF1	0	0.409781	0.171	0.03	0	TPCs	CSF1
IFNAR1	0	0.408731	0.262	0.191	0	TPCs	IFNAR1
ENSGALG00000053993	0	0.408033	0.153	0.077	0	TPCs	ENSGALG00000053993
ERG	0	0.406897	0.131	0.038	0	TPCs	ERG
NECTIN4	0	0.405419	0.167	0.015	0	TPCs	NECTIN4
ATP6	0	0.404173	1	0.892	0	TPCs	ATP6
SYNE2	0	0.402736	0.667	0.68	0	TPCs	SYNE2
FUBP1	0	0.402233	0.5	0.447	0	TPCs	FUBP1
TANC1	0	0.401226	0.349	0.263	0	TPCs	TANC1
ZNF706	0	0.400407	0.66	0.536	0	TPCs	ZNF706
HELZ2	0	0.398736	0.128	0.034	0	TPCs	HELZ2
FAM114A1	0	0.397922	0.186	0.11	0	TPCs	FAM114A1
NETO2	0	0.397542	0.121	0.06	0	TPCs	NETO2
CEBPD	0	0.397418	0.18	0.05	0	TPCs	CEBPD
PTGS1	0	0.396796	0.153	0.021	0	TPCs	PTGS1
CAST	0	0.396566	0.544	0.451	0	TPCs	CAST
ENSGALG00000023936	0	0.395779	0.167	0.087	0	TPCs	ENSGALG00000023936
TLE5	0	0.394649	0.3	0.225	0	TPCs	TLE5
HBEGF	0	0.392626	0.138	0.051	0	TPCs	HBEGF
HOXB7	0	0.390331	0.16	0.033	0	TPCs	HOXB7
MATN3	0	0.389296	0.14	0.041	0	TPCs	MATN3
NIN	0	0.388788	0.117	0.029	0	TPCs	NIN
AXIN2	0	0.388678	0.159	0.093	0	TPCs	AXIN2
ENSGALG00000007710	0	0.386892	0.14	0.033	0	TPCs	ENSGALG00000007710
ENSGALG00000036263	0	0.386309	0.168	0.09	0	TPCs	ENSGALG00000036263
CEBPB	0	0.385692	0.163	0.029	0	TPCs	CEBPB
GPX3	0	0.385415	0.634	0.67	0	TPCs	GPX3
RPS4Y1	0	0.383676	0.96	0.975	0	TPCs	RPS4Y1
VEGFC	0	0.38035	0.141	0.045	0	TPCs	VEGFC
LYVE1	0	0.375304	0.137	0.055	0	TPCs	LYVE1
DLL1	0	0.374674	0.112	0.041	0	TPCs	DLL1
ECRG4	0	0.374481	0.151	0.042	0	TPCs	ECRG4
TCF12	0	0.374465	0.787	0.724	0	TPCs	TCF12
RPL14	0	0.374202	0.962	0.986	0	TPCs	RPL14
DSEL	0	0.373824	0.13	0.03	0	TPCs	DSEL
RPL32	0	0.37322	0.97	0.988	0	TPCs	RPL32
CMKLR1	0	0.372354	0.112	0.015	0	TPCs	CMKLR1
HNRNPH3	0	0.370057	0.712	0.597	0	TPCs	HNRNPH3
DOCK10	0	0.36959	0.214	0.063	0	TPCs	DOCK10
JUP	0	0.369337	0.286	0.204	0	TPCs	JUP
ENSGALG00000016471	0	0.369205	0.141	0.06	0	TPCs	ENSGALG00000016471
GRIN3A	0	0.366809	0.135	0.058	0	TPCs	GRIN3A
PRDX1	0	0.365143	0.691	0.463	0	TPCs	PRDX1
WDR86	0	0.364599	0.137	0.026	0	TPCs	WDR86
DRD1	0	0.3592	0.126	0.007	0	TPCs	DRD1
ENSGALG00000051085	0	0.357388	0.135	0.065	0	TPCs	ENSGALG00000051085
ENSGALG00000026154	0	0.35683	0.169	0.088	0	TPCs	ENSGALG00000026154
CDON	0	0.356688	0.129	0.054	0	TPCs	CDON
LNX1	0	0.353414	0.122	0.034	0	TPCs	LNX1
ND6	0	0.352025	0.997	0.781	0	TPCs	ND6
FHOD1	0	0.351267	0.173	0.073	0	TPCs	FHOD1
RPS15	0	0.351096	0.97	0.983	0	TPCs	RPS15
LMOD1	0	0.348402	0.103	0.026	0	TPCs	LMOD1
SLC8A1	0	0.344753	0.1	0.044	0	TPCs	SLC8A1
RPL37	0	0.343874	0.978	0.99	0	TPCs	RPL37
MT-CO1	0	0.343409	1	0.896	0	TPCs	MT-CO1
EGR3	0	0.341719	0.159	0.047	0	TPCs	EGR3
HOXA4	0	0.338931	0.132	0.018	0	TPCs	HOXA4
ENSGALG00000023472	0	0.335847	0.105	0.026	0	TPCs	ENSGALG00000023472
CAPN5	0	0.335319	0.102	0.035	0	TPCs	CAPN5
HOXB6	0	0.33224	0.125	0.014	0	TPCs	HOXB6
ST3GAL2	0	0.328434	0.16	0.076	0	TPCs	ST3GAL2
CTSO	0	0.328353	0.152	0.074	0	TPCs	CTSO
ENSGALG00000032803	0	0.328192	0.122	0.018	0	TPCs	ENSGALG00000032803
ARID5A	0	0.327769	0.149	0.045	0	TPCs	ARID5A
KIRREL1	0	0.325585	0.165	0.085	0	TPCs	KIRREL1
HOXC9	0	0.325541	0.1	0.01	0	TPCs	HOXC9
FNDC3B	0	0.324864	0.357	0.257	0	TPCs	FNDC3B
ND5	0	0.324389	0.996	0.837	0	TPCs	ND5
JADE2	0	0.324294	0.182	0.112	0	TPCs	JADE2
GPX7	0	0.323764	0.12	0.048	0	TPCs	GPX7
OLFML1	0	0.323148	0.101	0.007	0	TPCs	OLFML1
AGTR2	0	0.317421	0.103	0.045	0	TPCs	AGTR2
SOD3	0	0.315287	0.125	0.036	0	TPCs	SOD3
RPS25	0	0.312953	0.961	0.986	0	TPCs	RPS25
GULP1	0	0.311258	0.475	0.344	0	TPCs	GULP1
HECA	0	0.308029	0.147	0.081	0	TPCs	HECA
PLEKHA6	0	0.306563	0.12	0.037	0	TPCs	PLEKHA6
RPL38	0	0.306274	0.956	0.982	0	TPCs	RPL38
HSPG2	0	0.304931	0.149	0.06	0	TPCs	HSPG2
GALNT15	0	0.304023	0.106	0.042	0	TPCs	GALNT15
TAPBP	0	0.303423	0.292	0.199	0	TPCs	TAPBP
ENSGALG00000045684	0	0.302705	0.132	0.031	0	TPCs	ENSGALG00000045684
ENSGALG00000014857	0	0.300314	0.118	0.037	0	TPCs	ENSGALG00000014857
HTR7	0	0.299429	0.106	0.015	0	TPCs	HTR7
ENSGALG00000053721	0	0.297082	0.112	0.022	0	TPCs	ENSGALG00000053721
OLFM1	0	0.295563	0.1	0.025	0	TPCs	OLFM1
FAS	0	0.294499	0.125	0.048	0	TPCs	FAS
IL10RA	0	0.291069	0.115	0.049	0	TPCs	IL10RA
MOB3C	0	0.288822	0.113	0.043	0	TPCs	MOB3C
ENSGALG00000010203	0	0.288624	0.123	0.037	0	TPCs	ENSGALG00000010203
BHLHE41	0	0.286687	0.117	0.017	0	TPCs	BHLHE41
DUSP8	0	0.284465	0.132	0.041	0	TPCs	DUSP8
RPS12	0	0.281436	0.976	0.99	0	TPCs	RPS12
NFKB2	0	0.280941	0.133	0.027	0	TPCs	NFKB2
RPL26L1	0	0.280694	0.972	0.988	0	TPCs	RPL26L1
ADGRA2	0	0.280679	0.125	0.057	0	TPCs	ADGRA2
ENSGALG00000039008	0	0.280611	0.147	0.066	0	TPCs	ENSGALG00000039008
CUX1	0	0.280195	0.783	0.785	0	TPCs	CUX1
HPS1	0	0.277331	0.118	0.027	0	TPCs	HPS1
CALM2	0	0.275524	0.928	0.818	0	TPCs	CALM2
MBNL2	0	0.275225	0.482	0.345	0	TPCs	MBNL2
KLF9	0	0.273779	0.12	0.043	0	TPCs	KLF9
SESN2	0	0.273269	0.131	0.058	0	TPCs	SESN2
ND3	0	0.270305	0.987	0.794	0	TPCs	ND3
IFITM5	0	0.268574	0.103	0.02	0	TPCs	IFITM5
ENSGALG00000052354	0	0.268422	0.787	0.71	0	TPCs	ENSGALG00000052354
CAMK4	0	0.265885	0.207	0.389	0	TPCs	CAMK4
CYP2R1	0	0.263829	0.104	0.036	0	TPCs	CYP2R1
CYP2J22	0	0.258065	0.112	0.041	0	TPCs	CYP2J22
ADAMTSL5	0	0.256702	0.1	0.01	0	TPCs	ADAMTSL5
COL20A1	0	0.256366	0.136	0.055	0	TPCs	COL20A1
MTSS2	0	0.255839	0.118	0.048	0	TPCs	MTSS2
SERBP1	0	0.253306	0.846	0.895	0	TPCs	SERBP1
TJP1	1.91e-305	0.729793	0.489	0.496	3.11e-301	TPCs	TJP1
BAHCC1	1.24e-303	0.283526	0.162	0.095	2.02e-299	TPCs	BAHCC1
ENSGALG00000001948	1.25e-303	0.509095	0.346	0.299	2.03e-299	TPCs	ENSGALG00000001948
ABHD4	1.19e-301	0.455515	0.273	0.207	1.94e-297	TPCs	ABHD4
ENSGALG00000031929	1.6e-301	0.358454	0.142	0.079	2.62e-297	TPCs	ENSGALG00000031929
BCLAF1	1.15e-299	0.427326	0.638	0.732	1.87e-295	TPCs	BCLAF1
FXYD6	1.22e-299	0.492172	0.392	0.343	1.99e-295	TPCs	FXYD6
ELAVL1	1.89e-299	0.51778	0.461	0.448	3.09e-295	TPCs	ELAVL1
ASXL3	2.13e-299	0.857584	0.471	0.472	3.47e-295	TPCs	ASXL3
ATP2A2	4.62e-299	0.831037	0.492	0.491	7.54e-295	TPCs	ATP2A2
RAD23B	1.01e-297	0.524056	0.548	0.553	1.64e-293	TPCs	RAD23B
RNF213	1.11e-296	0.463933	0.288	0.215	1.81e-292	TPCs	RNF213
FZD2	1.64e-296	0.262748	0.112	0.055	2.67e-292	TPCs	FZD2
C1S	3.75e-296	0.349225	0.143	0.08	6.12e-292	TPCs	C1S
ENSGALG00000031296	1.89e-295	0.487798	0.333	0.279	3.09e-291	TPCs	ENSGALG00000031296
FNBP1	8.87e-294	0.782252	0.443	0.446	1.45e-289	TPCs	FNBP1
SPRED2	2.97e-293	0.660376	0.328	0.276	4.84e-289	TPCs	SPRED2
ENSGALG00000030587	3.19e-293	0.339696	0.209	0.139	5.2e-289	TPCs	ENSGALG00000030587
TSKU	4.23e-293	0.283974	0.123	0.063	6.9e-289	TPCs	TSKU
ENSGALG00000034584	8.54e-292	0.665182	0.257	0.191	1.39e-287	TPCs	ENSGALG00000034584
SLC39A14	1.9e-286	0.251621	0.109	0.053	3.09e-282	TPCs	SLC39A14
ADAMTS7	7.06e-286	0.301008	0.15	0.086	1.15e-281	TPCs	ADAMTS7
ENSGALG00000006794	3.61e-284	0.587506	0.302	0.25	5.89e-280	TPCs	ENSGALG00000006794
PTEN	4.6e-284	0.531225	0.429	0.44	7.51e-280	TPCs	PTEN
CYCS	1.01e-282	0.526642	0.513	0.502	1.65e-278	TPCs	CYCS
ARHGEF6	1.41e-281	0.267733	0.153	0.087	2.29e-277	TPCs	ARHGEF6
SH3PXD2B	1.23e-280	0.310185	0.159	0.094	2.01e-276	TPCs	SH3PXD2B
SDF4	2.94e-276	0.436489	0.508	0.5	4.8e-272	TPCs	SDF4
EAF2	1.84e-275	0.328309	0.122	0.064	2.99e-271	TPCs	EAF2
AS3MT	1.6e-274	0.336021	0.173	0.108	2.61e-270	TPCs	AS3MT
ENSGALG00000016971	9.56e-274	0.685643	0.329	0.284	1.56e-269	TPCs	ENSGALG00000016971
ENSGALG00000028530	1.26e-272	0.461975	0.401	0.355	2.06e-268	TPCs	ENSGALG00000028530
ENSGALG00000045478	1.92e-272	0.33484	0.116	0.061	3.14e-268	TPCs	ENSGALG00000045478
CNN2	5.24e-272	0.271076	0.114	0.057	8.54e-268	TPCs	CNN2
GNG2	4.02e-271	0.375945	0.176	0.111	6.55e-267	TPCs	GNG2
CARHSP1	1.07e-269	0.538496	0.325	0.268	1.74e-265	TPCs	CARHSP1
DDX46	1.74e-269	0.49515	0.493	0.496	2.84e-265	TPCs	DDX46
SNRPE	1.75e-269	0.414025	0.466	0.424	2.85e-265	TPCs	SNRPE
CAPN11	5.91e-269	0.463343	0.291	0.24	9.64e-265	TPCs	CAPN11
ENSGALG00000046740	7.12e-269	0.417145	0.395	0.342	1.16e-264	TPCs	ENSGALG00000046740
FLNB	1.45e-265	0.564106	0.361	0.284	2.37e-261	TPCs	FLNB
TXNRD1	5.75e-263	1.1352	0.345	0.33	9.37e-259	TPCs	TXNRD1
PPIG	1.03e-262	0.423679	0.538	0.523	1.67e-258	TPCs	PPIG
EHMT1	7.27e-262	0.508463	0.425	0.405	1.19e-257	TPCs	EHMT1
STK26	4.27e-261	0.447707	0.376	0.339	6.96e-257	TPCs	STK26
TM9SF3	1.85e-259	0.376327	0.553	0.571	3.01e-255	TPCs	TM9SF3
ANKRD10	2.02e-258	0.710674	0.589	0.697	3.3e-254	TPCs	ANKRD10
SELENBP1	2.52e-258	0.370847	0.204	0.139	4.11e-254	TPCs	SELENBP1
FAM60A	2.77e-257	0.311153	0.34	0.257	4.52e-253	TPCs	FAM60A
ESR1	4.82e-252	0.354768	0.108	0.056	7.86e-248	TPCs	ESR1
ENSGALG00000006608	7.66e-252	0.973553	0.4	0.418	1.25e-247	TPCs	ENSGALG00000006608
ENSGALG00000006958	2.14e-251	0.47135	0.276	0.22	3.49e-247	TPCs	ENSGALG00000006958
RGL1	7.99e-250	0.474421	0.462	0.464	1.3e-245	TPCs	RGL1
IQGAP1	8.18e-250	0.5113	0.458	0.474	1.33e-245	TPCs	IQGAP1
ATIC	2.45e-248	0.585552	0.488	0.543	3.99e-244	TPCs	ATIC
SLC12A4	4.59e-248	0.392767	0.387	0.313	7.48e-244	TPCs	SLC12A4
ENSGALG00000034735	9.07e-247	0.38945	0.275	0.21	1.48e-242	TPCs	ENSGALG00000034735
AKT3	3.19e-246	0.432006	0.366	0.29	5.19e-242	TPCs	AKT3
MAPK4	2.79e-244	0.659111	0.623	0.756	4.55e-240	TPCs	MAPK4
GNAQ	7.5e-244	0.504882	0.323	0.271	1.22e-239	TPCs	GNAQ
RNF150	2.62e-243	1.00313	0.285	0.245	4.28e-239	TPCs	RNF150
IFNAR2	7.09e-243	0.384928	0.264	0.204	1.16e-238	TPCs	IFNAR2
PTPN14	5.23e-242	0.444735	0.361	0.293	8.52e-238	TPCs	PTPN14
MAP3K3	6.46e-242	0.546145	0.355	0.345	1.05e-237	TPCs	MAP3K3
SIPA1L2	1.06e-238	0.826844	0.33	0.301	1.73e-234	TPCs	SIPA1L2
ING3	6.54e-238	0.263761	0.245	0.428	1.07e-233	TPCs	ING3
RAB11B	1.65e-237	0.609413	0.501	0.573	2.69e-233	TPCs	RAB11B
GTF2B	6.83e-237	0.586168	0.468	0.514	1.11e-232	TPCs	GTF2B
ENSGALG00000049136	1.7e-236	0.423516	0.528	0.557	2.77e-232	TPCs	ENSGALG00000049136
ENSGALG00000012808	2.33e-234	0.392645	0.269	0.203	3.81e-230	TPCs	ENSGALG00000012808
KIAA0232	5.87e-233	0.619352	0.573	0.692	9.57e-229	TPCs	KIAA0232
NOTCH1	3.74e-232	0.411487	0.306	0.257	6.1e-228	TPCs	NOTCH1
CYTH1	4.47e-232	0.28036	0.198	0.137	7.29e-228	TPCs	CYTH1
CLINT1	4.73e-231	0.429616	0.448	0.44	7.71e-227	TPCs	CLINT1
COLGALT1	5.84e-231	0.354897	0.19	0.133	9.53e-227	TPCs	COLGALT1
ANKRD13A	7.15e-229	0.414424	0.27	0.217	1.17e-224	TPCs	ANKRD13A
TBC1D4	1.01e-226	0.857404	0.361	0.343	1.65e-222	TPCs	TBC1D4
TMEM30A	6.72e-224	0.509113	0.333	0.306	1.09e-219	TPCs	TMEM30A
FAM20C	1.47e-223	0.343089	0.115	0.064	2.39e-219	TPCs	FAM20C
PUM2	5.47e-223	0.480742	0.472	0.497	8.92e-219	TPCs	PUM2
PCNA	4.07e-222	0.518445	0.385	0.368	6.64e-218	TPCs	PCNA
PRDM11	5.8e-222	0.380772	0.236	0.185	9.46e-218	TPCs	PRDM11
RDX	8.95e-222	0.338934	0.509	0.488	1.46e-217	TPCs	RDX
RNF19A	1.71e-221	0.458452	0.512	0.52	2.79e-217	TPCs	RNF19A
ANKRD13D	3.82e-221	0.292453	0.198	0.141	6.22e-217	TPCs	ANKRD13D
RFTN2	1.19e-220	0.343579	0.347	0.278	1.94e-216	TPCs	RFTN2
G3BP1	2.85e-220	0.41268	0.394	0.369	4.64e-216	TPCs	G3BP1
ARF1	7.47e-219	0.31011	0.644	0.636	1.22e-214	TPCs	ARF1
ANP32E	1.99e-217	0.359362	0.388	0.348	3.24e-213	TPCs	ANP32E
HEATR5A	6.32e-216	0.745195	0.292	0.255	1.03e-211	TPCs	HEATR5A
CORIN	3.45e-214	0.821463	0.223	0.169	5.62e-210	TPCs	CORIN
LUC7L3	2.39e-213	0.529995	0.511	0.506	3.9e-209	TPCs	LUC7L3
TUBB2B	1.83e-211	0.669866	0.334	0.303	2.98e-207	TPCs	TUBB2B
ENSGALG00000054877	1.84e-210	0.651723	0.331	0.301	3e-206	TPCs	ENSGALG00000054877
SNX32	3.49e-210	0.472835	0.378	0.36	5.7e-206	TPCs	SNX32
TNIP1	1.82e-208	0.926347	0.424	0.44	2.97e-204	TPCs	TNIP1
MYCL	4.19e-208	0.293744	0.151	0.097	6.83e-204	TPCs	MYCL
EIF4G2	1.83e-207	0.277996	0.781	0.799	2.99e-203	TPCs	EIF4G2
RAB34	3.66e-207	0.368053	0.171	0.117	5.96e-203	TPCs	RAB34
ZNF326	5.73e-207	0.381675	0.381	0.339	9.34e-203	TPCs	ZNF326
NOV	7.26e-205	0.529314	0.316	0.24	1.18e-200	TPCs	NOV
KLF10	1.19e-204	0.478593	0.371	0.357	1.95e-200	TPCs	KLF10
PPP2CA	7.13e-204	0.433278	0.475	0.497	1.16e-199	TPCs	PPP2CA
UBE2E2	8.73e-204	0.702044	0.367	0.327	1.42e-199	TPCs	UBE2E2
ENSGALG00000051765	2.59e-200	0.298097	0.219	0.165	4.22e-196	TPCs	ENSGALG00000051765
GUCY1B1	1.65e-197	0.420286	0.214	0.162	2.7e-193	TPCs	GUCY1B1
UBR5	2.77e-197	0.474438	0.419	0.414	4.51e-193	TPCs	UBR5
WT1	4.97e-197	0.463241	0.281	0.227	8.1e-193	TPCs	WT1
SNTA1	1.01e-196	0.331231	0.2	0.147	1.65e-192	TPCs	SNTA1
ENSGALG00000016236	3.94e-196	0.595571	0.532	0.614	6.43e-192	TPCs	ENSGALG00000016236
CCND2	4.09e-196	0.275502	0.391	0.323	6.67e-192	TPCs	CCND2
PCSK1	5.24e-196	0.41858	0.182	0.311	8.54e-192	TPCs	PCSK1
CANX	3.84e-195	0.489482	0.501	0.576	6.26e-191	TPCs	CANX
ENSGALG00000039573	1.16e-193	0.415373	0.248	0.206	1.89e-189	TPCs	ENSGALG00000039573
HK1	6.46e-193	0.413036	0.281	0.231	1.05e-188	TPCs	HK1
PDE1A	3.69e-192	0.634906	0.213	0.157	6.02e-188	TPCs	PDE1A
LRRN4	3.75e-192	0.253933	0.111	0.064	6.12e-188	TPCs	LRRN4
RAB10	1.3e-190	0.414394	0.541	0.616	2.13e-186	TPCs	RAB10
ENSGALG00000047813	5.68e-189	0.297651	0.16	0.11	9.26e-185	TPCs	ENSGALG00000047813
TPM4	4.54e-188	0.551173	0.228	0.187	7.4e-184	TPCs	TPM4
ACTA1	7.68e-188	1.02566	0.327	0.326	1.25e-183	TPCs	ACTA1
KITLG	1.57e-187	0.350973	0.144	0.092	2.56e-183	TPCs	KITLG
TIAL1	4.45e-185	0.402704	0.399	0.381	7.25e-181	TPCs	TIAL1
PRPF4B	8.44e-184	0.472363	0.448	0.462	1.38e-179	TPCs	PRPF4B
ENSGALG00000051428	1.06e-183	0.250795	0.111	0.066	1.73e-179	TPCs	ENSGALG00000051428
SFPQ	1.51e-182	0.408832	0.466	0.487	2.46e-178	TPCs	SFPQ
ENSGALG00000034050	2.06e-182	0.418692	0.39	0.373	3.36e-178	TPCs	ENSGALG00000034050
TRIM71	8.74e-181	0.952516	0.209	0.167	1.43e-176	TPCs	TRIM71
TOM1L1	2.11e-180	0.282886	0.119	0.074	3.44e-176	TPCs	TOM1L1
USP12-like	3.03e-180	0.447343	0.289	0.258	4.94e-176	TPCs	USP12-like
FLOT2	1.76e-179	0.486723	0.268	0.238	2.87e-175	TPCs	FLOT2
NAT8B	2.67e-178	0.299663	0.211	0.16	4.35e-174	TPCs	NAT8B
CDK6	5.99e-178	0.361366	0.4	0.371	9.77e-174	TPCs	CDK6
SSBP2	6.64e-178	0.671234	0.559	0.612	1.08e-173	TPCs	SSBP2
PISD	3.63e-177	0.548479	0.266	0.234	5.92e-173	TPCs	PISD
KIF26B	4.15e-177	1.74774	0.343	0.332	6.77e-173	TPCs	KIF26B
RCOR1	6.19e-177	0.250684	0.203	0.335	1.01e-172	TPCs	RCOR1
ENSGALG00000027159	9.79e-177	0.594264	0.403	0.416	1.6e-172	TPCs	ENSGALG00000027159
AP3B1	1.56e-176	0.483684	0.37	0.345	2.54e-172	TPCs	AP3B1
THADA	2.89e-176	0.557604	0.231	0.188	4.71e-172	TPCs	THADA
PIK3CA	1.9e-175	0.470139	0.271	0.242	3.1e-171	TPCs	PIK3CA
DAP	2.17e-175	0.526529	0.429	0.455	3.54e-171	TPCs	DAP
IPO7	4.11e-175	0.41409	0.376	0.361	6.7e-171	TPCs	IPO7
ENSGALG00000054420	6.12e-175	0.363683	0.189	0.141	9.98e-171	TPCs	ENSGALG00000054420
CPNE3	5.17e-174	0.418526	0.306	0.264	8.43e-170	TPCs	CPNE3
L3MBTL3	2.81e-173	0.309783	0.124	0.079	4.58e-169	TPCs	L3MBTL3
LEPROT	1.55e-172	0.462052	0.309	0.282	2.53e-168	TPCs	LEPROT
NKIRAS2	1.25e-171	0.336955	0.186	0.138	2.04e-167	TPCs	NKIRAS2
ADCY2	2.7e-171	0.366132	0.117	0.07	4.4e-167	TPCs	ADCY2
PUM1	8.15e-171	0.358583	0.509	0.519	1.33e-166	TPCs	PUM1
U2AF1	9.31e-171	0.406097	0.539	0.626	1.52e-166	TPCs	U2AF1
PLEKHB2	2.62e-169	0.445895	0.353	0.344	4.28e-165	TPCs	PLEKHB2
SMAD6	9.89e-169	0.537621	0.35	0.32	1.61e-164	TPCs	SMAD6
CACNA1G	1.62e-168	0.366733	0.213	0.168	2.64e-164	TPCs	CACNA1G
IRF2BP2	1.39e-165	0.355447	0.234	0.195	2.27e-161	TPCs	IRF2BP2
WDR43	2.36e-165	0.413978	0.288	0.256	3.84e-161	TPCs	WDR43
SRSF2	5.32e-165	0.420802	0.456	0.473	8.67e-161	TPCs	SRSF2
LSMEM1	1.76e-163	0.341721	0.132	0.087	2.87e-159	TPCs	LSMEM1
CYTH3	2.87e-163	0.473089	0.237	0.194	4.68e-159	TPCs	CYTH3
OXR1	1.12e-161	0.490097	0.344	0.31	1.83e-157	TPCs	OXR1
ENSGALG00000046843	1.14e-161	0.384972	0.212	0.17	1.86e-157	TPCs	ENSGALG00000046843
DHX15	7.83e-161	0.429773	0.449	0.488	1.28e-156	TPCs	DHX15
PDLIM1	1.39e-160	0.436883	0.303	0.266	2.26e-156	TPCs	PDLIM1
FBXO11	1.59e-160	0.693188	0.394	0.415	2.59e-156	TPCs	FBXO11
TMEM35B	1.05e-159	0.258654	0.187	0.139	1.71e-155	TPCs	TMEM35B
TRIM2	1.28e-159	0.427383	0.294	0.251	2.09e-155	TPCs	TRIM2
PPP2R2A	1.8e-159	0.392813	0.4	0.397	2.94e-155	TPCs	PPP2R2A
UBQLN4	2.63e-159	0.476535	0.307	0.288	4.29e-155	TPCs	UBQLN4
PBRM1	4.28e-158	0.390163	0.367	0.34	6.98e-154	TPCs	PBRM1
CLIP2	1.11e-155	0.344786	0.168	0.124	1.81e-151	TPCs	CLIP2
DYNC1LI2	7.57e-155	0.339421	0.412	0.388	1.23e-150	TPCs	DYNC1LI2
CAMK2D	2.53e-154	1.16531	0.499	0.603	4.13e-150	TPCs	CAMK2D
ENSGALG00000046360	1.66e-152	0.500193	0.268	0.241	2.71e-148	TPCs	ENSGALG00000046360
FAM107B	3.4e-152	0.424279	0.249	0.203	5.55e-148	TPCs	FAM107B
MRTO4	4.04e-151	0.548344	0.412	0.449	6.59e-147	TPCs	MRTO4
MLXIP	3.05e-149	0.434652	0.292	0.254	4.97e-145	TPCs	MLXIP
IL1R1	2.57e-148	0.315406	0.164	0.119	4.19e-144	TPCs	IL1R1
ITPRID2	1.23e-147	0.349244	0.222	0.175	2.01e-143	TPCs	ITPRID2
SSR3	3.09e-147	0.394249	0.413	0.409	5.05e-143	TPCs	SSR3
GLT8D2	5.83e-146	0.264149	0.107	0.068	9.5e-142	TPCs	GLT8D2
PHLPP1	6.61e-146	0.485018	0.261	0.224	1.08e-141	TPCs	PHLPP1
KLHL18	2.48e-145	0.271399	0.144	0.103	4.05e-141	TPCs	KLHL18
DYNLT3	4.84e-145	0.382825	0.313	0.284	7.89e-141	TPCs	DYNLT3
MARCKS	5.49e-144	0.338985	0.235	0.198	8.94e-140	TPCs	MARCKS
ENSGALG00000000611	2.09e-143	0.405277	0.256	0.228	3.41e-139	TPCs	ENSGALG00000000611
MCU	7.77e-143	0.476997	0.316	0.275	1.27e-138	TPCs	MCU
RPS3A	1.11e-142	0.277245	0.984	0.994	1.82e-138	TPCs	RPS3A
SPPL2A	1.8e-142	0.352987	0.316	0.29	2.93e-138	TPCs	SPPL2A
DPP4	4.5e-141	0.675051	0.347	0.346	7.34e-137	TPCs	DPP4
GASK1B	4.52e-140	0.31217	0.158	0.114	7.37e-136	TPCs	GASK1B
EIF4EBP2	5.96e-140	0.299843	0.201	0.158	9.71e-136	TPCs	EIF4EBP2
PLA2G4A	7.12e-140	0.329716	0.136	0.095	1.16e-135	TPCs	PLA2G4A
AP3S2	1.03e-139	0.475943	0.361	0.357	1.68e-135	TPCs	AP3S2
MBNL1	1.91e-139	0.365171	0.389	0.392	3.12e-135	TPCs	MBNL1
KAT6B	4.57e-139	0.519251	0.282	0.252	7.46e-135	TPCs	KAT6B
PLK2	9e-139	0.275696	0.138	0.095	1.47e-134	TPCs	PLK2
JMY	5.48e-138	0.765447	0.358	0.38	8.93e-134	TPCs	JMY
BACH1	1.87e-137	0.375916	0.375	0.339	3.04e-133	TPCs	BACH1
MIDN	7.07e-137	0.256018	0.209	0.163	1.15e-132	TPCs	MIDN
ETS2	1.69e-136	0.349657	0.19	0.147	2.75e-132	TPCs	ETS2
QSER1	2e-136	0.450208	0.331	0.321	3.27e-132	TPCs	QSER1
HIPK3	3.83e-136	0.351972	0.467	0.47	6.24e-132	TPCs	HIPK3
RRN3	2.49e-135	0.448225	0.23	0.2	4.06e-131	TPCs	RRN3
KLF3	9.05e-135	0.380792	0.238	0.205	1.48e-130	TPCs	KLF3
FBXL7	1.48e-134	1.39676	0.292	0.277	2.41e-130	TPCs	FBXL7
ENSGALG00000045754	1.87e-133	0.879153	0.248	0.207	3.06e-129	TPCs	ENSGALG00000045754
WWOX	4.43e-133	0.890461	0.363	0.357	7.22e-129	TPCs	WWOX
API5	4.57e-133	0.401038	0.337	0.324	7.45e-129	TPCs	API5
CREG1	5.79e-133	0.357085	0.258	0.225	9.45e-129	TPCs	CREG1
GJC3	5.55e-132	0.291529	0.161	0.121	9.05e-128	TPCs	GJC3
ANXA7	9.93e-132	0.315376	0.184	0.145	1.62e-127	TPCs	ANXA7
LRP12	2.5e-131	0.400826	0.328	0.308	4.08e-127	TPCs	LRP12
CD99	2.25e-130	0.261665	0.391	0.352	3.66e-126	TPCs	CD99
ENSGALG00000050127	4.8e-128	0.47107	0.344	0.352	7.82e-124	TPCs	ENSGALG00000050127
ESYT2	3.9e-126	0.497668	0.28	0.261	6.36e-122	TPCs	ESYT2
MAPK11	4.77e-125	0.519775	0.218	0.19	7.77e-121	TPCs	MAPK11
ZNF407	8.36e-125	0.499592	0.515	0.553	1.36e-120	TPCs	ZNF407
CRELD1	2.82e-124	0.29693	0.273	0.24	4.61e-120	TPCs	CRELD1
GPX8	3.16e-124	0.357197	0.212	0.174	5.16e-120	TPCs	GPX8
SGPP1	5.8e-124	0.318995	0.173	0.136	9.45e-120	TPCs	SGPP1
FAM219A	9.9e-124	0.457058	0.2	0.166	1.61e-119	TPCs	FAM219A
EVI5	2.24e-123	0.374947	0.429	0.431	3.66e-119	TPCs	EVI5
ADAM9	9.98e-123	0.310978	0.187	0.149	1.63e-118	TPCs	ADAM9
ENSGALG00000001483	1.04e-121	0.329306	0.157	0.12	1.7e-117	TPCs	ENSGALG00000001483
PSMB1	2.5e-121	0.456081	0.49	0.562	4.08e-117	TPCs	PSMB1
ZHX1	4.2e-121	0.374007	0.208	0.177	6.85e-117	TPCs	ZHX1
TSPAN5	1.86e-120	0.389924	0.221	0.333	3.04e-116	TPCs	TSPAN5
DOCK4	4.44e-120	0.262546	0.141	0.213	7.24e-116	TPCs	DOCK4
SMO	1.07e-119	0.416597	0.278	0.262	1.74e-115	TPCs	SMO
EEF2K	9.49e-118	0.397506	0.168	0.133	1.55e-113	TPCs	EEF2K
THRAP3	3.43e-117	0.272307	0.575	0.565	5.59e-113	TPCs	THRAP3
ENSGALG00000013565	5.24e-117	0.463202	0.374	0.395	8.55e-113	TPCs	ENSGALG00000013565
BMPR1A	5.58e-117	0.317081	0.347	0.315	9.09e-113	TPCs	BMPR1A
RBMS1	2.55e-116	0.832029	0.534	0.608	4.15e-112	TPCs	RBMS1
ENSGALG00000055058	1.21e-114	0.291214	0.116	0.08	1.97e-110	TPCs	ENSGALG00000055058
TNS3	6.37e-113	0.570873	0.438	0.485	1.04e-108	TPCs	TNS3
RBBP6	1.29e-112	0.347736	0.654	0.724	2.11e-108	TPCs	RBBP6
PSMC6	1.63e-112	0.408316	0.353	0.351	2.66e-108	TPCs	PSMC6
ENSGALG00000012021	1.11e-111	0.467831	0.139	0.104	1.81e-107	TPCs	ENSGALG00000012021
SYBU	1.84e-111	0.282276	0.163	0.251	3.01e-107	TPCs	SYBU
SLK	4.47e-111	0.466478	0.405	0.441	7.28e-107	TPCs	SLK
SRSF5	1.62e-110	0.397121	0.419	0.448	2.64e-106	TPCs	SRSF5
DDX42	1.91e-110	0.259633	0.313	0.485	3.11e-106	TPCs	DDX42
TKT	3.51e-107	0.339837	0.335	0.316	5.72e-103	TPCs	TKT
MARK1	3.74e-107	0.300853	0.367	0.337	6.09e-103	TPCs	MARK1
CLK2	7.9e-107	0.310695	0.178	0.146	1.29e-102	TPCs	CLK2
ARRDC3	9.53e-107	0.71661	0.434	0.496	1.55e-102	TPCs	ARRDC3
GADD45A	1.97e-106	0.301951	0.524	0.533	3.22e-102	TPCs	GADD45A
MRPL13	7.48e-106	0.43876	0.371	0.384	1.22e-101	TPCs	MRPL13
RABGAP1	1.82e-105	0.44186	0.498	0.587	2.96e-101	TPCs	RABGAP1
DNAJA4	2.01e-105	0.545035	0.522	0.576	3.27e-101	TPCs	DNAJA4
ABI1	5.35e-105	0.423014	0.347	0.329	8.72e-101	TPCs	ABI1
CLK1	2.08e-104	0.488533	0.454	0.531	3.39e-100	TPCs	CLK1
ARHGAP17	2.68e-104	0.294154	0.296	0.275	4.37e-100	TPCs	ARHGAP17
MED13	6.57e-104	0.27143	0.131	0.097	1.07e-99	TPCs	MED13
STAU2	1.54e-103	0.480618	0.428	0.475	2.51e-99	TPCs	STAU2
ENSGALG00000033780	2.75e-103	0.39509	0.209	0.182	4.49e-99	TPCs	ENSGALG00000033780
ZBTB1	6.32e-103	0.356157	0.23	0.204	1.03e-98	TPCs	ZBTB1
TOB2	1.63e-102	0.510412	0.438	0.491	2.65e-98	TPCs	TOB2
ENSGALG00000049072	1.83e-102	0.323883	0.153	0.12	2.98e-98	TPCs	ENSGALG00000049072
YBX3	1.99e-102	0.51403	0.555	0.67	3.25e-98	TPCs	YBX3
LDLRAD4	3.68e-101	0.665683	0.423	0.466	6.01e-97	TPCs	LDLRAD4
BAZ1B	1.39e-100	0.365994	0.376	0.376	2.26e-96	TPCs	BAZ1B
UPF1	1.8e-100	0.368219	0.393	0.417	2.94e-96	TPCs	UPF1
PSPC1	3.96e-100	0.405322	0.444	0.46	6.46e-96	TPCs	PSPC1
TRAK1	4.16e-100	0.566613	0.415	0.426	6.79e-96	TPCs	TRAK1
ADNP	1.49e-99	0.390501	0.569	0.701	2.44e-95	TPCs	ADNP
RIC1	2.19e-99	0.410056	0.294	0.278	3.57e-95	TPCs	RIC1
EIF4A3	6.59e-99	0.376822	0.399	0.423	1.07e-94	TPCs	EIF4A3
CAPN6	8.88e-99	0.632423	0.301	0.297	1.45e-94	TPCs	CAPN6
WWC3	1.67e-98	0.326585	0.344	0.326	2.72e-94	TPCs	WWC3
DNMT3A	1.9e-98	0.40806	0.31	0.309	3.1e-94	TPCs	DNMT3A
PIM1	3.82e-98	0.288506	0.411	0.374	6.24e-94	TPCs	PIM1
ELF1	7.24e-98	0.436117	0.455	0.521	1.18e-93	TPCs	ELF1
RPRD1B	3.34e-97	0.431175	0.277	0.269	5.44e-93	TPCs	RPRD1B
MGA	6.32e-97	0.403288	0.42	0.444	1.03e-92	TPCs	MGA
BNIP3	2.26e-96	0.291499	0.228	0.194	3.68e-92	TPCs	BNIP3
PNN	1.86e-95	0.414937	0.477	0.515	3.03e-91	TPCs	PNN
PCMTD2	2.44e-95	0.396702	0.208	0.183	3.97e-91	TPCs	PCMTD2
PELO	5.42e-95	0.384327	0.274	0.259	8.84e-91	TPCs	PELO
HERPUD2	1.4e-94	0.366781	0.234	0.213	2.28e-90	TPCs	HERPUD2
MYH11	1.76e-94	1.0679	0.388	0.427	2.87e-90	TPCs	MYH11
ENSGALG00000028041	5.22e-94	0.536969	0.225	0.199	8.51e-90	TPCs	ENSGALG00000028041
LEMD3	8.52e-93	0.373216	0.279	0.259	1.39e-88	TPCs	LEMD3
RC3H1	9.16e-93	0.42461	0.357	0.38	1.49e-88	TPCs	RC3H1
KAT6A	2.13e-92	0.390804	0.45	0.492	3.47e-88	TPCs	KAT6A
ARFIP1	9.07e-92	0.367203	0.346	0.35	1.48e-87	TPCs	ARFIP1
ENSGALG00000050831	2.84e-91	0.27185	0.107	0.076	4.63e-87	TPCs	ENSGALG00000050831
ADPRH	1.61e-90	0.300153	0.178	0.146	2.62e-86	TPCs	ADPRH
SLC35B2	3.14e-90	0.27968	0.193	0.166	5.11e-86	TPCs	SLC35B2
SIK1	9.64e-90	0.467321	0.451	0.492	1.57e-85	TPCs	SIK1
MYSM1	1.18e-89	0.557193	0.19	0.167	1.93e-85	TPCs	MYSM1
RELT	3.53e-89	0.292163	0.149	0.12	5.75e-85	TPCs	RELT
VCP	1.14e-88	0.338223	0.494	0.557	1.86e-84	TPCs	VCP
NCOR2	2.34e-87	0.325282	0.618	0.71	3.82e-83	TPCs	NCOR2
DGCR6	1.51e-86	0.34773	0.256	0.232	2.46e-82	TPCs	DGCR6
GOLGB1	5.68e-86	0.319252	0.35	0.322	9.27e-82	TPCs	GOLGB1
FAM213A	1.05e-85	0.340553	0.223	0.196	1.72e-81	TPCs	FAM213A
BRAF	3.88e-85	0.551302	0.441	0.526	6.33e-81	TPCs	BRAF
ENSGALG00000049431	4.34e-85	0.409076	0.328	0.337	7.08e-81	TPCs	ENSGALG00000049431
LARP1	5.03e-85	0.362904	0.351	0.363	8.2e-81	TPCs	LARP1
GINS3	7.1e-85	0.346409	0.19	0.165	1.16e-80	TPCs	GINS3
SLC12A7	4.07e-84	0.30557	0.231	0.202	6.64e-80	TPCs	SLC12A7
BMPR1B	1.2e-83	0.318393	0.157	0.121	1.96e-79	TPCs	BMPR1B
ENSGALG00000054822	3.21e-83	0.2546	0.111	0.082	5.23e-79	TPCs	ENSGALG00000054822
CNTNAP2	3.27e-83	0.408399	0.111	0.083	5.34e-79	TPCs	CNTNAP2
DHX37	1.49e-82	0.322809	0.282	0.268	2.42e-78	TPCs	DHX37
CHD9	1.37e-81	0.428453	0.428	0.473	2.24e-77	TPCs	CHD9
LRCH2	1.72e-81	0.348571	0.199	0.176	2.8e-77	TPCs	LRCH2
RPS19BP1	1.77e-81	0.374409	0.196	0.174	2.89e-77	TPCs	RPS19BP1
MAPRE2	1.47e-80	0.401256	0.381	0.407	2.39e-76	TPCs	MAPRE2
RCAN3	2.04e-80	0.386278	0.206	0.185	3.33e-76	TPCs	RCAN3
FNIP1	2.17e-80	0.273315	0.256	0.24	3.54e-76	TPCs	FNIP1
KDELR3	5.97e-80	0.266218	0.115	0.088	9.73e-76	TPCs	KDELR3
INPP5K	2.05e-79	0.332776	0.232	0.214	3.34e-75	TPCs	INPP5K
ZNF207	2.63e-79	0.375232	0.517	0.573	4.29e-75	TPCs	ZNF207
PARVA	1.08e-78	0.383176	0.208	0.191	1.76e-74	TPCs	PARVA
MMD	2.78e-78	0.343037	0.289	0.423	4.53e-74	TPCs	MMD
MIDEAS	2.78e-78	0.303274	0.163	0.137	4.54e-74	TPCs	MIDEAS
PSMA2	9.28e-78	0.360843	0.387	0.398	1.51e-73	TPCs	PSMA2
HOMER1	2.43e-77	0.806532	0.233	0.219	3.96e-73	TPCs	HOMER1
KRAS	3.62e-77	0.484889	0.368	0.402	5.91e-73	TPCs	KRAS
ST3GAL1	5.18e-77	0.437973	0.201	0.176	8.45e-73	TPCs	ST3GAL1
PRKCI	1.95e-76	0.295844	0.338	0.318	3.17e-72	TPCs	PRKCI
DUSP10	5.37e-76	0.519338	0.329	0.344	8.76e-72	TPCs	DUSP10
INPP5F	1.9e-75	0.343725	0.17	0.143	3.09e-71	TPCs	INPP5F
CDH6	5.71e-75	0.456351	0.127	0.1	9.31e-71	TPCs	CDH6
ENSGALG00000050805	8.51e-75	0.289719	0.181	0.16	1.39e-70	TPCs	ENSGALG00000050805
ENSGALG00000037699	2.73e-74	0.574741	0.332	0.366	4.46e-70	TPCs	ENSGALG00000037699
NUBPL	3.34e-74	0.688052	0.26	0.253	5.44e-70	TPCs	NUBPL
ACADSB	4.67e-74	0.376487	0.183	0.162	7.62e-70	TPCs	ACADSB
AZIN1	5.64e-74	0.399676	0.407	0.441	9.2e-70	TPCs	AZIN1
ENSGALG00000016808	9.98e-74	0.364613	0.373	0.394	1.63e-69	TPCs	ENSGALG00000016808
PAICS	3.98e-73	0.358936	0.357	0.367	6.49e-69	TPCs	PAICS
RNF7	4e-73	0.524397	0.336	0.365	6.51e-69	TPCs	RNF7
CEP85L	4.94e-73	0.687535	0.577	0.672	8.06e-69	TPCs	CEP85L
PDP1	6.4e-73	0.354864	0.245	0.226	1.04e-68	TPCs	PDP1
PDE8A	8.56e-73	0.414521	0.38	0.37	1.4e-68	TPCs	PDE8A
GPC1	1.58e-72	0.467235	0.423	0.425	2.58e-68	TPCs	GPC1
PPP3CB	7.17e-72	0.39503	0.289	0.29	1.17e-67	TPCs	PPP3CB
MYCBP2	1.06e-71	0.334282	0.52	0.583	1.73e-67	TPCs	MYCBP2
HSF3	1.51e-71	0.417985	0.339	0.369	2.47e-67	TPCs	HSF3
TRIM24	1.96e-71	0.25706	0.207	0.3	3.19e-67	TPCs	TRIM24
ATP2B4	3.48e-70	0.392783	0.348	0.377	5.68e-66	TPCs	ATP2B4
FAM168B	7.02e-70	0.348989	0.367	0.393	1.14e-65	TPCs	FAM168B
FAM49A	2.89e-69	0.403653	0.289	0.287	4.72e-65	TPCs	FAM49A
EDA	3.09e-69	0.327985	0.106	0.08	5.04e-65	TPCs	EDA
SYT11	8.62e-69	0.4789	0.282	0.294	1.41e-64	TPCs	SYT11
ADAM23	5.71e-68	0.398871	0.307	0.311	9.31e-64	TPCs	ADAM23
MPRIP	1.07e-67	0.334161	0.252	0.243	1.74e-63	TPCs	MPRIP
TRPS1	1.4e-67	1.17092	0.441	0.526	2.29e-63	TPCs	TRPS1
RPIA	4.12e-67	0.284038	0.285	0.269	6.71e-63	TPCs	RPIA
ARNTL2	2.94e-66	0.384212	0.23	0.217	4.79e-62	TPCs	ARNTL2
NOP58	3.19e-66	0.399887	0.406	0.445	5.2e-62	TPCs	NOP58
RNF24	7.33e-66	0.364746	0.195	0.179	1.19e-61	TPCs	RNF24
PROS1	8.77e-66	0.31159	0.18	0.162	1.43e-61	TPCs	PROS1
PTPN1	3.5e-65	0.437679	0.322	0.336	5.71e-61	TPCs	PTPN1
CA10	3.78e-65	0.320977	0.131	0.107	6.17e-61	TPCs	CA10
PRKD3	8.41e-65	0.350238	0.234	0.222	1.37e-60	TPCs	PRKD3
HECTD4	1.07e-64	0.397723	0.255	0.256	1.74e-60	TPCs	HECTD4
SEC61A1	1.11e-64	0.31902	0.227	0.214	1.81e-60	TPCs	SEC61A1
FAM122A	1.23e-64	0.397864	0.261	0.262	2e-60	TPCs	FAM122A
USP44	1.38e-64	0.269422	0.145	0.122	2.25e-60	TPCs	USP44
NCALD	1.69e-64	0.667622	0.284	0.251	2.75e-60	TPCs	NCALD
GLG1	3.91e-64	0.375578	0.315	0.328	6.37e-60	TPCs	GLG1
TNFRSF11B	6.38e-64	0.549804	0.258	0.229	1.04e-59	TPCs	TNFRSF11B
ENSGALG00000041618	1.78e-63	0.274343	0.22	0.202	2.91e-59	TPCs	ENSGALG00000041618
TCERG1	4.37e-63	0.329096	0.452	0.499	7.13e-59	TPCs	TCERG1
AXL	1.69e-62	0.295864	0.317	0.294	2.76e-58	TPCs	AXL
IFIT5	1.81e-62	0.300955	0.079	0.115	2.95e-58	TPCs	IFIT5
NUMA1	8.99e-62	0.369571	0.261	0.262	1.47e-57	TPCs	NUMA1
DCTN2	1.88e-61	0.276455	0.254	0.372	3.06e-57	TPCs	DCTN2
ENSGALG00000040828	1.58e-60	0.258497	0.129	0.106	2.58e-56	TPCs	ENSGALG00000040828
HECTD2	3.89e-60	0.288329	0.207	0.287	6.34e-56	TPCs	HECTD2
CACNA1H	6.66e-60	0.405892	0.276	0.383	1.09e-55	TPCs	CACNA1H
PHF12	6.73e-60	0.302838	0.185	0.167	1.1e-55	TPCs	PHF12
MRPL24	7.27e-60	0.260823	0.259	0.378	1.19e-55	TPCs	MRPL24
ROR2	2.08e-59	0.365212	0.176	0.147	3.39e-55	TPCs	ROR2
DENND5A	4.92e-59	0.255805	0.244	0.35	8.03e-55	TPCs	DENND5A
SRPK2	8.77e-59	0.521587	0.345	0.393	1.43e-54	TPCs	SRPK2
LAMA5	1.37e-58	0.252942	0.151	0.126	2.23e-54	TPCs	LAMA5
TNFRSF9	3.08e-58	0.379875	0.157	0.138	5.03e-54	TPCs	TNFRSF9
SCG3	1.29e-57	0.281744	0.159	0.138	2.11e-53	TPCs	SCG3
XYLT1	2.02e-57	0.840154	0.29	0.3	3.29e-53	TPCs	XYLT1
LONRF1	8.34e-57	0.326215	0.285	0.419	1.36e-52	TPCs	LONRF1
INTS6	8.43e-57	0.496319	0.295	0.298	1.37e-52	TPCs	INTS6
FGD4	1.66e-56	0.255647	0.113	0.089	2.7e-52	TPCs	FGD4
CHD2	3.11e-56	0.301938	0.364	0.523	5.07e-52	TPCs	CHD2
ALDH7A1	3.22e-56	0.297165	0.286	0.283	5.24e-52	TPCs	ALDH7A1
ALAS1	4.69e-56	0.360364	0.239	0.229	7.64e-52	TPCs	ALAS1
EIF2S3	8.46e-56	0.437515	0.512	0.646	1.38e-51	TPCs	EIF2S3
GPATCH8	9.37e-56	0.381073	0.335	0.366	1.53e-51	TPCs	GPATCH8
FRY	1.28e-55	0.462601	0.232	0.224	2.08e-51	TPCs	FRY
TRHDE	1.82e-55	0.371204	0.105	0.151	2.97e-51	TPCs	TRHDE
BACH2	1.49e-54	0.264598	0.185	0.161	2.43e-50	TPCs	BACH2
DOCK8	1.4e-53	0.321664	0.15	0.131	2.28e-49	TPCs	DOCK8
FARP1	2.03e-53	0.451849	0.318	0.328	3.31e-49	TPCs	FARP1
REV1	4.15e-53	0.397768	0.45	0.51	6.76e-49	TPCs	REV1
TPR	1.88e-52	0.275482	0.49	0.506	3.06e-48	TPCs	TPR
SKP2	4.68e-52	0.419285	0.243	0.24	7.62e-48	TPCs	SKP2
HSPH1	8.3e-52	0.983388	0.325	0.34	1.35e-47	TPCs	HSPH1
ENSGALG00000003409	1.94e-51	0.291663	0.167	0.15	3.16e-47	TPCs	ENSGALG00000003409
PKD1	2.83e-51	0.330732	0.228	0.219	4.61e-47	TPCs	PKD1
BTF3L4	3.51e-51	0.305132	0.379	0.406	5.73e-47	TPCs	BTF3L4
STON1	1.56e-50	0.405126	0.239	0.238	2.55e-46	TPCs	STON1
ENSGALG00000044260	4.4e-50	0.36594	0.347	0.381	7.18e-46	TPCs	ENSGALG00000044260
SAMHD1	6.63e-50	0.263299	0.181	0.164	1.08e-45	TPCs	SAMHD1
CREBRF	1.14e-49	0.488714	0.274	0.286	1.86e-45	TPCs	CREBRF
PFN2	2.04e-49	0.345024	0.391	0.439	3.33e-45	TPCs	PFN2
ZNF711	2.69e-49	0.44829	0.297	0.32	4.38e-45	TPCs	ZNF711
ITGB1BP1	2.78e-49	0.25055	0.166	0.235	4.54e-45	TPCs	ITGB1BP1
EED	4.49e-49	0.257759	0.133	0.114	7.32e-45	TPCs	EED
GTF2A1	6.33e-49	0.344857	0.23	0.223	1.03e-44	TPCs	GTF2A1
FMNL2	8.07e-49	0.766483	0.354	0.413	1.32e-44	TPCs	FMNL2
SLC38A1	5.73e-48	0.280678	0.131	0.11	9.35e-44	TPCs	SLC38A1
SLC25A4	1.17e-47	0.263043	0.136	0.116	1.91e-43	TPCs	SLC25A4
PRRC2B	1.96e-47	0.292713	0.322	0.331	3.2e-43	TPCs	PRRC2B
ENSGALG00000013365	7.08e-47	0.330183	0.423	0.47	1.15e-42	TPCs	ENSGALG00000013365
PITPNB	4.71e-45	0.298197	0.213	0.205	7.67e-41	TPCs	PITPNB
ZNF512B	9.65e-45	0.333394	0.186	0.177	1.57e-40	TPCs	ZNF512B
KMT5B	1.25e-44	0.438076	0.306	0.331	2.03e-40	TPCs	KMT5B
TAPT1	8.04e-44	0.296349	0.296	0.427	1.31e-39	TPCs	TAPT1
MRPL33	4.54e-43	0.352792	0.36	0.39	7.4e-39	TPCs	MRPL33
NMRK1	1.46e-42	0.301339	0.152	0.137	2.39e-38	TPCs	NMRK1
DBI	2.17e-42	0.266012	0.339	0.472	3.53e-38	TPCs	DBI
MTMR12	3.44e-42	0.284303	0.155	0.139	5.6e-38	TPCs	MTMR12
C5H15orf57	5.33e-42	0.264446	0.238	0.331	8.68e-38	TPCs	C5H15orf57
EPAS1	8.22e-42	0.381231	0.195	0.174	1.34e-37	TPCs	EPAS1
PCSK5	1.35e-41	0.579812	0.254	0.255	2.21e-37	TPCs	PCSK5
MPDZ	8.24e-41	0.426855	0.288	0.309	1.34e-36	TPCs	MPDZ
ZNFX1	3.63e-40	0.26475	0.194	0.174	5.92e-36	TPCs	ZNFX1
ZNF521	5.66e-40	0.536813	0.31	0.34	9.23e-36	TPCs	ZNF521
FBXO32	5.93e-40	0.461001	0.192	0.186	9.67e-36	TPCs	FBXO32
RAB31	2.13e-39	0.303751	0.2	0.188	3.47e-35	TPCs	RAB31
ENSGALG00000052037	6.27e-39	0.31352	0.251	0.255	1.02e-34	TPCs	ENSGALG00000052037
SMU1	1.34e-38	0.34186	0.3	0.32	2.18e-34	TPCs	SMU1
FER	1.63e-38	0.425028	0.388	0.448	2.65e-34	TPCs	FER
NPAS3	1.76e-38	0.372493	0.322	0.315	2.87e-34	TPCs	NPAS3
KLF5	5e-38	0.280641	0.113	0.096	8.16e-34	TPCs	KLF5
ENSGALG00000014724	1.98e-37	0.299362	0.384	0.535	3.22e-33	TPCs	ENSGALG00000014724
MAK16	6.55e-37	0.316184	0.191	0.182	1.07e-32	TPCs	MAK16
ANKMY2	1.87e-36	0.267659	0.191	0.264	3.05e-32	TPCs	ANKMY2
OXSR1	2.27e-36	0.267674	0.261	0.357	3.7e-32	TPCs	OXSR1
MICALL2	4.78e-36	0.255058	0.112	0.096	7.79e-32	TPCs	MICALL2
PDLIM3	5.82e-36	0.376403	0.1	0.084	9.48e-32	TPCs	PDLIM3
ENSGALG00000007287	6.57e-36	0.391995	0.345	0.396	1.07e-31	TPCs	ENSGALG00000007287
NRIP1	6.96e-36	0.357968	0.321	0.331	1.14e-31	TPCs	NRIP1
WDSUB1	7.32e-36	0.277284	0.16	0.147	1.19e-31	TPCs	WDSUB1
PHF14	7.52e-36	0.425307	0.3	0.318	1.23e-31	TPCs	PHF14
ENSGALG00000050132	1.07e-35	0.698008	0.624	0.947	1.74e-31	TPCs	ENSGALG00000050132
DIP2A	2.5e-35	0.349337	0.225	0.227	4.07e-31	TPCs	DIP2A
DCBLD2	2.79e-35	0.352152	0.333	0.366	4.55e-31	TPCs	DCBLD2
TMEM184B	1.31e-34	0.35867	0.244	0.256	2.14e-30	TPCs	TMEM184B
ENSGALG00000020322	1.75e-34	0.41978	0.319	0.36	2.85e-30	TPCs	ENSGALG00000020322
DDX27	2.81e-34	0.282978	0.232	0.231	4.59e-30	TPCs	DDX27
ATAD2B	1.39e-33	0.426053	0.424	0.623	2.27e-29	TPCs	ATAD2B
GAS2	4.28e-33	0.290298	0.184	0.172	6.98e-29	TPCs	GAS2
CPQ	7.8e-33	0.448862	0.306	0.426	1.27e-28	TPCs	CPQ
ATL1	2.46e-32	0.346757	0.192	0.19	4.01e-28	TPCs	ATL1
TLE4	8.93e-32	0.290529	0.443	0.486	1.46e-27	TPCs	TLE4
CIAO2B	1.72e-31	0.356841	0.316	0.344	2.8e-27	TPCs	CIAO2B
ENSGALG00000047142	5.96e-31	0.357377	0.277	0.3	9.72e-27	TPCs	ENSGALG00000047142
SMARCC2	6.19e-31	0.25668	0.126	0.113	1.01e-26	TPCs	SMARCC2
ZCCHC8	6.8e-31	0.25513	0.221	0.304	1.11e-26	TPCs	ZCCHC8
ACAA2	4.83e-30	0.386551	0.358	0.403	7.87e-26	TPCs	ACAA2
PDE10A	1.85e-29	1.15508	0.506	0.618	3.02e-25	TPCs	PDE10A
CREM	2.78e-29	0.408338	0.626	0.714	4.53e-25	TPCs	CREM
RAB6A	3.07e-29	0.339478	0.467	0.581	5.01e-25	TPCs	RAB6A
SIPA1L1	3.82e-29	0.330796	0.406	0.549	6.22e-25	TPCs	SIPA1L1
ST8SIA5	8.97e-29	0.328694	0.142	0.189	1.46e-24	TPCs	ST8SIA5
PPP1R10	1.02e-28	0.398355	0.33	0.383	1.66e-24	TPCs	PPP1R10
FGD3	1.09e-28	0.343373	0.285	0.303	1.78e-24	TPCs	FGD3
DOT1L	1.29e-28	0.30383	0.35	0.49	2.1e-24	TPCs	DOT1L
ENSGALG00000037200	2.26e-28	0.360806	0.284	0.376	3.68e-24	TPCs	ENSGALG00000037200
ENSGALG00000043243	4e-28	0.410014	0.363	0.428	6.52e-24	TPCs	ENSGALG00000043243
PTBP2	5.25e-28	0.303809	0.36	0.385	8.57e-24	TPCs	PTBP2
BOC	8.31e-28	0.351011	0.221	0.309	1.36e-23	TPCs	BOC
ANKRD46	1.26e-27	0.323248	0.299	0.319	2.05e-23	TPCs	ANKRD46
CACYBP	5.34e-27	0.411905	0.444	0.538	8.71e-23	TPCs	CACYBP
TAMM41	5.56e-27	0.279615	0.149	0.141	9.06e-23	TPCs	TAMM41
PCNP	1.9e-26	0.405399	0.342	0.398	3.1e-22	TPCs	PCNP
MTMR8	3.25e-26	0.322471	0.206	0.209	5.3e-22	TPCs	MTMR8
PPP1CC	6.75e-26	0.278157	0.29	0.403	1.1e-21	TPCs	PPP1CC
TNKS1BP1	1.08e-25	0.251901	0.204	0.279	1.76e-21	TPCs	TNKS1BP1
CPXM1	1.27e-25	0.344644	0.285	0.315	2.07e-21	TPCs	CPXM1
ITPKB	1.46e-25	0.315066	0.207	0.279	2.38e-21	TPCs	ITPKB
NGLY1	2.13e-25	0.267219	0.149	0.141	3.47e-21	TPCs	NGLY1
GNAS	5.64e-25	0.268258	0.633	0.774	9.2e-21	TPCs	GNAS
USP10	7.54e-25	0.309138	0.368	0.417	1.23e-20	TPCs	USP10
CLK4	1.2e-24	0.394517	0.417	0.52	1.96e-20	TPCs	CLK4
PSMA1	1.81e-24	0.266496	0.184	0.246	2.95e-20	TPCs	PSMA1
IK	1.95e-24	0.254687	0.368	0.505	3.18e-20	TPCs	IK
ZC3H8	7.04e-24	0.40369	0.349	0.394	1.15e-19	TPCs	ZC3H8
PDS5B	8.73e-24	0.429512	0.473	0.589	1.42e-19	TPCs	PDS5B
SOCS6	1.01e-23	0.251261	0.132	0.123	1.64e-19	TPCs	SOCS6
GAPVD1	1.01e-23	0.28411	0.284	0.386	1.65e-19	TPCs	GAPVD1
MAPK8IP3	1.14e-23	0.304641	0.26	0.271	1.86e-19	TPCs	MAPK8IP3
OASL	2.08e-23	0.405975	0.121	0.108	3.39e-19	TPCs	OASL
RPS6KA3	4.38e-23	0.613665	0.33	0.378	7.15e-19	TPCs	RPS6KA3
OTUD4	5.91e-23	0.253537	0.152	0.145	9.64e-19	TPCs	OTUD4
RPS6KA5	2.22e-22	0.404243	0.297	0.333	3.62e-18	TPCs	RPS6KA5
SERINC3	3.25e-22	0.257683	0.357	0.394	5.31e-18	TPCs	SERINC3
PRPF8	6.96e-22	0.321553	0.383	0.445	1.13e-17	TPCs	PRPF8
TARDBP	8.43e-22	0.302363	0.333	0.461	1.37e-17	TPCs	TARDBP
TIMM50	8.81e-22	0.252346	0.208	0.275	1.44e-17	TPCs	TIMM50
AUH	8.87e-22	0.396308	0.37	0.521	1.45e-17	TPCs	AUH
C2CD5	8.88e-22	0.36157	0.324	0.434	1.45e-17	TPCs	C2CD5
SEC62	4.89e-21	0.259743	0.565	0.716	7.97e-17	TPCs	SEC62
ZDHHC8	5.68e-21	0.526331	0.223	0.238	9.26e-17	TPCs	ZDHHC8
ENSGALG00000013001	8.89e-21	0.328274	0.182	0.239	1.45e-16	TPCs	ENSGALG00000013001
KIF13A	1.12e-20	0.46624	0.246	0.26	1.82e-16	TPCs	KIF13A
CDK17	1.82e-20	0.325194	0.403	0.55	2.96e-16	TPCs	CDK17
MLX	2.67e-20	0.264502	0.167	0.165	4.36e-16	TPCs	MLX
DISC1	2.92e-20	0.439965	0.195	0.197	4.76e-16	TPCs	DISC1
PAM	2.94e-20	0.305048	0.277	0.352	4.79e-16	TPCs	PAM
RUNX1	4.8e-20	0.780974	0.379	0.453	7.83e-16	TPCs	RUNX1
TUBB6	1.2e-19	0.624689	0.38	0.44	1.96e-15	TPCs	TUBB6
ULK2	1.86e-19	0.329084	0.177	0.177	3.03e-15	TPCs	ULK2
LRP4	1.93e-19	0.294269	0.113	0.104	3.14e-15	TPCs	LRP4
CAP2	2.25e-19	0.398086	0.255	0.276	3.67e-15	TPCs	CAP2
EPS8	5.08e-19	0.301213	0.215	0.218	8.29e-15	TPCs	EPS8
BEND6	6.43e-19	0.321967	0.193	0.25	1.05e-14	TPCs	BEND6
HCFC2	8.39e-19	0.260433	0.191	0.193	1.37e-14	TPCs	HCFC2
TMX3	9.26e-19	0.414626	0.362	0.438	1.51e-14	TPCs	TMX3
TMTC3	9.58e-19	0.343049	0.321	0.446	1.56e-14	TPCs	TMTC3
ARID1B	1.05e-18	0.309152	0.532	0.658	1.72e-14	TPCs	ARID1B
APPL1	2.25e-18	0.271865	0.164	0.162	3.67e-14	TPCs	APPL1
AGAP1	2.71e-18	0.332281	0.468	0.58	4.42e-14	TPCs	AGAP1
CEBPG	2.9e-18	0.288693	0.219	0.231	4.72e-14	TPCs	CEBPG
LARGE1	3.98e-18	0.720056	0.34	0.39	6.5e-14	TPCs	LARGE1
STARD3NL	4.25e-18	0.313646	0.237	0.252	6.92e-14	TPCs	STARD3NL
KHDRBS3	5.91e-18	0.614334	0.291	0.389	9.63e-14	TPCs	KHDRBS3
ENSGALG00000053997	5.93e-18	0.252498	0.193	0.249	9.67e-14	TPCs	ENSGALG00000053997
ENSGALG00000031069	7.11e-18	0.405436	0.268	0.296	1.16e-13	TPCs	ENSGALG00000031069
ENSGALG00000043137	1.81e-17	0.313563	0.178	0.181	2.95e-13	TPCs	ENSGALG00000043137
PKNOX1	3.01e-17	0.356533	0.232	0.251	4.91e-13	TPCs	PKNOX1
NDST3	3.25e-17	0.260205	0.139	0.177	5.3e-13	TPCs	NDST3
PTTG1IP	3.88e-17	0.322297	0.277	0.365	6.33e-13	TPCs	PTTG1IP
KLHL5	3.96e-17	0.279516	0.336	0.467	6.45e-13	TPCs	KLHL5
RAB3GAP1	4.56e-17	0.411781	0.282	0.319	7.43e-13	TPCs	RAB3GAP1
PRPF6	8.28e-17	0.25885	0.327	0.434	1.35e-12	TPCs	PRPF6
TTC39B	1.01e-16	0.291328	0.173	0.224	1.64e-12	TPCs	TTC39B
CCNG2	1.76e-16	0.493709	0.244	0.272	2.87e-12	TPCs	CCNG2
RAP1GDS1	2e-16	0.436141	0.369	0.505	3.26e-12	TPCs	RAP1GDS1
INTS6L	2.17e-16	0.308428	0.174	0.178	3.54e-12	TPCs	INTS6L
KDM3B	3.73e-16	0.303982	0.297	0.327	6.08e-12	TPCs	KDM3B
PLAG1	1.37e-15	0.333671	0.183	0.188	2.23e-11	TPCs	PLAG1
HDGF	1.5e-15	0.28295	0.464	0.565	2.45e-11	TPCs	HDGF
MBD5	1.76e-15	0.256914	0.198	0.259	2.88e-11	TPCs	MBD5
YWHAG	3.14e-15	0.33197	0.467	0.591	5.12e-11	TPCs	YWHAG
ENSGALG00000015026	3.76e-15	0.25671	0.192	0.248	6.13e-11	TPCs	ENSGALG00000015026
CTTNBP2	5.7e-15	0.285802	0.298	0.39	9.29e-11	TPCs	CTTNBP2
SYN3	6.61e-15	0.257586	0.186	0.239	1.08e-10	TPCs	SYN3
KATNBL1	8.7e-15	0.40969	0.297	0.35	1.42e-10	TPCs	KATNBL1
ENSGALG00000015019	3.59e-14	0.370405	0.433	0.532	5.86e-10	TPCs	ENSGALG00000015019
CLTB	5.41e-14	0.259399	0.321	0.359	8.82e-10	TPCs	CLTB
UNC5C	9.06e-14	0.256864	0.234	0.226	1.48e-09	TPCs	UNC5C
KLF11	1.03e-13	0.300398	0.241	0.265	1.67e-09	TPCs	KLF11
MED1	1.11e-13	0.27085	0.209	0.268	1.81e-09	TPCs	MED1
CDC73	2.09e-13	0.31128	0.351	0.4	3.41e-09	TPCs	CDC73
AACS	2.32e-13	0.311321	0.208	0.22	3.78e-09	TPCs	AACS
ARNT	2.82e-13	0.35412	0.31	0.432	4.6e-09	TPCs	ARNT
SOS2	4.1e-13	0.299753	0.317	0.36	6.68e-09	TPCs	SOS2
ENSGALG00000050405	1.55e-12	0.254	0.201	0.259	2.53e-08	TPCs	ENSGALG00000050405
B4GALT5	2.45e-12	0.267091	0.135	0.134	4e-08	TPCs	B4GALT5
SF3A1	5.53e-12	0.272784	0.34	0.45	9.02e-08	TPCs	SF3A1
RNH1	5.85e-12	0.385414	0.418	0.526	9.54e-08	TPCs	RNH1
ENSGALG00000006851	6.11e-12	0.515818	0.159	0.156	9.96e-08	TPCs	ENSGALG00000006851
GCLC	6.66e-12	0.262892	0.201	0.252	1.09e-07	TPCs	GCLC
PPDPF	6.7e-12	0.473943	0.297	0.347	1.09e-07	TPCs	PPDPF
FKBP2	8.99e-12	0.371925	0.402	0.51	1.47e-07	TPCs	FKBP2
NCOA3	9.32e-12	0.291083	0.232	0.295	1.52e-07	TPCs	NCOA3
FAM214A	1.31e-11	0.347902	0.233	0.257	2.14e-07	TPCs	FAM214A
GPHN	1.46e-11	0.283513	0.463	0.606	2.38e-07	TPCs	GPHN
PBX1	1.78e-11	0.42311	0.266	0.296	2.9e-07	TPCs	PBX1
FAM3C	2.39e-11	0.271361	0.314	0.351	3.9e-07	TPCs	FAM3C
OAZ1	2.78e-11	0.278552	0.374	0.52	4.53e-07	TPCs	OAZ1
ATXN1	2.83e-11	0.281574	0.289	0.363	4.62e-07	TPCs	ATXN1
NCKAP1	1.25e-10	0.302102	0.289	0.325	2.04e-06	TPCs	NCKAP1
SMYD3	3.39e-10	0.571716	0.197	0.246	5.53e-06	TPCs	SMYD3
AMOT	3.74e-10	0.271374	0.241	0.311	6.09e-06	TPCs	AMOT
CLSTN1	6.06e-10	0.322095	0.404	0.483	9.87e-06	TPCs	CLSTN1
RNF144A	9.22e-10	0.541213	0.18	0.227	1.5e-05	TPCs	RNF144A
COMMD2	1.11e-09	0.385959	0.382	0.476	1.81e-05	TPCs	COMMD2
CFLAR	1.28e-09	0.269738	0.223	0.239	2.1e-05	TPCs	CFLAR
SCAF11	1.89e-09	0.360037	0.341	0.406	3.08e-05	TPCs	SCAF11
CCSER1	2.1e-09	0.698005	0.353	0.413	3.42e-05	TPCs	CCSER1
ARPC5	2.36e-09	0.265153	0.294	0.382	3.85e-05	TPCs	ARPC5
TMCC1	2.97e-09	0.355982	0.304	0.402	4.85e-05	TPCs	TMCC1
RUNX1T1	3.27e-09	0.369765	0.336	0.383	5.33e-05	TPCs	RUNX1T1
FBXL21	3.92e-09	0.264079	0.16	0.198	6.39e-05	TPCs	FBXL21
UACA	7.78e-09	0.354894	0.238	0.259	0.000126898	TPCs	UACA
ENSGALG00000035237	8.38e-09	0.273398	0.241	0.303	0.000136579	TPCs	ENSGALG00000035237
HDAC2	1.29e-08	0.253239	0.459	0.604	0.000211058	TPCs	HDAC2
DEGS1	2.81e-08	0.281326	0.441	0.605	0.000458433	TPCs	DEGS1
SGF29	3.19e-08	0.304603	0.166	0.175	0.000519819	TPCs	SGF29
SESN1	3.61e-08	0.442267	0.201	0.253	0.000588045	TPCs	SESN1
CYB5R1	3.81e-08	0.267939	0.26	0.337	0.00062111	TPCs	CYB5R1
RIC8A	6.79e-08	0.262021	0.12	0.121	0.0011074	TPCs	RIC8A
RAD21	8.51e-08	0.353037	0.307	0.355	0.00138773	TPCs	RAD21
FOXN2	9.68e-08	0.290539	0.325	0.417	0.00157792	TPCs	FOXN2
RSF1	1.31e-07	0.278809	0.452	0.602	0.00214312	TPCs	RSF1
NOP56	1.61e-07	0.304538	0.311	0.405	0.00263287	TPCs	NOP56
RFX3	1.79e-07	1.13227	0.468	0.678	0.00292246	TPCs	RFX3
TGFB2	2.09e-07	0.371673	0.365	0.414	0.00341586	TPCs	TGFB2
CHUK	2.16e-07	0.301635	0.26	0.34	0.00352487	TPCs	CHUK
SLC30A4	2.71e-07	0.268857	0.252	0.321	0.00441691	TPCs	SLC30A4
LRIG1	3.88e-07	0.445784	0.209	0.232	0.00632063	TPCs	LRIG1
SCPEP1	4.22e-07	0.300926	0.232	0.259	0.00687706	TPCs	SCPEP1
SURF4	4.3e-07	0.369227	0.374	0.469	0.00701155	TPCs	SURF4
STXBP5	4.36e-07	0.363885	0.201	0.21	0.00711697	TPCs	STXBP5
ENPP2	4.8e-07	0.35157	0.21	0.223	0.00782433	TPCs	ENPP2
UBL3	5.2e-07	0.289136	0.549	0.669	0.00847512	TPCs	UBL3
RAB5A	5.46e-07	0.340849	0.357	0.434	0.00890591	TPCs	RAB5A
UBR2	5.86e-07	0.298855	0.379	0.518	0.00956086	TPCs	UBR2
CREB1	1.13e-06	0.291329	0.182	0.228	0.0184782	TPCs	CREB1
ITPK1	1.43e-06	0.621119	0.413	0.51	0.0233193	TPCs	ITPK1
ACSF2	1.71e-06	0.315667	0.191	0.209	0.0278577	TPCs	ACSF2
RICTOR	2.5e-06	0.334862	0.315	0.363	0.0407041	TPCs	RICTOR
ADGRD1	2.7e-06	0.482415	0.153	0.163	0.0440533	TPCs	ADGRD1
AFF4	3.26e-06	0.269204	0.35	0.469	0.0530946	TPCs	AFF4
PHKG1	3.94e-06	0.277585	0.171	0.181	0.0641863	TPCs	PHKG1
LUZP1	4.9e-06	0.31864	0.25	0.286	0.0798162	TPCs	LUZP1
ULK1	5.41e-06	0.346551	0.162	0.171	0.0882119	TPCs	ULK1
YTHDF3	7.38e-06	0.272943	0.262	0.3	0.120377	TPCs	YTHDF3
TES	8.3e-06	0.264635	0.282	0.32	0.135381	TPCs	TES
CALR	9.34e-06	0.260387	0.289	0.368	0.152291	TPCs	CALR
TP53INP1	1.08e-05	0.342871	0.217	0.264	0.175389	TPCs	TP53INP1
PICALM	1.21e-05	0.445948	0.409	0.536	0.196667	TPCs	PICALM
CEP131	1.59e-05	0.273807	0.203	0.244	0.259325	TPCs	CEP131
PPP4R4	1.71e-05	0.374193	0.237	0.263	0.278762	TPCs	PPP4R4
MON2	2.07e-05	0.314923	0.352	0.467	0.337785	TPCs	MON2
NCK1	2.23e-05	0.27938	0.338	0.392	0.363836	TPCs	NCK1
TMCO3	5.65e-05	0.306487	0.245	0.27	0.9207	TPCs	TMCO3
TGM2.1	6.67e-05	0.417706	0.43	0.57	1	TPCs	TGM2.1
INO80	7.37e-05	0.30416	0.333	0.429	1	TPCs	INO80
GADD45G	0.000133582	0.518755	0.223	0.247	1	TPCs	GADD45G
EPHA3	0.00013875	0.322758	0.224	0.243	1	TPCs	EPHA3
UHRF2	0.000196252	0.421957	0.267	0.316	1	TPCs	UHRF2
PCDH10	0.000243262	0.299205	0.104	0.105	1	TPCs	PCDH10
INO80D	0.000345361	0.254309	0.195	0.24	1	TPCs	INO80D
TRAM1L1	0.00036436	0.264134	0.473	0.646	1	TPCs	TRAM1L1
TSPAN9	0.000626795	0.253338	0.17	0.179	1	TPCs	TSPAN9
NACA	0.00065868	0.331216	0.347	0.46	1	TPCs	NACA
MINDY2	0.000711106	0.289247	0.251	0.29	1	TPCs	MINDY2
DPYSL2	0.000806804	0.256976	0.274	0.315	1	TPCs	DPYSL2
RAF1	0.000906459	0.350979	0.342	0.423	1	TPCs	RAF1
NR2C2	0.00108316	0.344979	0.356	0.477	1	TPCs	NR2C2
TOMM22	0.00126455	0.348708	0.361	0.443	1	TPCs	TOMM22
ERC1	0.00141428	0.307891	0.435	0.569	1	TPCs	ERC1
TUB	0.00256017	0.356762	0.222	0.251	1	TPCs	TUB
EPHA5	0.00304207	0.363549	0.137	0.145	1	TPCs	EPHA5
GARS	0.00328054	0.385362	0.268	0.321	1	TPCs	GARS
KAT2B	0.00331464	0.329439	0.35	0.471	1	TPCs	KAT2B
SP3	0.00435877	0.277426	0.237	0.293	1	TPCs	SP3
PELI3	0.00475718	0.446691	0.429	0.56	1	TPCs	PELI3
STXBP3	0.00548757	0.30218	0.197	0.219	1	TPCs	STXBP3
SNX14	0.00696427	0.345842	0.254	0.295	1	TPCs	SNX14
CBFB	0.00843009	0.447169	0.221	0.254	1	TPCs	CBFB
SHANK2	0	3.74323	0.664	0.159	0	Sertoli cells	SHANK2
PTPRN2	0	3.47922	0.749	0.273	0	Sertoli cells	PTPRN2
ALDH1A1	0	3.18195	0.918	0.059	0	Sertoli cells	ALDH1A1
AMH	0	3.07321	0.981	0.443	0	Sertoli cells	AMH
ENSGALG00000009355	0	2.92369	0.931	0.072	0	Sertoli cells	ENSGALG00000009355
RYR2	0	2.86494	0.598	0.029	0	Sertoli cells	RYR2
ENSGALG00000013155	0	2.86007	0.766	0.09	0	Sertoli cells	ENSGALG00000013155
MT4	0	2.8382	0.986	0.41	0	Sertoli cells	MT4
MRPS6	0	2.81112	0.976	0.405	0	Sertoli cells	MRPS6
ENSGALG00000016322	0	2.75857	0.965	0.26	0	Sertoli cells	ENSGALG00000016322
NELL2	0	2.70316	0.878	0.102	0	Sertoli cells	NELL2
ENSGALG00000011190	0	2.67776	0.851	0.067	0	Sertoli cells	ENSGALG00000011190
GNS	0	2.62028	0.918	0.259	0	Sertoli cells	GNS
ENSGALG00000004725	0	2.618	0.96	0.259	0	Sertoli cells	ENSGALG00000004725
RPL22L1	0	2.6063	0.989	0.629	0	Sertoli cells	RPL22L1
TMSB15B	0	2.43444	0.931	0.22	0	Sertoli cells	TMSB15B
INHBB	0	2.43254	0.825	0.053	0	Sertoli cells	INHBB
TAX1BP3	0	2.42619	0.946	0.217	0	Sertoli cells	TAX1BP3
ENSGALG00000009538	0	2.40256	0.881	0.112	0	Sertoli cells	ENSGALG00000009538
RGS2	0	2.39944	0.706	0.076	0	Sertoli cells	RGS2
BASP1	0	2.38803	0.966	0.331	0	Sertoli cells	BASP1
BCAS1	0	2.38355	0.75	0.081	0	Sertoli cells	BCAS1
HSPE1	0	2.36752	0.977	0.415	0	Sertoli cells	HSPE1
IL1RAPL2	0	2.32177	0.705	0.228	0	Sertoli cells	IL1RAPL2
NASP	0	2.28748	0.891	0.275	0	Sertoli cells	NASP
MGST1	0	2.26568	0.953	0.339	0	Sertoli cells	MGST1
ANK3	0	2.24764	0.829	0.39	0	Sertoli cells	ANK3
ATRNL1	0	2.2456	0.635	0.141	0	Sertoli cells	ATRNL1
LTBP1	0	2.2394	0.649	0.114	0	Sertoli cells	LTBP1
DST	0	2.22903	0.818	0.479	0	Sertoli cells	DST
PAK1	0	2.21921	0.816	0.112	0	Sertoli cells	PAK1
DTNA	0	2.19873	0.598	0.183	0	Sertoli cells	DTNA
SCEL	0	2.16065	0.681	0.063	0	Sertoli cells	SCEL
SYNJ2	0	2.14968	0.615	0.273	0	Sertoli cells	SYNJ2
DENND5B	0	2.09069	0.66	0.08	0	Sertoli cells	DENND5B
FHOD3	0	2.08141	0.666	0.265	0	Sertoli cells	FHOD3
GPR37	0	2.06761	0.795	0.042	0	Sertoli cells	GPR37
TJP2	0	2.06648	0.767	0.237	0	Sertoli cells	TJP2
NCKAP5	0	2.06377	0.695	0.305	0	Sertoli cells	NCKAP5
COMT	0	2.06372	0.776	0.111	0	Sertoli cells	COMT
HSD3B1	0	2.05391	0.79	0.053	0	Sertoli cells	HSD3B1
FILIP1	0	2.04982	0.839	0.298	0	Sertoli cells	FILIP1
THSD4	0	2.04583	0.638	0.219	0	Sertoli cells	THSD4
ENSGALG00000034591	0	2.02254	0.86	0.153	0	Sertoli cells	ENSGALG00000034591
PTPRF	0	2.01118	0.654	0.206	0	Sertoli cells	PTPRF
ARHGEF3	0	1.99717	0.685	0.261	0	Sertoli cells	ARHGEF3
PTPRK	0	1.9795	0.589	0.132	0	Sertoli cells	PTPRK
ANGPTL1	0	1.97495	0.779	0.038	0	Sertoli cells	ANGPTL1
ITGB8	0	1.96859	0.837	0.252	0	Sertoli cells	ITGB8
ARHGAP12	0	1.96441	0.752	0.301	0	Sertoli cells	ARHGAP12
ND61	0	1.93775	0.992	0.837	0	Sertoli cells	ND6
PRDX6	0	1.93177	0.937	0.47	0	Sertoli cells	PRDX6
CREB5	0	1.93046	0.593	0.322	0	Sertoli cells	CREB5
PTN	0	1.92606	0.299	0.052	0	Sertoli cells	PTN
GSTA2	0	1.9216	0.898	0.22	0	Sertoli cells	GSTA2
CLTA	0	1.91987	0.959	0.43	0	Sertoli cells	CLTA
PLP1	0	1.9146	0.603	0.044	0	Sertoli cells	PLP1
ENSGALG00000007007	0	1.91302	0.835	0.26	0	Sertoli cells	ENSGALG00000007007
ARHGEF10	0	1.91191	0.578	0.25	0	Sertoli cells	ARHGEF10
C1H21ORF91	0	1.90433	0.879	0.242	0	Sertoli cells	C1H21ORF91
PGRMC1	0	1.89451	0.902	0.244	0	Sertoli cells	PGRMC1
FRMD3	0	1.87953	0.78	0.29	0	Sertoli cells	FRMD3
PSAP	0	1.87913	0.858	0.23	0	Sertoli cells	PSAP
RRAS	0	1.87622	0.82	0.214	0	Sertoli cells	RRAS
PLCE1	0	1.86696	0.634	0.128	0	Sertoli cells	PLCE1
CDO1	0	1.86601	0.761	0.099	0	Sertoli cells	CDO1
CDH2	0	1.85848	0.866	0.322	0	Sertoli cells	CDH2
ENSGALG00000001805	0	1.83864	0.894	0.387	0	Sertoli cells	ENSGALG00000001805
ACAT2	0	1.836	0.838	0.128	0	Sertoli cells	ACAT2
ENPP6	0	1.82869	0.871	0.169	0	Sertoli cells	ENPP6
REEP5	0	1.81245	0.96	0.698	0	Sertoli cells	REEP5
HSPD1	0	1.78845	0.922	0.387	0	Sertoli cells	HSPD1
SERPINI1	0	1.78194	0.806	0.258	0	Sertoli cells	SERPINI1
KTN1	0	1.77874	0.903	0.435	0	Sertoli cells	KTN1
CCK	0	1.77753	0.416	0.04	0	Sertoli cells	CCK
INHA	0	1.75398	0.751	0.022	0	Sertoli cells	INHA
LAMA1	0	1.75307	0.675	0.086	0	Sertoli cells	LAMA1
FAM174A	0	1.75082	0.913	0.421	0	Sertoli cells	FAM174A
NME2	0	1.73989	0.991	0.653	0	Sertoli cells	NME2
CD3D	0	1.73735	0.66	0.089	0	Sertoli cells	CD3D
EDIL3	0	1.73196	0.663	0.171	0	Sertoli cells	EDIL3
DSP	0	1.72622	0.726	0.1	0	Sertoli cells	DSP
SLC27A6	0	1.72546	0.756	0.084	0	Sertoli cells	SLC27A6
PRLR	0	1.71784	0.695	0.18	0	Sertoli cells	PRLR
GPM6B	0	1.71434	0.709	0.148	0	Sertoli cells	GPM6B
MAP1A	0	1.70025	0.805	0.182	0	Sertoli cells	MAP1A
BMPR2	0	1.68964	0.711	0.323	0	Sertoli cells	BMPR2
ENSGALG00000028174	0	1.68728	0.613	0.117	0	Sertoli cells	ENSGALG00000028174
GLS2	0	1.66311	0.587	0.314	0	Sertoli cells	GLS2
ADGRG6	0	1.65593	0.438	0.042	0	Sertoli cells	ADGRG6
KCNMA1	0	1.6332	0.552	0.065	0	Sertoli cells	KCNMA1
AFDN	0	1.61377	0.847	0.438	0	Sertoli cells	AFDN
AUTS2	0	1.61329	0.629	0.601	0	Sertoli cells	AUTS2
DMRT1	0	1.61258	0.738	0.237	0	Sertoli cells	DMRT1
NAV3	0	1.59978	0.655	0.177	0	Sertoli cells	NAV3
GNG10	0	1.59549	0.587	0.141	0	Sertoli cells	GNG10
B2M	0	1.59515	0.965	0.516	0	Sertoli cells	B2M
PRUNE2	0	1.59373	0.543	0.129	0	Sertoli cells	PRUNE2
NEDD9	0	1.58765	0.601	0.204	0	Sertoli cells	NEDD9
NLGN4Y	0	1.57743	0.625	0.104	0	Sertoli cells	NLGN4Y
FKBP4	0	1.56665	0.904	0.425	0	Sertoli cells	FKBP4
ROBO2	0	1.56264	0.626	0.236	0	Sertoli cells	ROBO2
KCNK5	0	1.54123	0.654	0.024	0	Sertoli cells	KCNK5
ARL8BL	0	1.53968	0.776	0.177	0	Sertoli cells	ARL8BL
CSRP2	0	1.52392	0.741	0.14	0	Sertoli cells	CSRP2
PKIA	0	1.51273	0.578	0.098	0	Sertoli cells	PKIA
MARCKSL11	0	1.50774	0.936	0.383	0	Sertoli cells	MARCKSL1
HMGA2	0	1.50289	0.485	0.088	0	Sertoli cells	HMGA2
PTPN3	0	1.50099	0.524	0.084	0	Sertoli cells	PTPN3
NPTN	0	1.49386	0.877	0.529	0	Sertoli cells	NPTN
PGK2	0	1.4909	0.906	0.478	0	Sertoli cells	PGK2
GAS6	0	1.49069	0.744	0.078	0	Sertoli cells	GAS6
EZR	0	1.4879	0.736	0.376	0	Sertoli cells	EZR
PLXDC2	0	1.48727	0.729	0.159	0	Sertoli cells	PLXDC2
WNK2	0	1.4859	0.408	0.075	0	Sertoli cells	WNK2
CBR4	0	1.46258	0.718	0.143	0	Sertoli cells	CBR4
SMAD5	0	1.46142	0.842	0.405	0	Sertoli cells	SMAD5
ZNF385B	0	1.45871	0.531	0.034	0	Sertoli cells	ZNF385B
MCAM	0	1.45612	0.739	0.122	0	Sertoli cells	MCAM
SH3GL3	0	1.45484	0.686	0.076	0	Sertoli cells	SH3GL3
ME1	0	1.44207	0.656	0.047	0	Sertoli cells	ME1
SVOPL	0	1.43977	0.742	0.108	0	Sertoli cells	SVOPL
CHSY3	0	1.43613	0.518	0.165	0	Sertoli cells	CHSY3
SCRN1	0	1.43235	0.737	0.142	0	Sertoli cells	SCRN1
GULP11	0	1.42407	0.676	0.337	0	Sertoli cells	GULP1
SVIL	0	1.41175	0.664	0.393	0	Sertoli cells	SVIL
CD151	0	1.40517	0.818	0.218	0	Sertoli cells	CD151
SGCD	0	1.39863	0.472	0.026	0	Sertoli cells	SGCD
AKR1B11	0	1.3946	0.928	0.446	0	Sertoli cells	AKR1B1
WNT5A	0	1.39042	0.722	0.102	0	Sertoli cells	WNT5A
SNX9	0	1.38879	0.679	0.263	0	Sertoli cells	SNX9
DPP6	0	1.38453	0.647	0.269	0	Sertoli cells	DPP6
ETNK1	0	1.38048	0.72	0.234	0	Sertoli cells	ETNK1
ENSGALG00000038652	0	1.37914	0.786	0.14	0	Sertoli cells	ENSGALG00000038652
ENSGALG00000010316	0	1.37912	0.593	0.097	0	Sertoli cells	ENSGALG00000010316
CGNL1	0	1.36912	0.759	0.233	0	Sertoli cells	CGNL1
YWHAB	0	1.36641	0.883	0.465	0	Sertoli cells	YWHAB
ENSGALG00000036680	0	1.36199	0.685	0.101	0	Sertoli cells	ENSGALG00000036680
LMO7	0	1.36103	0.626	0.178	0	Sertoli cells	LMO7
MBNL21	0	1.35481	0.683	0.34	0	Sertoli cells	MBNL2
EYA1	0	1.35105	0.481	0.073	0	Sertoli cells	EYA1
MT3	0	1.33946	0.707	0.153	0	Sertoli cells	MT3
CENPO	0	1.33757	0.664	0.076	0	Sertoli cells	CENPO
RTN4	0	1.33747	0.918	0.674	0	Sertoli cells	RTN4
OXCT1	0	1.33414	0.705	0.193	0	Sertoli cells	OXCT1
RAB5C	0	1.32171	0.84	0.29	0	Sertoli cells	RAB5C
FSHR	0	1.31922	0.607	0.073	0	Sertoli cells	FSHR
RAB7A	0	1.30695	0.91	0.475	0	Sertoli cells	RAB7A
AGPAT5	0	1.30248	0.766	0.204	0	Sertoli cells	AGPAT5
FOLR1	0	1.29994	0.498	0.009	0	Sertoli cells	FOLR1
NDRG3	0	1.29943	0.791	0.285	0	Sertoli cells	NDRG3
ARL6IP5	0	1.29586	0.868	0.504	0	Sertoli cells	ARL6IP5
ALCAM	0	1.29432	0.64	0.122	0	Sertoli cells	ALCAM
SLC28A3	0	1.29427	0.553	0.112	0	Sertoli cells	SLC28A3
PARD6B	0	1.2942	0.518	0.096	0	Sertoli cells	PARD6B
PRDX11	0	1.29316	0.937	0.472	0	Sertoli cells	PRDX1
CADM2	0	1.28809	0.425	0.143	0	Sertoli cells	CADM2
HS3ST5	0	1.28052	0.432	0.031	0	Sertoli cells	HS3ST5
MME	0	1.27834	0.625	0.029	0	Sertoli cells	MME
DPF3	0	1.27029	0.538	0.13	0	Sertoli cells	DPF3
PLEKHA7	0	1.26938	0.487	0.072	0	Sertoli cells	PLEKHA7
LRATD1	0	1.26728	0.594	0.03	0	Sertoli cells	LRATD1
MAP3K51	0	1.2641	0.616	0.276	0	Sertoli cells	MAP3K5
TCF121	0	1.26219	0.912	0.715	0	Sertoli cells	TCF12
ENSGALG00000010718	0	1.26128	0.555	0.05	0	Sertoli cells	ENSGALG00000010718
TXN1	0	1.26024	0.98	0.638	0	Sertoli cells	TXN
SORL1	0	1.25845	0.708	0.116	0	Sertoli cells	SORL1
ANK2	0	1.25663	0.541	0.233	0	Sertoli cells	ANK2
GRIP1	0	1.25466	0.481	0.105	0	Sertoli cells	GRIP1
2024-11-01	0	1.25141	0.616	0.199	0	Sertoli cells	NOV
BTBD3	0	1.24417	0.664	0.144	0	Sertoli cells	BTBD3
EML4	0	1.23778	0.621	0.285	0	Sertoli cells	EML4
CTH	0	1.2373	0.661	0.069	0	Sertoli cells	CTH
WWC2	0	1.23532	0.583	0.188	0	Sertoli cells	WWC2
SGPL1	0	1.22557	0.657	0.155	0	Sertoli cells	SGPL1
USP43	0	1.22323	0.604	0.022	0	Sertoli cells	USP43
TOX3	0	1.22255	0.565	0.019	0	Sertoli cells	TOX3
PDLIM5	0	1.22049	0.42	0.1	0	Sertoli cells	PDLIM5
KHDRBS2	0	1.21988	0.47	0.051	0	Sertoli cells	KHDRBS2
QPCT	0	1.21553	0.685	0.21	0	Sertoli cells	QPCT
FRMPD4	0	1.21528	0.553	0.311	0	Sertoli cells	FRMPD4
MFGE8	0	1.21469	0.751	0.168	0	Sertoli cells	MFGE8
PGD	0	1.2137	0.753	0.181	0	Sertoli cells	PGD
GM2A	0	1.2115	0.682	0.095	0	Sertoli cells	GM2A
PRKCD	0	1.21027	0.567	0.185	0	Sertoli cells	PRKCD
CNP	0	1.20952	0.624	0.089	0	Sertoli cells	CNP
RP11-529K1.3	0	1.20573	0.808	0.268	0	Sertoli cells	RP11-529K1.3
ABLIM2	0	1.20529	0.538	0.029	0	Sertoli cells	ABLIM2
PEPD	0	1.20485	0.796	0.373	0	Sertoli cells	PEPD
IL9	0	1.20371	0.533	0.018	0	Sertoli cells	IL9
HECW2	0	1.19903	0.545	0.193	0	Sertoli cells	HECW2
NCALD1	0	1.19558	0.739	0.168	0	Sertoli cells	NCALD
FAM21C	0	1.1947	0.748	0.286	0	Sertoli cells	FAM21C
NPAS31	0	1.19266	0.565	0.268	0	Sertoli cells	NPAS3
SLC16A1	0	1.18939	0.714	0.169	0	Sertoli cells	SLC16A1
SOX9	0	1.18573	0.641	0.038	0	Sertoli cells	SOX9
PDGFA	0	1.18351	0.717	0.144	0	Sertoli cells	PDGFA
COII	0	1.17713	0.996	0.949	0	Sertoli cells	COII
COX31	0	1.17249	0.997	0.95	0	Sertoli cells	COX3
ND31	0	1.17215	0.974	0.846	0	Sertoli cells	ND3
ZNF7061	0	1.1716	0.934	0.513	0	Sertoli cells	ZNF706
RALBP1	0	1.1715	0.873	0.483	0	Sertoli cells	RALBP1
GPX4	0	1.16939	0.816	0.312	0	Sertoli cells	GPX4
SLCO4A1	0	1.16874	0.622	0.018	0	Sertoli cells	SLCO4A1
TES1	0	1.16749	0.639	0.239	0	Sertoli cells	TES
ATP61	0	1.16732	0.993	0.92	0	Sertoli cells	ATP6
FKBP14	0	1.16289	0.655	0.326	0	Sertoli cells	FKBP14
PEBP1	0	1.16218	0.913	0.57	0	Sertoli cells	PEBP1
P4HA1	0	1.1527	0.776	0.399	0	Sertoli cells	P4HA1
NPC2	0	1.15056	0.737	0.159	0	Sertoli cells	NPC2
MT-CO11	0	1.15022	0.995	0.923	0	Sertoli cells	MT-CO1
CHRDL1	0	1.14863	0.619	0.048	0	Sertoli cells	CHRDL1
GPAM	0	1.14771	0.404	0.036	0	Sertoli cells	GPAM
CRYAB	0	1.14556	0.555	0.023	0	Sertoli cells	CRYAB
RERG	0	1.14272	0.543	0.276	0	Sertoli cells	RERG
FAM13A	0	1.14116	0.558	0.29	0	Sertoli cells	FAM13A
GAS7	0	1.14002	0.64	0.212	0	Sertoli cells	GAS7
ALDOC	0	1.13991	0.834	0.254	0	Sertoli cells	ALDOC
CTSD	0	1.13809	0.769	0.22	0	Sertoli cells	CTSD
IFI6	0	1.13583	0.321	0.069	0	Sertoli cells	IFI6
RPLP1	0	1.13046	0.999	0.975	0	Sertoli cells	RPLP1
NTRK2	0	1.12425	0.362	0.094	0	Sertoli cells	NTRK2
GALNT18	0	1.12078	0.606	0.272	0	Sertoli cells	GALNT18
ENSGALG00000010303	0	1.11886	0.596	0.069	0	Sertoli cells	ENSGALG00000010303
[truncated: 16,924 more rows]
