# Supplementary material for: Unique Sertoli cell adaptations support enhanced spermatogenesis in chickens
Source: J Anim Sci Biotechnol. 2025 Dec 10;16:170. doi: 10.1186/s40104-025-01304-8 (PMC12690856; doi:10.1186/s40104-025-01304-8)
Supplement: Supplementary file 2 — Additional file 2: Table S1. The sequences of siRNA and NC. Table S2. The primer sequences for RT-qPCR. Table S3. All markers of various cell types in chicken testes. Table S4. All markers of each type of germ cells in chicken testes. Table S5. All markers of each type of spermatogonia in chicken testes. Table S6. All markers of each type of spermatocytes in chicken testes. Table S7. All markers of each type of spermatids in chicken testes. Table S8. Top1000 genes in pseudotime of chicken germ cells. Table S9. Top1000 genes in pseudotime of chicken spermatogonia. Table S10. Top1000 genes in pseudotime of chicken spermatocytes. Table S11. Top1000 genes in pseudotime of chicken spermatids. Table S12. Markers of mature and immature Sertoli cells in chicken. Table S13. Markers of percursor and Leydig cells in chicken testes. Table S14. DEGs of mature Sertoli cells compared with immature in chicken testes. Table S15. DEGs of Leydig cells compared with percursor in chicken testes [file 40104_2025_1304_MOESM2_ESM.zip › Table S4.xlsx]

## Sheet: Table S4
Table S4. All markers of each type of germ cells
	p_val	avg_log2FC	pct.1	pct.2	p_val_adj	cluster	gene
DMD2	0	3.1355	0.996	0.431	0	SSCs	DMD
RPS233	0	2.70257	0.983	0.765	0	SSCs	RPS23
ND63	0	2.59155	0.992	0.648	0	SSCs	ND6
RPS162	0	2.58161	0.989	0.938	0	SSCs	RPS16
TMSB4X2	0	2.53581	0.974	0.321	0	SSCs	TMSB4X
RPLP13	0	2.5072	0.997	0.953	0	SSCs	RPLP1
CCND21	0	2.48475	0.972	0.135	0	SSCs	CCND2
ENSGALG000000433292	0	2.48099	0.976	0.304	0	SSCs	ENSGALG00000043329
RPS33	0	2.46214	0.989	0.793	0	SSCs	RPS3
FGFR3	0	2.45767	0.89	0.014	0	SSCs	FGFR3
DGKB	0	2.4362	0.939	0.053	0	SSCs	DGKB
ACTB1	0	2.42066	0.974	0.283	0	SSCs	ACTB
TXN3	0	2.29172	0.974	0.371	0	SSCs	TXN
NME21	0	2.2788	0.978	0.408	0	SSCs	NME2
CACNA2D13	0	2.26151	0.936	0.45	0	SSCs	CACNA2D1
PRDX11	0	2.22073	0.958	0.204	0	SSCs	PRDX1
GRM8	0	2.20052	0.939	0.173	0	SSCs	GRM8
EFNA51	0	2.18777	0.948	0.177	0	SSCs	EFNA5
SOD12	0	2.18019	0.962	0.356	0	SSCs	SOD1
RPS202	0	2.12071	0.987	0.959	0	SSCs	RPS20
RIMS23	0	2.11911	0.973	0.363	0	SSCs	RIMS2
FOXP11	0	2.09626	0.957	0.288	0	SSCs	FOXP1
C1QBP1	0	2.09092	0.953	0.182	0	SSCs	C1QBP
MOV10L12	0	2.08423	0.978	0.247	0	SSCs	MOV10L1
AFF21	0	2.07114	0.937	0.219	0	SSCs	AFF2
IL1RAPL1	0	2.06183	0.788	0.11	0	SSCs	IL1RAPL1
FGF14	0	2.05229	0.891	0.14	0	SSCs	FGF14
DACH13	0	2.04459	0.982	0.5	0	SSCs	DACH1
UCHL13	0	2.02511	0.981	0.687	0	SSCs	UCHL1
ENSGALG00000013505	0	2.02056	0.919	0.022	0	SSCs	ENSGALG00000013505
ENSGALG000000514591	0	2.01902	0.954	0.072	0	SSCs	ENSGALG00000051459
EEF1B22	0	2.01885	0.966	0.664	0	SSCs	EEF1B2
ENSGALG000000117472	0	2.01815	0.906	0.208	0	SSCs	ENSGALG00000011747
TUBA1B1	0	2.01391	0.94	0.234	0	SSCs	TUBA1B
SCUBE12	0	1.97111	0.945	0.152	0	SSCs	SCUBE1
FRMPD41	0	1.96172	0.965	0.595	0	SSCs	FRMPD4
PTPRT2	0	1.9589	0.966	0.49	0	SSCs	PTPRT
SGCZ	0	1.95728	0.823	0.059	0	SSCs	SGCZ
GABRB21	0	1.95641	0.94	0.075	0	SSCs	GABRB2
FILIP12	0	1.95505	0.97	0.436	0	SSCs	FILIP1
PDIA51	0	1.92817	0.967	0.23	0	SSCs	PDIA5
PIP5K1B2	0	1.92402	0.977	0.268	0	SSCs	PIP5K1B
SPOCK33	0	1.91459	0.964	0.282	0	SSCs	SPOCK3
ENSGALG000000169081	0	1.91193	0.907	0.032	0	SSCs	ENSGALG00000016908
TRABD2B2	0	1.88831	0.954	0.183	0	SSCs	TRABD2B
PCDH153	0	1.88319	0.961	0.567	0	SSCs	PCDH15
PDE1C3	0	1.88146	0.97	0.478	0	SSCs	PDE1C
ENOX12	0	1.87987	0.899	0.122	0	SSCs	ENOX1
RARB3	0	1.87625	0.959	0.297	0	SSCs	RARB
MDFIC2	0	1.87077	0.962	0.212	0	SSCs	MDFIC
ZBTB381	0	1.8589	0.97	0.41	0	SSCs	ZBTB38
MOXD1	0	1.85398	0.933	0.065	0	SSCs	MOXD1
ENSGALG000000414221	0	1.82766	0.95	0.221	0	SSCs	ENSGALG00000041422
ENSGALG000000281352	0	1.82699	0.948	0.182	0	SSCs	ENSGALG00000028135
RPL112	0	1.82591	0.975	0.813	0	SSCs	RPL11
KCNQ3	0	1.81069	0.885	0.077	0	SSCs	KCNQ3
BCAS33	0	1.80281	0.976	0.434	0	SSCs	BCAS3
GPX11	0	1.79977	0.946	0.438	0	SSCs	GPX1
ATP2A22	0	1.79475	0.968	0.405	0	SSCs	ATP2A2
DUT1	0	1.79464	0.948	0.52	0	SSCs	DUT
TLL1	0	1.77793	0.8	0.007	0	SSCs	TLL1
RPL352	0	1.77186	0.992	0.968	0	SSCs	RPL35
RPL18A3	0	1.76945	0.98	0.908	0	SSCs	RPL18A
SMOC2	0	1.76183	0.897	0.022	0	SSCs	SMOC2
EIF4A23	0	1.75882	0.965	0.382	0	SSCs	EIF4A2
TSN4	0	1.75327	0.958	0.482	0	SSCs	TSN
RPS131	0	1.7482	0.979	0.887	0	SSCs	RPS13
MYH102	0	1.74731	0.969	0.382	0	SSCs	MYH10
DST3	0	1.7463	0.974	0.503	0	SSCs	DST
LRPAP14	0	1.74398	0.973	0.449	0	SSCs	LRPAP1
TXNDC173	0	1.73687	0.935	0.23	0	SSCs	TXNDC17
CDH23	0	1.73086	0.965	0.306	0	SSCs	CDH2
RPS172	0	1.71831	0.991	0.988	0	SSCs	RPS17
IER3IP11	0	1.71662	0.947	0.252	0	SSCs	IER3IP1
PPIA2	0	1.71623	0.986	0.867	0	SSCs	PPIA
RPL222	0	1.70359	0.97	0.783	0	SSCs	RPL22
COX34	0	1.70359	0.998	0.89	0	SSCs	COX3
PCDH7	0	1.70187	0.833	0.03	0	SSCs	PCDH7
LY6E	0	1.69804	0.926	0.06	0	SSCs	LY6E
PRUNE22	0	1.69218	0.968	0.251	0	SSCs	PRUNE2
ANKS1B2	0	1.68811	0.964	0.576	0	SSCs	ANKS1B
NCAM11	0	1.68767	0.956	0.292	0	SSCs	NCAM1
XPO13	0	1.68683	0.986	0.522	0	SSCs	XPO1
CHCHD102	0	1.67916	0.945	0.502	0	SSCs	CHCHD10
EDIL31	0	1.67005	0.942	0.313	0	SSCs	EDIL3
SRGAP12	0	1.66499	0.97	0.303	0	SSCs	SRGAP1
COX7C3	0	1.64702	0.963	0.562	0	SSCs	COX7C
KCNB2	0	1.64534	0.871	0.032	0	SSCs	KCNB2
HSPD12	0	1.63799	0.943	0.29	0	SSCs	HSPD1
RPL27A2	0	1.6363	0.984	0.974	0	SSCs	RPL27A
CDK62	0	1.62757	0.956	0.268	0	SSCs	CDK6
CSRP21	0	1.62757	0.935	0.191	0	SSCs	CSRP2
ARL8BL3	0	1.62756	0.946	0.335	0	SSCs	ARL8BL
FUS4	0	1.62192	0.97	0.409	0	SSCs	FUS
RPIA2	0	1.61964	0.931	0.152	0	SSCs	RPIA
RPLP03	0	1.61903	0.988	0.978	0	SSCs	RPLP0
FKBP43	0	1.61285	0.957	0.309	0	SSCs	FKBP4
SNU134	0	1.60979	0.955	0.46	0	SSCs	SNU13
GLI22	0	1.6064	0.95	0.32	0	SSCs	GLI2
MCFD2	0	1.605	0.928	0.267	0	SSCs	MCFD2
SET3	0	1.60074	0.965	0.369	0	SSCs	SET
NSA23	0	1.59113	0.958	0.395	0	SSCs	NSA2
CALM12	0	1.58629	0.97	0.419	0	SSCs	CALM1
WDR721	0	1.58618	0.875	0.077	0	SSCs	WDR72
KCNC21	0	1.58582	0.857	0.146	0	SSCs	KCNC2
RDX3	0	1.58252	0.944	0.377	0	SSCs	RDX
IGF1R3	0	1.57829	0.979	0.49	0	SSCs	IGF1R
NSG13	0	1.57653	0.91	0.218	0	SSCs	NSG1
TSNARE12	0	1.57332	0.95	0.4	0	SSCs	TSNARE1
MT-ND24	0	1.57266	0.984	0.694	0	SSCs	MT-ND2
ANXA112	0	1.57265	0.944	0.192	0	SSCs	ANXA11
RPLP22	0	1.5722	0.988	0.928	0	SSCs	RPLP2
ENSGALG000000537651	0	1.56975	0.939	0.233	0	SSCs	ENSGALG00000053765
DIP2C3	0	1.56597	0.894	0.261	0	SSCs	DIP2C
SLC35F11	0	1.56433	0.837	0.171	0	SSCs	SLC35F1
PDE4D2	0	1.56429	0.953	0.446	0	SSCs	PDE4D
LRRTM4	0	1.56404	0.886	0.238	0	SSCs	LRRTM4
PDZRN41	0	1.55961	0.88	0.178	0	SSCs	PDZRN4
AUTS22	0	1.55543	0.975	0.703	0	SSCs	AUTS2
SMC1B3	0	1.55055	0.987	0.412	0	SSCs	SMC1B
SHISA93	0	1.54993	0.967	0.647	0	SSCs	SHISA9
LINGO2	0	1.54974	0.837	0.217	0	SSCs	LINGO2
PTPRN22	0	1.54734	0.922	0.378	0	SSCs	PTPRN2
RPS153	0	1.54705	0.991	0.982	0	SSCs	RPS15
MT41	0	1.54698	0.959	0.308	0	SSCs	MT4
GAS2	0	1.5433	0.88	0.051	0	SSCs	GAS2
ENSGALG000000127662	0	1.54307	0.974	0.293	0	SSCs	ENSGALG00000012766
GRIK2	0	1.54032	0.783	0.034	0	SSCs	GRIK2
RBFOX13	0	1.53735	0.836	0.176	0	SSCs	RBFOX1
MDK1	0	1.5318	0.898	0.095	0	SSCs	MDK
FKBP91	0	1.52962	0.919	0.095	0	SSCs	FKBP9
HNRNPA2B14	0	1.52901	0.978	0.533	0	SSCs	HNRNPA2B1
RPS4Y13	0	1.52676	0.988	0.981	0	SSCs	RPS4Y1
NASP3	0	1.51493	0.931	0.24	0	SSCs	NASP
DDTL2	0	1.51321	0.932	0.224	0	SSCs	DDTL
RBM32	0	1.51022	0.963	0.395	0	SSCs	RBM3
TENM3	0	1.50939	0.712	0.113	0	SSCs	TENM3
EFEMP11	0	1.50863	0.947	0.246	0	SSCs	EFEMP1
IMMP2L3	0	1.50832	0.959	0.728	0	SSCs	IMMP2L
MT-CO14	0	1.50427	0.995	0.834	0	SSCs	MT-CO1
NCAM2	0	1.50265	0.727	0.058	0	SSCs	NCAM2
ND14	0	1.50108	0.988	0.768	0	SSCs	ND1
ELAVL23	0	1.49985	0.956	0.231	0	SSCs	ELAVL2
ENSGALG000000116871	0	1.49818	0.762	0.089	0	SSCs	ENSGALG00000011687
PAM2	0	1.49211	0.959	0.28	0	SSCs	PAM
GNB2L12	0	1.49172	0.983	0.981	0	SSCs	GNB2L1
EEF1D3	0	1.49105	0.978	0.943	0	SSCs	EEF1D
PAPPA2	0	1.48916	0.918	0.271	0	SSCs	PAPPA
DPYSL31	0	1.48744	0.937	0.28	0	SSCs	DPYSL3
RPL343	0	1.48547	0.987	0.951	0	SSCs	RPL34
FAM172A2	0	1.48541	0.988	0.768	0	SSCs	FAM172A
SFRP21	0	1.48526	0.903	0.048	0	SSCs	SFRP2
RPS293	0	1.48407	0.99	0.994	0	SSCs	RPS29
TMED52	0	1.48381	0.932	0.349	0	SSCs	TMED5
EEF1A11	0	1.48154	0.99	0.973	0	SSCs	EEF1A1
PTPRM2	0	1.48035	0.916	0.318	0	SSCs	PTPRM
HSPA55	0	1.47758	0.973	0.501	0	SSCs	HSPA5
HMGN13	0	1.47701	0.936	0.457	0	SSCs	HMGN1
ENSGALG000000169222	0	1.47402	0.922	0.256	0	SSCs	ENSGALG00000016922
CPNE42	0	1.47279	0.968	0.374	0	SSCs	CPNE4
PPFIA22	0	1.47241	0.909	0.258	0	SSCs	PPFIA2
ATP64	0	1.47104	0.995	0.826	0	SSCs	ATP6
ATP6AP13	0	1.46797	0.942	0.34	0	SSCs	ATP6AP1
ESF11	0	1.46596	0.929	0.175	0	SSCs	ESF1
WWOX3	0	1.46414	0.834	0.339	0	SSCs	WWOX
GABPA2	0	1.45987	0.936	0.272	0	SSCs	GABPA
LRMDA1	0	1.45832	0.774	0.05	0	SSCs	LRMDA
MAEL3	0	1.455	0.952	0.295	0	SSCs	MAEL
IL1RAPL2	0	1.45314	0.913	0.446	0	SSCs	IL1RAPL2
PHACTR13	0	1.45268	0.928	0.281	0	SSCs	PHACTR1
ITGB12	0	1.45147	0.935	0.167	0	SSCs	ITGB1
SSR14	0	1.45137	0.942	0.383	0	SSCs	SSR1
PLXNA42	0	1.44409	0.921	0.425	0	SSCs	PLXNA4
NCL3	0	1.44381	0.973	0.723	0	SSCs	NCL
ENSGALG000000467401	0	1.44365	0.92	0.209	0	SSCs	ENSGALG00000046740
ENSGALG000000482262	0	1.44287	0.94	0.214	0	SSCs	ENSGALG00000048226
IGFBP72	0	1.44107	0.931	0.154	0	SSCs	IGFBP7
MND13	0	1.43892	0.96	0.325	0	SSCs	MND1
EXOC43	0	1.43782	0.986	0.749	0	SSCs	EXOC4
GRIA21	0	1.43744	0.913	0.107	0	SSCs	GRIA2
TDRD92	0	1.43023	0.94	0.223	0	SSCs	TDRD9
HSPE12	0	1.42574	0.932	0.308	0	SSCs	HSPE1
STK313	0	1.4194	0.976	0.32	0	SSCs	STK31
ARHGAP61	0	1.41813	0.907	0.138	0	SSCs	ARHGAP6
KIAA12172	0	1.41703	0.909	0.18	0	SSCs	KIAA1217
TMSB15B	0	1.415	0.883	0.089	0	SSCs	TMSB15B
MDN13	0	1.41161	0.955	0.337	0	SSCs	MDN1
ERP291	0	1.4114	0.925	0.204	0	SSCs	ERP29
GRID11	0	1.41115	0.891	0.229	0	SSCs	GRID1
CBLN11	0	1.41071	0.898	0.113	0	SSCs	CBLN1
SMYD31	0	1.4096	0.873	0.239	0	SSCs	SMYD3
POLA12	0	1.40628	0.973	0.515	0	SSCs	POLA1
COBL3	0	1.40458	0.973	0.566	0	SSCs	COBL
TBL1XR12	0	1.40433	0.97	0.681	0	SSCs	TBL1XR1
CNTNAP52	0	1.40252	0.865	0.137	0	SSCs	CNTNAP5
RPS263	0	1.39938	0.979	0.976	0	SSCs	RPS26
ARHGAP15	0	1.39911	0.75	0.045	0	SSCs	ARHGAP15
HDAC42	0	1.39823	0.961	0.465	0	SSCs	HDAC4
COII4	0	1.39469	0.998	0.889	0	SSCs	COII
SNRPE4	0	1.39324	0.941	0.29	0	SSCs	SNRPE
ANO2	0	1.39183	0.841	0.094	0	SSCs	ANO2
SOX52	0	1.39166	0.96	0.54	0	SSCs	SOX5
RPL173	0	1.3882	0.988	0.984	0	SSCs	RPL17
TMEM2453	0	1.38638	0.933	0.313	0	SSCs	TMEM245
SPON12	0	1.38567	0.936	0.421	0	SSCs	SPON1
ENSGALG000000506691	0	1.38337	0.918	0.121	0	SSCs	ENSGALG00000050669
ND54	0	1.38219	0.993	0.744	0	SSCs	ND5
MTSS12	0	1.38178	0.95	0.193	0	SSCs	MTSS1
BICD12	0	1.38009	0.921	0.242	0	SSCs	BICD1
HMGB33	0	1.37987	0.955	0.34	0	SSCs	HMGB3
CCND11	0	1.37965	0.929	0.205	0	SSCs	CCND1
YBX32	0	1.37846	0.93	0.623	0	SSCs	YBX3
RET1	0	1.37706	0.865	0.121	0	SSCs	RET
DYNLRB13	0	1.37481	0.933	0.283	0	SSCs	DYNLRB1
2024-03-12	0	1.37377	0.871	0.187	0	SSCs	2024-03-01
PPFIBP13	0	1.37321	0.945	0.26	0	SSCs	PPFIBP1
AKAP122	0	1.37215	0.82	0.129	0	SSCs	AKAP12
YWHAB1	0	1.37062	0.922	0.412	0	SSCs	YWHAB
GPX41	0	1.37062	0.929	0.317	0	SSCs	GPX4
ANP32B3	0	1.37031	0.942	0.28	0	SSCs	ANP32B
ATF43	0	1.36956	0.936	0.224	0	SSCs	ATF4
DDX242	0	1.36827	0.906	0.181	0	SSCs	DDX24
ENSGALG000000531141	0	1.36642	0.865	0.164	0	SSCs	ENSGALG00000053114
FAT33	0	1.36468	0.945	0.527	0	SSCs	FAT3
CYTB4	0	1.3629	0.993	0.803	0	SSCs	CYTB
ASZ12	0	1.36023	0.938	0.263	0	SSCs	ASZ1
TMEM652	0	1.35415	0.953	0.383	0	SSCs	TMEM65
HNRNPH24	0	1.35079	0.979	0.535	0	SSCs	HNRNPH2
RBMS31	0	1.34952	0.844	0.247	0	SSCs	RBMS3
GALNTL6	0	1.34697	0.777	0.147	0	SSCs	GALNTL6
MAGI25	0	1.34677	0.936	0.647	0	SSCs	MAGI2
NUCKS13	0	1.34507	0.952	0.417	0	SSCs	NUCKS1
GXYLT12	0	1.3423	0.926	0.259	0	SSCs	GXYLT1
HYOU13	0	1.34184	0.956	0.464	0	SSCs	HYOU1
FARP12	0	1.34133	0.936	0.32	0	SSCs	FARP1
PTGR13	0	1.34131	0.933	0.308	0	SSCs	PTGR1
SPIN1Z3	0	1.34021	0.961	0.302	0	SSCs	SPIN1Z
ENSGALG000000067243	0	1.33967	0.925	0.361	0	SSCs	ENSGALG00000006724
GMDS3	0	1.3395	0.929	0.433	0	SSCs	GMDS
C1orf212	0	1.33648	0.932	0.193	0	SSCs	C1orf21
CNBP3	0	1.32896	0.972	0.73	0	SSCs	CNBP
CNTN4	0	1.32708	0.872	0.267	0	SSCs	CNTN4
NAV31	0	1.32706	0.829	0.103	0	SSCs	NAV3
OXR13	0	1.32386	0.953	0.293	0	SSCs	OXR1
TDRP3	0	1.3223	0.94	0.383	0	SSCs	TDRP
DAP2	0	1.32121	0.931	0.42	0	SSCs	DAP
RPS27	0	1.32011	0.97	0.921	0	SSCs	RPS2
NR3C23	0	1.31986	0.908	0.311	0	SSCs	NR3C2
ZNF804B	0	1.31863	0.723	0.032	0	SSCs	ZNF804B
SYT92	0	1.31214	0.902	0.182	0	SSCs	SYT9
DSCAM1	0	1.31114	0.824	0.22	0	SSCs	DSCAM
THSD7B1	0	1.30863	0.841	0.237	0	SSCs	THSD7B
RPS113	0	1.30665	0.993	0.991	0	SSCs	RPS11
NFATC12	0	1.30648	0.902	0.2	0	SSCs	NFATC1
HNRNPA12	0	1.30454	0.941	0.489	0	SSCs	HNRNPA1
ENSGALG000000359943	0	1.30418	0.922	0.243	0	SSCs	ENSGALG00000035994
INPP4B2	0	1.30093	0.872	0.2	0	SSCs	INPP4B
RGS72	0	1.29916	0.899	0.242	0	SSCs	RGS7
ENSGALG000000372003	0	1.29912	0.908	0.345	0	SSCs	ENSGALG00000037200
HSP90AB12	0	1.29911	0.935	0.374	0	SSCs	HSP90AB1
NKD12	0	1.29806	0.939	0.318	0	SSCs	NKD1
HNRNPR3	0	1.29654	0.965	0.47	0	SSCs	HNRNPR
SFMBT21	0	1.29564	0.905	0.129	0	SSCs	SFMBT2
TMTC22	0	1.29394	0.891	0.232	0	SSCs	TMTC2
SIKE11	0	1.29201	0.894	0.117	0	SSCs	SIKE1
SORCS22	0	1.28999	0.783	0.295	0	SSCs	SORCS2
FAM177A12	0	1.2829	0.916	0.192	0	SSCs	FAM177A1
TDRD152	0	1.28265	0.914	0.173	0	SSCs	TDRD15
RPN13	0	1.28207	0.96	0.666	0	SSCs	RPN1
ETV11	0	1.28181	0.838	0.093	0	SSCs	ETV1
FBXL174	0	1.28097	0.923	0.35	0	SSCs	FBXL17
AKR1B12	0	1.28072	0.908	0.201	0	SSCs	AKR1B1
DMRT12	0	1.27699	0.952	0.43	0	SSCs	DMRT1
HNRNPA34	0	1.27501	0.948	0.407	0	SSCs	HNRNPA3
AKAP93	0	1.2739	0.939	0.262	0	SSCs	AKAP9
ENSGALG000000148973	0	1.2725	0.937	0.412	0	SSCs	ENSGALG00000014897
SOD22	0	1.27162	0.914	0.282	0	SSCs	SOD2
CMSS13	0	1.27105	0.937	0.367	0	SSCs	CMSS1
NEBL1	0	1.2684	0.83	0.182	0	SSCs	NEBL
ENSGALG000000103161	0	1.26703	0.902	0.162	0	SSCs	ENSGALG00000010316
HPF12	0	1.26675	0.943	0.261	0	SSCs	HPF1
VIPR22	0	1.26231	0.932	0.192	0	SSCs	VIPR2
ADARB2	0	1.26216	0.786	0.117	0	SSCs	ADARB2
MYT1L1	0	1.25833	0.772	0.061	0	SSCs	MYT1L
ARPP193	0	1.25702	0.936	0.417	0	SSCs	ARPP19
PARP15	0	1.25664	0.939	0.444	0	SSCs	PARP1
CRCP2	0	1.25651	0.925	0.305	0	SSCs	CRCP
SEMA4D2	0	1.25332	0.894	0.14	0	SSCs	SEMA4D
SHANK21	0	1.25305	0.831	0.27	0	SSCs	SHANK2
ANO3	0	1.25116	0.929	0.378	0	SSCs	ANO3
ZC3H134	0	1.25084	0.967	0.477	0	SSCs	ZC3H13
FUBP13	0	1.24975	0.948	0.324	0	SSCs	FUBP1
SCN5A1	0	1.2471	0.849	0.096	0	SSCs	SCN5A
DNAJC14	0	1.24616	0.962	0.528	0	SSCs	DNAJC1
ELAVL42	0	1.24124	0.959	0.642	0	SSCs	ELAVL4
ENSGALG000000337701	0	1.24092	0.832	0.103	0	SSCs	ENSGALG00000033770
BAZ1B3	0	1.2352	0.925	0.274	0	SSCs	BAZ1B
SSBP11	0	1.23463	0.874	0.132	0	SSCs	SSBP1
AKT31	0	1.23344	0.809	0.141	0	SSCs	AKT3
GPC12	0	1.23275	0.942	0.325	0	SSCs	GPC1
TMEM131L1	0	1.23213	0.883	0.12	0	SSCs	TMEM131L
HERC13	0	1.23073	0.94	0.322	0	SSCs	HERC1
CLDN1	0	1.23037	0.801	0.004	0	SSCs	CLDN1
RCN25	0	1.23017	0.968	0.456	0	SSCs	RCN2
RPL291	0	1.22995	0.984	0.969	0	SSCs	RPL29
MRPL333	0	1.22974	0.916	0.284	0	SSCs	MRPL33
KIT	0	1.22969	0.791	0.02	0	SSCs	KIT
ZNF7064	0	1.22925	0.939	0.344	0	SSCs	ZNF706
ENSGALG000000310692	0	1.22715	0.928	0.32	0	SSCs	ENSGALG00000031069
SCOC2	0	1.22546	0.877	0.174	0	SSCs	SCOC
LAMP22	0	1.22372	0.941	0.282	0	SSCs	LAMP2
ENSGALG00000047741	0	1.22371	0.645	0.029	0	SSCs	ENSGALG00000047741
NLGN4Y	0	1.22342	0.817	0.143	0	SSCs	NLGN4Y
ENSGALG000000079761	0	1.22325	0.883	0.069	0	SSCs	ENSGALG00000007976
SPRED1	0	1.22278	0.858	0.098	0	SSCs	SPRED1
CTBP13	0	1.22186	0.97	0.396	0	SSCs	CTBP1
LSM32	0	1.22048	0.894	0.123	0	SSCs	LSM3
HSPH13	0	1.21888	0.884	0.25	0	SSCs	HSPH1
KANK12	0	1.21645	0.942	0.344	0	SSCs	KANK1
DSTN4	0	1.21439	0.957	0.608	0	SSCs	DSTN
ENSGALG00000012941	0	1.21255	0.627	0.026	0	SSCs	ENSGALG00000012941
WDR15	0	1.2125	0.877	0.196	0	SSCs	WDR1
FTO3	0	1.21212	0.889	0.259	0	SSCs	FTO
RALYL2	0	1.2121	0.792	0.117	0	SSCs	RALYL
LSM54	0	1.2109	0.917	0.362	0	SSCs	LSM5
SEC61G3	0	1.21022	0.893	0.203	0	SSCs	SEC61G
GSTM31	0	1.20973	0.883	0.101	0	SSCs	GSTM3
DDX103	0	1.20951	0.916	0.24	0	SSCs	DDX10
ACTR63	0	1.20599	0.913	0.294	0	SSCs	ACTR6
TENM23	0	1.20455	0.97	0.565	0	SSCs	TENM2
ZNF5362	0	1.20351	0.939	0.549	0	SSCs	ZNF536
ABCC41	0	1.20268	0.942	0.546	0	SSCs	ABCC4
ENSGALG000000068184	0	1.19958	0.943	0.283	0	SSCs	ENSGALG00000006818
USH2A1	0	1.19881	0.739	0.063	0	SSCs	USH2A
DAZL3	0	1.19758	0.973	0.632	0	SSCs	DAZL
MRPS142	0	1.19726	0.923	0.344	0	SSCs	MRPS14
DFNA52	0	1.19504	0.916	0.18	0	SSCs	DFNA5
ECRG4	0	1.19067	0.73	0.016	0	SSCs	ECRG4
DHX372	0	1.19015	0.912	0.198	0	SSCs	DHX37
EMP2	0	1.18823	0.872	0.06	0	SSCs	EMP2
CASP8AP23	0	1.18717	0.942	0.317	0	SSCs	CASP8AP2
SNX292	0	1.18699	0.927	0.25	0	SSCs	SNX29
VWC23	0	1.18515	0.878	0.138	0	SSCs	VWC2
ARPP212	0	1.18488	0.871	0.17	0	SSCs	ARPP21
ENSGALG000000047042	0	1.18445	0.948	0.24	0	SSCs	ENSGALG00000004704
CTSC2	0	1.18229	0.86	0.14	0	SSCs	CTSC
ABCC14	0	1.18212	0.931	0.303	0	SSCs	ABCC1
ALG122	0	1.18143	0.91	0.201	0	SSCs	ALG12
FAM174A3	0	1.17934	0.95	0.648	0	SSCs	FAM174A
GABRA1	0	1.17926	0.84	0.036	0	SSCs	GABRA1
EML53	0	1.17662	0.877	0.228	0	SSCs	EML5
FOS1	0	1.17495	0.819	0.174	0	SSCs	FOS
CA3B1	0	1.17457	0.911	0.36	0	SSCs	CA3B
UNG1	0	1.17391	0.875	0.125	0	SSCs	UNG
CTHRC1	0	1.17328	0.866	0.066	0	SSCs	CTHRC1
TOX4	0	1.17312	0.814	0.174	0	SSCs	TOX
COLEC12	0	1.17009	0.828	0.078	0	SSCs	COLEC12
ARID4A3	0	1.16987	0.939	0.344	0	SSCs	ARID4A
POLR2E2	0	1.16839	0.914	0.367	0	SSCs	POLR2E
SDCBP4	0	1.16814	0.92	0.395	0	SSCs	SDCBP
NBAS3	0	1.16808	0.916	0.294	0	SSCs	NBAS
RHOA2	0	1.16562	0.964	0.742	0	SSCs	RHOA
TRPS13	0	1.16375	0.953	0.604	0	SSCs	TRPS1
PTS	0	1.16259	0.865	0.034	0	SSCs	PTS
TSPAN92	0	1.16167	0.803	0.118	0	SSCs	TSPAN9
BTF3L43	0	1.16126	0.924	0.282	0	SSCs	BTF3L4
SNRPGP155	0	1.16108	0.949	0.571	0	SSCs	SNRPGP15
PRKCD2	0	1.16102	0.889	0.188	0	SSCs	PRKCD
DNAJA44	0	1.16019	0.95	0.569	0	SSCs	DNAJA4
KLHL13	0	1.15847	0.899	0.388	0	SSCs	KLHL1
RTN1	0	1.15649	0.937	0.431	0	SSCs	RTN1
RIMBP22	0	1.15524	0.865	0.284	0	SSCs	RIMBP2
PRDX42	0	1.15481	0.917	0.473	0	SSCs	PRDX4
FBXL23	0	1.1548	0.959	0.407	0	SSCs	FBXL2
NPM14	0	1.153	0.967	0.78	0	SSCs	NPM1
GRB141	0	1.15233	0.863	0.2	0	SSCs	GRB14
RAB3C2	0	1.15044	0.858	0.175	0	SSCs	RAB3C
PPP1R12A3	0	1.15	0.973	0.591	0	SSCs	PPP1R12A
FAM129A1	0	1.14908	0.882	0.133	0	SSCs	FAM129A
TPK12	0	1.14731	0.908	0.325	0	SSCs	TPK1
PTPRD	0	1.14723	0.642	0.04	0	SSCs	PTPRD
PTPRS2	0	1.14668	0.956	0.594	0	SSCs	PTPRS
ENSGALG000000016041	0	1.14534	0.903	0.11	0	SSCs	ENSGALG00000001604
CUX11	0	1.14477	0.976	0.755	0	SSCs	CUX1
GJA12	0	1.14411	0.9	0.232	0	SSCs	GJA1
GRIN2A2	0	1.14125	0.847	0.187	0	SSCs	GRIN2A
DTNA2	0	1.14017	0.874	0.27	0	SSCs	DTNA
DGKI	0	1.13769	0.829	0.158	0	SSCs	DGKI
PLPPR11	0	1.13743	0.849	0.13	0	SSCs	PLPPR1
HS6ST13	0	1.13564	0.911	0.372	0	SSCs	HS6ST1
GLI33	0	1.13466	0.898	0.343	0	SSCs	GLI3
ARVCF2	0	1.13302	0.942	0.329	0	SSCs	ARVCF
PPARGC1A1	0	1.13275	0.744	0.089	0	SSCs	PPARGC1A
CHRAC13	0	1.13119	0.916	0.306	0	SSCs	CHRAC1
RPL324	0	1.13002	0.99	0.99	0	SSCs	RPL32
SYNCRIP3	0	1.12897	0.93	0.292	0	SSCs	SYNCRIP
CCSER13	0	1.12764	0.897	0.478	0	SSCs	CCSER1
ANO61	0	1.12714	0.803	0.044	0	SSCs	ANO6
ENAH1	0	1.12683	0.941	0.533	0	SSCs	ENAH
ETV62	0	1.12665	0.853	0.25	0	SSCs	ETV6
KMT2C3	0	1.12646	0.948	0.418	0	SSCs	KMT2C
ENSGALG000000414753	0	1.12598	0.967	0.508	0	SSCs	ENSGALG00000041475
GNG55	0	1.12577	0.958	0.686	0	SSCs	GNG5
RPL310	0	1.12505	0.975	0.931	0	SSCs	RPL3
COG53	0	1.12504	0.91	0.316	0	SSCs	COG5
ARPC5	0	1.11771	0.908	0.326	0	SSCs	ARPC5
CIAO2B2	0	1.11714	0.886	0.26	0	SSCs	CIAO2B
ESD2	0	1.1167	0.87	0.238	0	SSCs	ESD
ENSGALG000000547872	0	1.11509	0.973	0.607	0	SSCs	ENSGALG00000054787
NDFIP13	0	1.11455	0.888	0.222	0	SSCs	NDFIP1
TSHZ11	0	1.11412	0.794	0.099	0	SSCs	TSHZ1
ERC13	0	1.11395	0.958	0.6	0	SSCs	ERC1
CD1643	0	1.11234	0.948	0.516	0	SSCs	CD164
ENSGALG00000011164	0	1.11207	0.799	0.141	0	SSCs	ENSGALG00000011164
MYCN1	0	1.10943	0.855	0.062	0	SSCs	MYCN
ENSGALG00000004339	0	1.10894	0.763	0.049	0	SSCs	ENSGALG00000004339
DMXL13	0	1.10851	0.911	0.228	0	SSCs	DMXL1
IGFBP2	0	1.10718	0.871	0.11	0	SSCs	IGFBP2
EBF23	0	1.10592	0.892	0.4	0	SSCs	EBF2
ENSGALG000000147343	0	1.10479	0.894	0.285	0	SSCs	ENSGALG00000014734
RPSAP583	0	1.10439	0.985	0.989	0	SSCs	RPSAP58
SH3BGRL4	0	1.10417	0.925	0.214	0	SSCs	SH3BGRL
KYNU	0	1.10358	0.752	0.015	0	SSCs	KYNU
RPL22L12	0	1.10321	0.952	0.603	0	SSCs	RPL22L1
ATOH8	0	1.10272	0.786	0.018	0	SSCs	ATOH8
IGSF211	0	1.1019	0.888	0.089	0	SSCs	IGSF21
RPL62	0	1.10106	0.986	0.963	0	SSCs	RPL6
ENSGALG000000429922	0	1.10022	0.766	0.098	0	SSCs	ENSGALG00000042992
DDB22	0	1.09897	0.877	0.182	0	SSCs	DDB2
LRP1B3	0	1.09885	0.871	0.397	0	SSCs	LRP1B
ND44	0	1.09849	0.987	0.726	0	SSCs	ND4
ZNF7042	0	1.09744	0.905	0.406	0	SSCs	ZNF704
ENSGALG000000517963	0	1.09558	0.897	0.246	0	SSCs	ENSGALG00000051796
PIEZO23	0	1.09431	0.825	0.179	0	SSCs	PIEZO2
TOMM221	0	1.09297	0.911	0.369	0	SSCs	TOMM22
GLO11	0	1.09199	0.905	0.429	0	SSCs	GLO1
CCDC125	0	1.09096	0.836	0.037	0	SSCs	CCDC125
PTBP23	0	1.09059	0.934	0.352	0	SSCs	PTBP2
DKC11	0	1.09039	0.888	0.208	0	SSCs	DKC1
TOMM73	0	1.08892	0.95	0.512	0	SSCs	TOMM7
RUNX11	0	1.0883	0.925	0.432	0	SSCs	RUNX1
ENSGALG000000109011	0	1.08828	0.851	0.223	0	SSCs	ENSGALG00000010901
NHSL12	0	1.08647	0.829	0.136	0	SSCs	NHSL1
ATP5MC13	0	1.08232	0.941	0.542	0	SSCs	ATP5MC1
RBM174	0	1.08216	0.918	0.304	0	SSCs	RBM17
MYF63	0	1.08121	0.893	0.251	0	SSCs	MYF6
M6PR1	0	1.07802	0.875	0.244	0	SSCs	M6PR
ENSGALG000000410522	0	1.07655	0.95	0.588	0	SSCs	ENSGALG00000041052
SMCO41	0	1.07629	0.842	0.127	0	SSCs	SMCO4
ADGRA1	0	1.07602	0.733	0.069	0	SSCs	ADGRA1
STMN21	0	1.07225	0.851	0.039	0	SSCs	STMN2
TFDP23	0	1.07186	0.931	0.462	0	SSCs	TFDP2
PSMG31	0	1.07178	0.875	0.177	0	SSCs	PSMG3
ACSS32	0	1.06905	0.948	0.58	0	SSCs	ACSS3
RPL39L2	0	1.0661	0.982	0.98	0	SSCs	RPL39L
SQSTM12	0	1.06467	0.89	0.225	0	SSCs	SQSTM1
CBR31	0	1.06445	0.848	0.173	0	SSCs	CBR3
CLASP23	0	1.06422	0.915	0.403	0	SSCs	CLASP2
MAPKAPK32	0	1.0641	0.897	0.217	0	SSCs	MAPKAPK3
CAMK1D2	0	1.0634	0.843	0.293	0	SSCs	CAMK1D
HERC24	0	1.06334	0.948	0.36	0	SSCs	HERC2
RPS283	0	1.06279	0.972	0.988	0	SSCs	RPS28
CBX33	0	1.06204	0.936	0.335	0	SSCs	CBX3
PCLO3	0	1.06175	0.904	0.39	0	SSCs	PCLO
MPPED13	0	1.06094	0.884	0.286	0	SSCs	MPPED1
CDKAL13	0	1.06047	0.952	0.54	0	SSCs	CDKAL1
PRPF4B3	0	1.05942	0.956	0.405	0	SSCs	PRPF4B
RPL234	0	1.059	0.993	0.99	0	SSCs	RPL23
LGMN2	0	1.05868	0.922	0.271	0	SSCs	LGMN
MICAL22	0	1.05827	0.877	0.184	0	SSCs	MICAL2
RABGAP1L2	0	1.05785	0.939	0.541	0	SSCs	RABGAP1L
RAD23B4	0	1.05703	0.95	0.486	0	SSCs	RAD23B
ATRNL1	0	1.05681	0.67	0.03	0	SSCs	ATRNL1
COPE2	0	1.05503	0.914	0.318	0	SSCs	COPE
ENSGALG000000070282	0	1.05501	0.865	0.235	0	SSCs	ENSGALG00000007028
GFRA11	0	1.05466	0.767	0.128	0	SSCs	GFRA1
SMAD54	0	1.05272	0.899	0.233	0	SSCs	SMAD5
MEF2C1	0	1.05192	0.751	0.061	0	SSCs	MEF2C
YWHAQ3	0	1.05096	0.928	0.432	0	SSCs	YWHAQ
STXBP5L4	0	1.0504	0.935	0.394	0	SSCs	STXBP5L
PGM52	0	1.04912	0.858	0.156	0	SSCs	PGM5
ST6GALNAC52	0	1.04841	0.847	0.153	0	SSCs	ST6GALNAC5
ARID5B3	0	1.04813	0.916	0.363	0	SSCs	ARID5B
PTPRF	0	1.04763	0.832	0.178	0	SSCs	PTPRF
DGKH3	0	1.04671	0.828	0.225	0	SSCs	DGKH
CHCHD33	0	1.04641	0.956	0.578	0	SSCs	CHCHD3
FHOD32	0	1.04563	0.775	0.156	0	SSCs	FHOD3
CHST112	0	1.04553	0.792	0.173	0	SSCs	CHST11
ST181	0	1.045	0.719	0.044	0	SSCs	ST18
PGK24	0	1.0444	0.948	0.583	0	SSCs	PGK2
ENSGALG000000374413	0	1.04429	0.99	0.994	0	SSCs	ENSGALG00000037441
SULT4A12	0	1.04378	0.893	0.228	0	SSCs	SULT4A1
RFTN12	0	1.04293	0.915	0.201	0	SSCs	RFTN1
TMEM2431	0	1.0429	0.832	0.099	0	SSCs	TMEM243
YWHAE2	0	1.04129	0.922	0.37	0	SSCs	YWHAE
ITM2B3	0	1.03955	0.911	0.247	0	SSCs	ITM2B
KDM4C2	0	1.03921	0.921	0.434	0	SSCs	KDM4C
KIF26B2	0	1.03902	0.881	0.269	0	SSCs	KIF26B
FHIT2	0	1.03842	0.775	0.22	0	SSCs	FHIT
ENSGALG000000020423	0	1.03797	0.949	0.57	0	SSCs	ENSGALG00000002042
RPS62	0	1.03769	0.983	0.971	0	SSCs	RPS6
SMIM42	0	1.03514	0.86	0.12	0	SSCs	SMIM4
RPL51	0	1.03359	0.971	0.932	0	SSCs	RPL5
HHIP1	0	1.03357	0.822	0.155	0	SSCs	HHIP
POP53	0	1.03297	0.878	0.224	0	SSCs	POP5
RPL123	0	1.031	0.985	0.986	0	SSCs	RPL12
ARHGEF282	0	1.0301	0.854	0.203	0	SSCs	ARHGEF28
RPL362	0	1.02857	0.975	0.942	0	SSCs	RPL36
SS182	0	1.02835	0.934	0.416	0	SSCs	SS18
TMEFF21	0	1.0278	0.842	0.134	0	SSCs	TMEFF2
GPATCH112	0	1.02689	0.868	0.17	0	SSCs	GPATCH11
RBM103	0	1.02663	0.972	0.615	0	SSCs	RBM10
UBQLN13	0	1.02647	0.93	0.304	0	SSCs	UBQLN1
LDB22	0	1.02527	0.917	0.405	0	SSCs	LDB2
HSPA91	0	1.02227	0.902	0.326	0	SSCs	HSPA9
TERF2IP2	0	1.02226	0.848	0.146	0	SSCs	TERF2IP
ATP6AP21	0	1.02215	0.859	0.166	0	SSCs	ATP6AP2
DOCK41	0	1.02138	0.756	0.113	0	SSCs	DOCK4
RPL92	0	1.02127	0.982	0.976	0	SSCs	RPL9
FRY2	0	1.01916	0.853	0.206	0	SSCs	FRY
PLOD11	0	1.01872	0.861	0.135	0	SSCs	PLOD1
ENSGALG000000529642	0	1.01565	0.909	0.279	0	SSCs	ENSGALG00000052964
FSTL12	0	1.01453	0.889	0.203	0	SSCs	FSTL1
ENSGALG000000135123	0	1.01447	0.945	0.558	0	SSCs	ENSGALG00000013512
TARS2	0	1.01121	0.879	0.183	0	SSCs	TARS
ENSGALG000000423392	0	1.01008	0.752	0.101	0	SSCs	ENSGALG00000042339
NBEA4	0	1.00887	0.93	0.53	0	SSCs	NBEA
PHF203	0	1.00861	0.959	0.381	0	SSCs	PHF20
ISOC11	0	1.00825	0.857	0.29	0	SSCs	ISOC1
NAXE1	0	1.0077	0.86	0.074	0	SSCs	NAXE
PDZD22	0	1.00743	0.82	0.127	0	SSCs	PDZD2
USP253	0	1.00741	0.894	0.292	0	SSCs	USP25
PUM33	0	1.00681	0.943	0.452	0	SSCs	PUM3
TTF14	0	1.00647	0.913	0.292	0	SSCs	TTF1
MBTPS12	0	1.00451	0.881	0.207	0	SSCs	MBTPS1
MCC3	0	1.00403	0.934	0.478	0	SSCs	MCC
RND31	0	1.00302	0.851	0.095	0	SSCs	RND3
CREBBP3	0	1.00247	0.936	0.484	0	SSCs	CREBBP
HECW23	0	1.00237	0.86	0.203	0	SSCs	HECW2
SLC35B11	0	1.00221	0.853	0.162	0	SSCs	SLC35B1
ANKRD112	0	1.00197	0.956	0.51	0	SSCs	ANKRD11
CRABP-I2	0	1.00081	0.795	0.163	0	SSCs	CRABP-I
SNRNP251	0	1.00021	0.88	0.202	0	SSCs	SNRNP25
SPEN3	0	0.999467	0.959	0.432	0	SSCs	SPEN
TMEM702	0	0.999282	0.894	0.23	0	SSCs	TMEM70
TRIM711	0	0.997243	0.814	0.224	0	SSCs	TRIM71
TRMT1L3	0	0.99479	0.931	0.387	0	SSCs	TRMT1L
PHF20L14	0	0.994686	0.946	0.396	0	SSCs	PHF20L1
ENSGALG000000133654	0	0.993255	0.949	0.444	0	SSCs	ENSGALG00000013365
IKZF11	0	0.992968	0.817	0.114	0	SSCs	IKZF1
CD993	0	0.991519	0.95	0.374	0	SSCs	CD99
MICU23	0	0.990789	0.868	0.281	0	SSCs	MICU2
ADCYAP1R11	0	0.990653	0.89	0.351	0	SSCs	ADCYAP1R1
PARD32	0	0.990259	0.822	0.183	0	SSCs	PARD3
INTS63	0	0.990145	0.89	0.212	0	SSCs	INTS6
PLXDC2	0	0.989468	0.677	0.051	0	SSCs	PLXDC2
RPS193	0	0.989345	0.993	0.995	0	SSCs	RPS19
TPD522	0	0.987923	0.919	0.44	0	SSCs	TPD52
TAF23	0	0.987251	0.904	0.31	0	SSCs	TAF2
TBC1D42	0	0.986431	0.879	0.336	0	SSCs	TBC1D4
NCK13	0	0.986193	0.911	0.326	0	SSCs	NCK1
LMNA3	0	0.985904	0.869	0.197	0	SSCs	LMNA
PELO3	0	0.985709	0.871	0.215	0	SSCs	PELO
LIMS13	0	0.985632	0.902	0.346	0	SSCs	LIMS1
BMS12	0	0.985309	0.882	0.24	0	SSCs	BMS1
TMEM2372	0	0.985027	0.855	0.188	0	SSCs	TMEM237
SH3BGRL31	0	0.985024	0.827	0.099	0	SSCs	SH3BGRL3
ENSGALG000000377233	0	0.983412	0.915	0.297	0	SSCs	ENSGALG00000037723
SLC25A133	0	0.983044	0.879	0.203	0	SSCs	SLC25A13
KIAA11432	0	0.982496	0.863	0.231	0	SSCs	KIAA1143
CNTN52	0	0.981879	0.775	0.226	0	SSCs	CNTN5
ZFAT3	0	0.980814	0.898	0.264	0	SSCs	ZFAT
MAP7D23	0	0.980487	0.855	0.202	0	SSCs	MAP7D2
ANP32E2	0	0.979994	0.863	0.2	0	SSCs	ANP32E
MORC43	0	0.978024	0.894	0.26	0	SSCs	MORC4
LRBA3	0	0.975203	0.901	0.404	0	SSCs	LRBA
JAZF12	0	0.974977	0.933	0.478	0	SSCs	JAZF1
GNB12	0	0.974489	0.94	0.449	0	SSCs	GNB1
ADGRB13	0	0.974042	0.848	0.289	0	SSCs	ADGRB1
FST	0	0.974025	0.755	0.01	0	SSCs	FST
ATP2B42	0	0.973798	0.899	0.32	0	SSCs	ATP2B4
NCBP22	0	0.973662	0.888	0.257	0	SSCs	NCBP2
TMEM55A1	0	0.972074	0.854	0.163	0	SSCs	TMEM55A
FOCAD3	0	0.97161	0.868	0.263	0	SSCs	FOCAD
ENSGALG000000407374	0	0.971158	0.891	0.406	0	SSCs	ENSGALG00000040737
MAN2A12	0	0.97108	0.892	0.427	0	SSCs	MAN2A1
BIRC64	0	0.969832	0.941	0.364	0	SSCs	BIRC6
PHF34	0	0.969342	0.937	0.408	0	SSCs	PHF3
PPID2	0	0.968851	0.941	0.567	0	SSCs	PPID
GRIP13	0	0.968364	0.778	0.21	0	SSCs	GRIP1
ENSGALG000000340503	0	0.968001	0.905	0.271	0	SSCs	ENSGALG00000034050
ENSGALG000000446783	0	0.967921	0.882	0.241	0	SSCs	ENSGALG00000044678
GRK42	0	0.967427	0.894	0.291	0	SSCs	GRK4
DAD13	0	0.967062	0.941	0.716	0	SSCs	DAD1
HDGF2	0	0.966487	0.936	0.499	0	SSCs	HDGF
S100A11	0	0.966309	0.723	0.017	0	SSCs	S100A11
RABGGTB3	0	0.965846	0.897	0.27	0	SSCs	RABGGTB
NOL82	0	0.965508	0.894	0.196	0	SSCs	NOL8
NAA504	0	0.965301	0.905	0.331	0	SSCs	NAA50
WWC33	0	0.965008	0.853	0.221	0	SSCs	WWC3
APMAP2	0	0.964737	0.845	0.131	0	SSCs	APMAP
ZDHHC173	0	0.96427	0.902	0.247	0	SSCs	ZDHHC17
PTK22	0	0.964071	0.841	0.191	0	SSCs	PTK2
ARFGEF13	0	0.963811	0.904	0.366	0	SSCs	ARFGEF1
HGF	0	0.963519	0.72	0.021	0	SSCs	HGF
RPL26L13	0	0.963508	0.99	0.99	0	SSCs	RPL26L1
BNC22	0	0.963112	0.87	0.433	0	SSCs	BNC2
SPPL2A2	0	0.961061	0.847	0.165	0	SSCs	SPPL2A
HNRNPH33	0	0.960655	0.966	0.483	0	SSCs	HNRNPH3
TLE51	0	0.960414	0.838	0.076	0	SSCs	TLE5
DNAJA13	0	0.960043	0.979	0.858	0	SSCs	DNAJA1
CWC273	0	0.958562	0.961	0.58	0	SSCs	CWC27
PALM2AKAP22	0	0.958084	0.901	0.445	0	SSCs	PALM2AKAP2
KIAA1549L1	0	0.957994	0.814	0.116	0	SSCs	KIAA1549L
RALGPS13	0	0.957446	0.922	0.367	0	SSCs	RALGPS1
L3HYPDH1	0	0.957336	0.841	0.149	0	SSCs	L3HYPDH
KCNQ5	0	0.957288	0.633	0.183	0	SSCs	KCNQ5
GRB23	0	0.956906	0.904	0.458	0	SSCs	GRB2
SYT1	0	0.956905	0.597	0.036	0	SSCs	SYT1
SRRM14	0	0.956449	0.955	0.381	0	SSCs	SRRM1
LAPTM4A5	0	0.956427	0.944	0.454	0	SSCs	LAPTM4A
ZDHHC202	0	0.956398	0.866	0.164	0	SSCs	ZDHHC20
ENPP22	0	0.955339	0.815	0.124	0	SSCs	ENPP2
LUC7L4	0	0.954356	0.923	0.314	0	SSCs	LUC7L
EBF13	0	0.952506	0.806	0.294	0	SSCs	EBF1
TTC38	0	0.949352	0.892	0.24	0	SSCs	TTC3
TBXAS11	0	0.948576	0.851	0.337	0	SSCs	TBXAS1
GID83	0	0.948267	0.895	0.312	0	SSCs	GID8
RBM394	0	0.947161	0.948	0.559	0	SSCs	RBM39
ATG104	0	0.94608	0.9	0.232	0	SSCs	ATG10
PTN	0	0.945645	0.721	0.082	0	SSCs	PTN
TFPI21	0	0.943606	0.859	0.247	0	SSCs	TFPI2
AGBL12	0	0.943559	0.738	0.207	0	SSCs	AGBL1
MAST43	0	0.942995	0.973	0.775	0	SSCs	MAST4
CNR12	0	0.941954	0.853	0.152	0	SSCs	CNR1
ARHGEF93	0	0.941798	0.899	0.386	0	SSCs	ARHGEF9
CLPTM1L2	0	0.941039	0.877	0.296	0	SSCs	CLPTM1L
EEF23	0	0.940975	0.977	0.97	0	SSCs	EEF2
BMPR1B	0	0.940756	0.594	0.012	0	SSCs	BMPR1B
PIGK3	0	0.940108	0.851	0.208	0	SSCs	PIGK
ENSGALG000000071313	0	0.940073	0.922	0.401	0	SSCs	ENSGALG00000007131
TMED73	0	0.939656	0.941	0.451	0	SSCs	TMED7
PBRM13	0	0.93963	0.919	0.251	0	SSCs	PBRM1
FASN2	0	0.939327	0.884	0.252	0	SSCs	FASN
H-RAS1	0	0.938585	0.871	0.204	0	SSCs	H-RAS
CSNK2A13	0	0.937495	0.892	0.268	0	SSCs	CSNK2A1
MYO9A1	0	0.93744	0.857	0.208	0	SSCs	MYO9A
LRRC13	0	0.937134	0.871	0.288	0	SSCs	LRRC1
CAP23	0	0.936558	0.843	0.304	0	SSCs	CAP2
TTC39A3	0	0.935581	0.921	0.42	0	SSCs	TTC39A
C5orf243	0	0.934494	0.859	0.178	0	SSCs	C5orf24
TUBB6	0	0.933833	0.837	0.297	0	SSCs	TUBB6
CCDC1712	0	0.932861	0.978	0.813	0	SSCs	CCDC171
CSDE1	0	0.932626	0.965	0.861	0	SSCs	CSDE1
ATP8A23	0	0.932315	0.859	0.296	0	SSCs	ATP8A2
EPB412	0	0.931146	0.853	0.142	0	SSCs	EPB41
CREB51	0	0.930619	0.745	0.153	0	SSCs	CREB5
FAM49A2	0	0.930354	0.885	0.316	0	SSCs	FAM49A
AP3B13	0	0.93007	0.87	0.241	0	SSCs	AP3B1
SHISA2	0	0.929663	0.79	0.054	0	SSCs	SHISA2
SH3KBP11	0	0.929363	0.918	0.572	0	SSCs	SH3KBP1
1962-09-01	0	0.928952	0.931	0.475	0	SSCs	2024-09-06
PHAX3	0	0.928753	0.894	0.248	0	SSCs	PHAX
EIF1B5	0	0.92873	0.941	0.557	0	SSCs	EIF1B
ST3GAL11	0	0.927649	0.805	0.06	0	SSCs	ST3GAL1
HSP90AA15	0	0.927034	0.995	0.999	0	SSCs	HSP90AA1
CCDC913	0	0.926772	0.952	0.522	0	SSCs	CCDC91
KCNH51	0	0.92612	0.775	0.101	0	SSCs	KCNH5
HP1BP33	0	0.926085	0.911	0.309	0	SSCs	HP1BP3
NEFL	0	0.925857	0.821	0.151	0	SSCs	NEFL
MLLT102	0	0.925276	0.943	0.585	0	SSCs	MLLT10
CSMD11	0	0.92504	0.702	0.214	0	SSCs	CSMD1
PPAT2	0	0.924991	0.9	0.379	0	SSCs	PPAT
HIST1H1032	0	0.924117	0.772	0.201	0	SSCs	HIST1H103
NOTCH11	0	0.922114	0.851	0.21	0	SSCs	NOTCH1
MTHFD1L	0	0.921668	0.68	0.021	0	SSCs	MTHFD1L
EXD32	0	0.920811	0.93	0.498	0	SSCs	EXD3
MGST13	0	0.920587	0.939	0.33	0	SSCs	MGST1
CCDC123	0	0.919746	0.874	0.254	0	SSCs	CCDC12
ACP14	0	0.919589	0.93	0.401	0	SSCs	ACP1
KIAA03191	0	0.918574	0.809	0.101	0	SSCs	KIAA0319
TMEM2633	0	0.918528	0.924	0.531	0	SSCs	TMEM263
CSTB3	0	0.917757	0.838	0.192	0	SSCs	CSTB
MAPK8IP32	0	0.917451	0.853	0.214	0	SSCs	MAPK8IP3
OTUD6A	0	0.917423	0.897	0.413	0	SSCs	OTUD6A
MRPL131	0	0.917134	0.872	0.294	0	SSCs	MRPL13
KIAA15492	0	0.91705	0.861	0.293	0	SSCs	KIAA1549
EBNA1BP23	0	0.916674	0.926	0.447	0	SSCs	EBNA1BP2
DENR3	0	0.915916	0.936	0.381	0	SSCs	DENR
METAP24	0	0.91568	0.931	0.457	0	SSCs	METAP2
ABCE12	0	0.915492	0.918	0.514	0	SSCs	ABCE1
CELF22	0	0.915307	0.786	0.285	0	SSCs	CELF2
CASZ13	0	0.915276	0.803	0.204	0	SSCs	CASZ1
MEX3A	0	0.914126	0.786	0.081	0	SSCs	MEX3A
NECAB21	0	0.913588	0.79	0.083	0	SSCs	NECAB2
TRABD2A1	0	0.913264	0.79	0.088	0	SSCs	TRABD2A
RSU13	0	0.91323	0.865	0.3	0	SSCs	RSU1
1972-09-01	0	0.912436	0.96	0.692	0	SSCs	2024-09-07
TMEM1813	0	0.911962	0.875	0.28	0	SSCs	TMEM181
HBS1L4	0	0.911957	0.934	0.446	0	SSCs	HBS1L
CDK174	0	0.911295	0.945	0.544	0	SSCs	CDK17
CALD11	0	0.911072	0.775	0.215	0	SSCs	CALD1
TPRKB1	0	0.911017	0.826	0.115	0	SSCs	TPRKB
HAGH2	0	0.910305	0.87	0.251	0	SSCs	HAGH
CDK83	0	0.909399	0.888	0.371	0	SSCs	CDK8
WBP1L	0	0.909098	0.814	0.045	0	SSCs	WBP1L
LMO72	0	0.909039	0.766	0.178	0	SSCs	LMO7
RPL23A3	0	0.907281	0.99	0.995	0	SSCs	RPL23A
SDF2L12	0	0.906836	0.848	0.148	0	SSCs	SDF2L1
UBP13	0	0.906675	0.871	0.257	0	SSCs	UBP1
PTCH13	0	0.90569	0.814	0.202	0	SSCs	PTCH1
PPIH2	0	0.903543	0.882	0.325	0	SSCs	PPIH
ELMOD21	0	0.902871	0.874	0.249	0	SSCs	ELMOD2
ENSGALG000000377373	0	0.902182	0.905	0.402	0	SSCs	ENSGALG00000037737
RELL11	0	0.901942	0.826	0.105	0	SSCs	RELL1
MDM12	0	0.901748	0.874	0.246	0	SSCs	MDM1
MRPS93	0	0.90067	0.905	0.353	0	SSCs	MRPS9
SCAMP51	0	0.900445	0.861	0.222	0	SSCs	SCAMP5
MAP2K53	0	0.900206	0.931	0.456	0	SSCs	MAP2K5
ENSGALG000000192842	0	0.900079	0.857	0.201	0	SSCs	ENSGALG00000019284
CD81	0	0.898841	0.814	0.169	0	SSCs	CD81
RPL213	0	0.89845	0.989	0.983	0	SSCs	RPL21
ENSGALG000000454142	0	0.895777	0.848	0.174	0	SSCs	ENSGALG00000045414
UBR52	0	0.893944	0.883	0.333	0	SSCs	UBR5
ELOVL7	0	0.89323	0.758	0.035	0	SSCs	ELOVL7
GLB14	0	0.893123	0.901	0.34	0	SSCs	GLB1
UBTF1	0	0.893054	0.817	0.084	0	SSCs	UBTF
CAPZA13	0	0.892442	0.909	0.405	0	SSCs	CAPZA1
TMEM1923	0	0.891901	0.879	0.258	0	SSCs	TMEM192
ITSN22	0	0.889238	0.874	0.254	0	SSCs	ITSN2
ARFIP12	0	0.888062	0.88	0.248	0	SSCs	ARFIP1
NRIP13	0	0.887533	0.848	0.218	0	SSCs	NRIP1
VPS13D3	0	0.887373	0.905	0.386	0	SSCs	VPS13D
GPBP1L12	0	0.887346	0.912	0.467	0	SSCs	GPBP1L1
VCP3	0	0.887267	0.948	0.512	0	SSCs	VCP
ZCRB14	0	0.887055	0.936	0.65	0	SSCs	ZCRB1
IFT203	0	0.88664	0.916	0.497	0	SSCs	IFT20
LGR41	0	0.88612	0.908	0.494	0	SSCs	LGR4
THRAP34	0	0.885424	0.956	0.473	0	SSCs	THRAP3
ATP2C11	0	0.885146	0.871	0.281	0	SSCs	ATP2C1
CDH111	0	0.883938	0.815	0.254	0	SSCs	CDH11
OPCML1	0	0.883934	0.731	0.201	0	SSCs	OPCML
ACTR32	0	0.883908	0.845	0.193	0	SSCs	ACTR3
RPS103	0	0.883701	0.986	0.992	0	SSCs	RPS10
CST33	0	0.883361	0.946	0.537	0	SSCs	CST3
ADAM173	0	0.883127	0.846	0.18	0	SSCs	ADAM17
SGK1	0	0.882246	0.766	0.041	0	SSCs	SGK1
ANKRD64	0	0.881534	0.761	0.144	0	SSCs	ANKRD6
WDR703	0	0.880428	0.911	0.464	0	SSCs	WDR70
CDK2AP12	0	0.879873	0.885	0.314	0	SSCs	CDK2AP1
ARHGAP53	0	0.879783	0.932	0.333	0	SSCs	ARHGAP5
RPL311	0	0.87967	0.982	0.97	0	SSCs	RPL31
PPIG5	0	0.879175	0.936	0.446	0	SSCs	PPIG
SLC4A72	0	0.878307	0.891	0.456	0	SSCs	SLC4A7
SCAF112	0	0.877142	0.884	0.35	0	SSCs	SCAF11
C12orf75	0	0.877095	0.787	0.061	0	SSCs	C12orf75
SLC25A322	0	0.875816	0.88	0.326	0	SSCs	SLC25A32
TCF123	0	0.875581	0.962	0.638	0	SSCs	TCF12
EIF3A3	0	0.87544	0.893	0.334	0	SSCs	EIF3A
ENSGALG00000015822	0	0.874257	0.734	0.011	0	SSCs	ENSGALG00000015822
PID12	0	0.874106	0.786	0.099	0	SSCs	PID1
FN11	0	0.871684	0.816	0.101	0	SSCs	FN1
SSR32	0	0.871433	0.847	0.271	0	SSCs	SSR3
RSL1D11	0	0.87092	0.827	0.24	0	SSCs	RSL1D1
MTPN2	0	0.870357	0.864	0.316	0	SSCs	MTPN
PNN4	0	0.870305	0.932	0.463	0	SSCs	PNN
NAF13	0	0.870037	0.878	0.269	0	SSCs	NAF1
AUH2	0	0.869317	0.911	0.537	0	SSCs	AUH
STAU24	0	0.869161	0.901	0.433	0	SSCs	STAU2
NTM2	0	0.869053	0.967	0.643	0	SSCs	NTM
ENSGALG000000151833	0	0.868751	0.874	0.439	0	SSCs	ENSGALG00000015183
ENSGALG000000493482	0	0.867703	0.875	0.308	0	SSCs	ENSGALG00000049348
PRDX34	0	0.866551	0.882	0.325	0	SSCs	PRDX3
ENSGALG000000126942	0	0.865842	0.867	0.323	0	SSCs	ENSGALG00000012694
SRPX1	0	0.865313	0.781	0.13	0	SSCs	SRPX
NSF2	0	0.86502	0.888	0.352	0	SSCs	NSF
HOMER12	0	0.864245	0.8	0.215	0	SSCs	HOMER1
SEMA3E	0	0.863135	0.662	0.038	0	SSCs	SEMA3E
TMED21	0	0.862555	0.942	0.66	0	SSCs	TMED2
MTMR83	0	0.861992	0.844	0.187	0	SSCs	MTMR8
NOA11	0	0.861842	0.814	0.107	0	SSCs	NOA1
TIMP32	0	0.861214	0.823	0.138	0	SSCs	TIMP3
FAM168B2	0	0.861066	0.882	0.326	0	SSCs	FAM168B
ALDH1A1	0	0.860593	0.656	0.031	0	SSCs	ALDH1A1
GRIA41	0	0.860479	0.642	0.059	0	SSCs	GRIA4
GAB13	0	0.860085	0.859	0.307	0	SSCs	GAB1
TMEM167A3	0	0.859806	0.919	0.447	0	SSCs	TMEM167A
SP32	0	0.85911	0.858	0.273	0	SSCs	SP3
PSMA24	0	0.858973	0.893	0.273	0	SSCs	PSMA2
ISCU3	0	0.858533	0.946	0.64	0	SSCs	ISCU
YTHDF24	0	0.858383	0.9	0.326	0	SSCs	YTHDF2
RP11-529K1.31	0	0.857853	0.826	0.164	0	SSCs	RP11-529K1.3
DYNC1H13	0	0.856354	0.934	0.541	0	SSCs	DYNC1H1
NXNL21	0	0.856294	0.798	0.099	0	SSCs	NXNL2
LRP123	0	0.856166	0.828	0.208	0	SSCs	LRP12
OGT4	0	0.855551	0.921	0.423	0	SSCs	OGT
DDX271	0	0.855499	0.836	0.14	0	SSCs	DDX27
HIST1H111R2	0	0.854833	0.74	0.179	0	SSCs	HIST1H111R
API53	0	0.854597	0.89	0.286	0	SSCs	API5
GNG10	0	0.85424	0.781	0.169	0	SSCs	GNG10
UGGT21	0	0.854112	0.837	0.251	0	SSCs	UGGT2
SNX322	0	0.854022	0.848	0.239	0	SSCs	SNX32
IQGAP2	0	0.853002	0.65	0.047	0	SSCs	IQGAP2
ABCB102	0	0.852365	0.814	0.134	0	SSCs	ABCB10
INPP5A2	0	0.852345	0.894	0.431	0	SSCs	INPP5A
CRELD2	0	0.851632	0.928	0.674	0	SSCs	CRELD2
TTC272	0	0.851192	0.832	0.197	0	SSCs	TTC27
SF3B33	0	0.850824	0.906	0.303	0	SSCs	SF3B3
ENSGALG000000386723	0	0.850647	0.95	0.878	0	SSCs	ENSGALG00000038672
LRP81	0	0.850605	0.793	0.27	0	SSCs	LRP8
SPATA53	0	0.85042	0.786	0.213	0	SSCs	SPATA5
ALKAL22	0	0.850133	0.814	0.142	0	SSCs	ALKAL2
ADAMTS201	0	0.84967	0.749	0.12	0	SSCs	ADAMTS20
IDUA3	0	0.848687	0.833	0.202	0	SSCs	IDUA
TNS32	0	0.84838	0.908	0.494	0	SSCs	TNS3
ATXN103	0	0.848238	0.843	0.216	0	SSCs	ATXN10
TMEM2583	0	0.847756	0.936	0.609	0	SSCs	TMEM258
PARP82	0	0.847031	0.855	0.429	0	SSCs	PARP8
MRPS63	0	0.846859	0.934	0.514	0	SSCs	MRPS6
ENSGALG000000369161	0	0.846553	0.765	0.179	0	SSCs	ENSGALG00000036916
RIDA2	0	0.846312	0.856	0.208	0	SSCs	RIDA
COX201	0	0.846124	0.803	0.143	0	SSCs	COX20
CSMD3	0	0.845871	0.664	0.031	0	SSCs	CSMD3
ZNHIT62	0	0.845723	0.885	0.302	0	SSCs	ZNHIT6
C3orf701	0	0.845513	0.772	0.065	0	SSCs	C3orf70
TNIK	0	0.845394	0.737	0.066	0	SSCs	TNIK
HCN11	0	0.844989	0.745	0.138	0	SSCs	HCN1
PRRC2B1	0	0.844675	0.84	0.222	0	SSCs	PRRC2B
PHACTR22	0	0.844273	0.775	0.169	0	SSCs	PHACTR2
DPYSL22	0	0.843966	0.868	0.305	0	SSCs	DPYSL2
DDX57	0	0.84372	0.976	0.71	0	SSCs	DDX5
ZC3H84	0	0.842911	0.912	0.353	0	SSCs	ZC3H8
ENSGALG000000340651	0	0.842795	0.802	0.125	0	SSCs	ENSGALG00000034065
ENSGALG000000435561	0	0.842456	0.739	0.098	0	SSCs	ENSGALG00000043556
CLIP42	0	0.842034	0.792	0.139	0	SSCs	CLIP4
PSMC63	0	0.842025	0.888	0.274	0	SSCs	PSMC6
AHRR2	0	0.841997	0.777	0.134	0	SSCs	AHRR
DNAJC53	0	0.841217	0.883	0.308	0	SSCs	DNAJC5
NFYA3	0	0.839626	0.872	0.323	0	SSCs	NFYA
NNT3	0	0.839566	0.826	0.259	0	SSCs	NNT
CXXC52	0	0.839233	0.857	0.206	0	SSCs	CXXC5
AMMECR13	0	0.838145	0.765	0.166	0	SSCs	AMMECR1
NEO13	0	0.837916	0.832	0.219	0	SSCs	NEO1
PUM23	0	0.837543	0.922	0.475	0	SSCs	PUM2
MEIS2	0	0.836756	0.739	0.141	0	SSCs	MEIS2
LSM14A3	0	0.835747	0.936	0.571	0	SSCs	LSM14A
IQGAP11	0	0.834093	0.885	0.429	0	SSCs	IQGAP1
REV3L3	0	0.833664	0.893	0.388	0	SSCs	REV3L
SRI1	0	0.833376	0.811	0.268	0	SSCs	SRI
SLMAP3	0	0.832903	0.918	0.355	0	SSCs	SLMAP
ACAA22	0	0.832785	0.841	0.291	0	SSCs	ACAA2
ATP6V0C2	0	0.832472	0.931	0.552	0	SSCs	ATP6V0C
SART32	0	0.831835	0.89	0.398	0	SSCs	SART3
MRPS214	0	0.831622	0.901	0.467	0	SSCs	MRPS21
SLC39A103	0	0.831393	0.85	0.207	0	SSCs	SLC39A10
ENSGALG000000062922	0	0.830917	0.842	0.177	0	SSCs	ENSGALG00000006292
AZIN14	0	0.830837	0.919	0.395	0	SSCs	AZIN1
TGFBI	0	0.830435	0.767	0.013	0	SSCs	TGFBI
TLE41	0	0.829526	0.874	0.413	0	SSCs	TLE4
FOXP21	0	0.828591	0.755	0.095	0	SSCs	FOXP2
CRTAP2	0	0.827028	0.84	0.179	0	SSCs	CRTAP
ENSGALG00000016471	0	0.826729	0.761	0.039	0	SSCs	ENSGALG00000016471
GRB103	0	0.826499	0.899	0.496	0	SSCs	GRB10
ELK31	0	0.826496	0.784	0.125	0	SSCs	ELK3
MAK161	0	0.825805	0.792	0.088	0	SSCs	MAK16
ENSGALG000000352373	0	0.825799	0.829	0.274	0	SSCs	ENSGALG00000035237
VPS35L2	0	0.8252	0.877	0.284	0	SSCs	VPS35L
CA101	0	0.82475	0.762	0.155	0	SSCs	CA10
MLXIP2	0	0.824313	0.781	0.145	0	SSCs	MLXIP
SLC39A131	0	0.824014	0.838	0.24	0	SSCs	SLC39A13
MED103	0	0.82361	0.893	0.291	0	SSCs	MED10
MAP1B1	0	0.822384	0.706	0.064	0	SSCs	MAP1B
LAMB12	0	0.821937	0.812	0.242	0	SSCs	LAMB1
PUM13	0	0.820836	0.931	0.447	0	SSCs	PUM1
SNX43	0	0.820698	0.86	0.206	0	SSCs	SNX4
CYCS4	0	0.820604	0.895	0.384	0	SSCs	CYCS
TLK15	0	0.820599	0.948	0.475	0	SSCs	TLK1
PHLDB21	0	0.819889	0.752	0.075	0	SSCs	PHLDB2
CCT54	0	0.819744	0.938	0.517	0	SSCs	CCT5
PRR162	0	0.819177	0.679	0.074	0	SSCs	PRR16
PRTG1	0	0.81873	0.738	0.1	0	SSCs	PRTG
COMMD53	0	0.818645	0.825	0.208	0	SSCs	COMMD5
EVC23	0	0.817921	0.781	0.153	0	SSCs	EVC2
STON12	0	0.817063	0.8	0.191	0	SSCs	STON1
MCTP21	0	0.816723	0.707	0.118	0	SSCs	MCTP2
ATP8B11	0	0.816489	0.804	0.194	0	SSCs	ATP8B1
SHTN13	0	0.816139	0.81	0.19	0	SSCs	SHTN1
CD9	0	0.816104	0.706	0.027	0	SSCs	CD9
NEK61	0	0.816004	0.857	0.247	0	SSCs	NEK6
ENSGALG00000029012	0	0.815295	0.704	0.173	0	SSCs	ENSGALG00000029012
VSNL12	0	0.814176	0.796	0.181	0	SSCs	VSNL1
G3BP13	0	0.812122	0.848	0.262	0	SSCs	G3BP1
MRPS343	0	0.811939	0.836	0.185	0	SSCs	MRPS34
MRPL174	0	0.811607	0.903	0.496	0	SSCs	MRPL17
TIAL13	0	0.810914	0.881	0.276	0	SSCs	TIAL1
ENSGALG000000488832	0	0.809898	0.796	0.179	0	SSCs	ENSGALG00000048883
SALL4	0	0.80959	0.724	0.006	0	SSCs	SALL4
DYNC1LI23	0	0.807738	0.852	0.281	0	SSCs	DYNC1LI2
RAB4A2	0	0.807445	0.865	0.206	0	SSCs	RAB4A
TCF72	0	0.806914	0.789	0.128	0	SSCs	TCF7
NIPSNAP23	0	0.806815	0.913	0.321	0	SSCs	NIPSNAP2
CACYBP4	0	0.806369	0.919	0.508	0	SSCs	CACYBP
TMEM1411	0	0.806167	0.839	0.186	0	SSCs	TMEM141
CEBPZOS	0	0.805058	0.805	0.178	0	SSCs	CEBPZOS
ALDH1L23	0	0.804639	0.818	0.266	0	SSCs	ALDH1L2
ENSGALG00000046550	0	0.804608	0.729	0.036	0	SSCs	ENSGALG00000046550
NPY2	0	0.80443	0.797	0.119	0	SSCs	NPY
POLR2D2	0	0.803852	0.827	0.173	0	SSCs	POLR2D
LRMP3	0	0.803388	0.832	0.227	0	SSCs	LRMP
CTDSPL4	0	0.803195	0.836	0.28	0	SSCs	CTDSPL
USO11	0	0.802742	0.856	0.253	0	SSCs	USO1
VPS413	0	0.80218	0.92	0.417	0	SSCs	VPS41
WDR412	0	0.801937	0.862	0.281	0	SSCs	WDR41
ENSGALG000000429841	0	0.801411	0.826	0.144	0	SSCs	ENSGALG00000042984
PCGF33	0	0.801324	0.815	0.186	0	SSCs	PCGF3
CRELD11	0	0.801273	0.823	0.117	0	SSCs	CRELD1
PNISR3	0	0.801021	0.956	0.647	0	SSCs	PNISR
ECI22	0	0.800797	0.858	0.185	0	SSCs	ECI2
EPDR12	0	0.800528	0.846	0.24	0	SSCs	EPDR1
ARL13	0	0.80018	0.899	0.369	0	SSCs	ARL1
ZCCHC73	0	0.800021	0.875	0.303	0	SSCs	ZCCHC7
SEPT2L2	0	0.798367	0.812	0.167	0	SSCs	SEPT2L
STOML22	0	0.797758	0.8	0.133	0	SSCs	STOML2
EPHA32	0	0.797404	0.787	0.209	0	SSCs	EPHA3
PDIA41	0	0.797338	0.761	0.158	0	SSCs	PDIA4
MAF	0	0.796382	0.636	0.055	0	SSCs	MAF
USP103	0	0.795789	0.875	0.335	0	SSCs	USP10
LMAN1L1	0	0.795642	0.853	0.349	0	SSCs	LMAN1L
MINA2	0	0.795545	0.82	0.155	0	SSCs	MINA
MGMT2	0	0.795463	0.908	0.51	0	SSCs	MGMT
RRP154	0	0.795387	0.869	0.317	0	SSCs	RRP15
TPPP	0	0.793817	0.778	0.17	0	SSCs	TPPP
CUBN2	0	0.793038	0.721	0.097	0	SSCs	CUBN
USP344	0	0.792955	0.935	0.553	0	SSCs	USP34
FKBP1B1	0	0.792929	0.777	0.114	0	SSCs	FKBP1B
LARP12	0	0.792911	0.867	0.267	0	SSCs	LARP1
CYRIB3	0	0.792744	0.891	0.266	0	SSCs	CYRIB
SRSF64	0	0.792657	0.908	0.417	0	SSCs	SRSF6
LRRC3B	0	0.792397	0.715	0.076	0	SSCs	LRRC3B
SPTSSA	0	0.792158	0.769	0.083	0	SSCs	SPTSSA
FAM3B2	0	0.791828	0.785	0.141	0	SSCs	FAM3B
OSBPL6	0	0.791062	0.701	0.055	0	SSCs	OSBPL6
NFX14	0	0.790669	0.819	0.241	0	SSCs	NFX1
ABHD10	0	0.790183	0.775	0.073	0	SSCs	ABHD10
ENSGALG000000345911	0	0.789725	0.76	0.065	0	SSCs	ENSGALG00000034591
USPL12	0	0.789592	0.807	0.167	0	SSCs	USPL1
CHPT12	0	0.78908	0.891	0.497	0	SSCs	CHPT1
CANX1	0	0.788782	0.916	0.576	0	SSCs	CANX
ZNF518B1	0	0.788533	0.77	0.087	0	SSCs	ZNF518B
ACADL3	0	0.788304	0.902	0.428	0	SSCs	ACADL
UNC13B1	0	0.788107	0.834	0.37	0	SSCs	UNC13B
ENSGALG00000031427	0	0.78771	0.657	0.078	0	SSCs	ENSGALG00000031427
PDGFA1	0	0.787331	0.713	0.049	0	SSCs	PDGFA
ENSGALG000000433522	0	0.787133	0.8	0.147	0	SSCs	ENSGALG00000043352
WNT5A	0	0.784984	0.725	0.033	0	SSCs	WNT5A
MAL2	0	0.784434	0.769	0.093	0	SSCs	MAL2
ITFG13	0	0.784056	0.896	0.431	0	SSCs	ITFG1
PPP2R5C3	0	0.783796	0.813	0.243	0	SSCs	PPP2R5C
TDRD13	0	0.783724	0.888	0.383	0	SSCs	TDRD1
CACNA1B2	0	0.783628	0.728	0.108	0	SSCs	CACNA1B
RWDD31	0	0.783614	0.832	0.292	0	SSCs	RWDD3
TAF5L1	0	0.783347	0.836	0.221	0	SSCs	TAF5L
AGTRAP1	0	0.782497	0.809	0.124	0	SSCs	AGTRAP
MCUB1	0	0.78164	0.799	0.12	0	SSCs	MCUB
TCERG13	0	0.781425	0.917	0.44	0	SSCs	TCERG1
GAS71	0	0.780582	0.832	0.251	0	SSCs	GAS7
ENSGALG000000177063	0	0.779587	0.806	0.218	0	SSCs	ENSGALG00000017706
GABRA51	0	0.779458	0.704	0.089	0	SSCs	GABRA5
ALDH7A12	0	0.779267	0.789	0.149	0	SSCs	ALDH7A1
ZCCHC173	0	0.779059	0.85	0.232	0	SSCs	ZCCHC17
SAMHD11	0	0.778873	0.758	0.097	0	SSCs	SAMHD1
ARHGEF123	0	0.778626	0.86	0.309	0	SSCs	ARHGEF12
ADAMTS191	0	0.778344	0.608	0.05	0	SSCs	ADAMTS19
TMEM255B3	0	0.778091	0.808	0.266	0	SSCs	TMEM255B
KCNN22	0	0.777731	0.836	0.318	0	SSCs	KCNN2
ASPG1	0	0.777683	0.77	0.105	0	SSCs	ASPG
ENSGALG000000067942	0	0.776606	0.82	0.198	0	SSCs	ENSGALG00000006794
CKAP43	0	0.776447	0.934	0.458	0	SSCs	CKAP4
MBNL22	0	0.776049	0.776	0.191	0	SSCs	MBNL2
FBXL33	0	0.776	0.84	0.262	0	SSCs	FBXL3
XKR4	0	0.775421	0.608	0.065	0	SSCs	XKR4
CG-16	0	0.774797	0.503	0.008	0	SSCs	CG-16
GTPBP42	0	0.774378	0.858	0.374	0	SSCs	GTPBP4
IVNS1ABP1	0	0.773564	0.78	0.181	0	SSCs	IVNS1ABP
DGCR61	0	0.772919	0.778	0.079	0	SSCs	DGCR6
MED93	0	0.772797	0.908	0.542	0	SSCs	MED9
SREK1IP12	0	0.772161	0.845	0.21	0	SSCs	SREK1IP1
SPECC1L3	0	0.771986	0.885	0.392	0	SSCs	SPECC1L
CNTN61	0	0.771286	0.687	0.066	0	SSCs	CNTN6
RNF1682	0	0.771121	0.906	0.287	0	SSCs	RNF168
GALNT182	0	0.77065	0.796	0.324	0	SSCs	GALNT18
ILF22	0	0.770551	0.905	0.425	0	SSCs	ILF2
PLAG12	0	0.770066	0.697	0.178	0	SSCs	PLAG1
FAT12	0	0.769433	0.727	0.136	0	SSCs	FAT1
TIMMDC13	0	0.769016	0.89	0.486	0	SSCs	TIMMDC1
FBLN11	0	0.768179	0.719	0.142	0	SSCs	FBLN1
FER2	0	0.767971	0.88	0.423	0	SSCs	FER
MAIP14	0	0.767963	0.89	0.383	0	SSCs	MAIP1
NEK13	0	0.766862	0.933	0.559	0	SSCs	NEK1
ANO51	0	0.765585	0.742	0.066	0	SSCs	ANO5
ENSGALG000000492854	0	0.765357	0.903	0.379	0	SSCs	ENSGALG00000049285
VIM1	0	0.765109	0.806	0.266	0	SSCs	VIM
ITPRIPL24	0	0.764898	0.823	0.223	0	SSCs	ITPRIPL2
BTBD112	0	0.764278	0.712	0.202	0	SSCs	BTBD11
ARHGEF73	0	0.764065	0.778	0.286	0	SSCs	ARHGEF7
CLCN1	0	0.763448	0.667	0.056	0	SSCs	CLCN1
UBE2E2	0	0.763395	0.62	0.212	0	SSCs	UBE2E2
GNL34	0	0.763349	0.894	0.313	0	SSCs	GNL3
U2SURP4	0	0.762986	0.939	0.442	0	SSCs	U2SURP
LNPEP2	0	0.762223	0.757	0.124	0	SSCs	LNPEP
MYO1E2	0	0.761708	0.875	0.371	0	SSCs	MYO1E
MAP2K42	0	0.761619	0.809	0.239	0	SSCs	MAP2K4
C1H12ORF574	0	0.761572	0.928	0.507	0	SSCs	C1H12ORF57
PRDM24	0	0.76141	0.92	0.443	0	SSCs	PRDM2
AK51	0	0.76071	0.67	0.102	0	SSCs	AK5
FGD33	0	0.760661	0.857	0.294	0	SSCs	FGD3
TNC1	0	0.760561	0.71	0.105	0	SSCs	TNC
DLD1	0	0.760386	0.845	0.322	0	SSCs	DLD
STK36	0	0.759048	0.943	0.475	0	SSCs	STK3
SLIT2	0	0.758022	0.517	0.025	0	SSCs	SLIT2
URI14	0	0.75745	0.877	0.383	0	SSCs	URI1
ARF63	0	0.757037	0.829	0.247	0	SSCs	ARF6
RAD214	0	0.756968	0.825	0.266	0	SSCs	RAD21
NUP1533	0	0.756778	0.864	0.319	0	SSCs	NUP153
ZBTB11	0	0.756565	0.777	0.132	0	SSCs	ZBTB1
SYTL5	0	0.756141	0.668	0.037	0	SSCs	SYTL5
FAM162A3	0	0.756133	0.844	0.31	0	SSCs	FAM162A
SERPINE24	0	0.756048	0.886	0.346	0	SSCs	SERPINE2
RERE3	0	0.755887	0.922	0.506	0	SSCs	RERE
PDE3A	0	0.755791	0.395	0.036	0	SSCs	PDE3A
ABHD14B3	0	0.755578	0.907	0.493	0	SSCs	ABHD14B
BPGM	0	0.755477	0.794	0.2	0	SSCs	BPGM
CRHR21	0	0.754812	0.78	0.191	0	SSCs	CRHR2
ARHGDIA1	0	0.75468	0.784	0.074	0	SSCs	ARHGDIA
CACNB22	0	0.75385	0.817	0.276	0	SSCs	CACNB2
BCCIP1	0	0.753796	0.748	0.07	0	SSCs	BCCIP
ACO11	0	0.753596	0.842	0.314	0	SSCs	ACO1
SMOC13	0	0.753566	0.79	0.267	0	SSCs	SMOC1
SBF23	0	0.753132	0.898	0.414	0	SSCs	SBF2
FUBP33	0	0.752814	0.824	0.225	0	SSCs	FUBP3
AFDN3	0	0.752667	0.865	0.394	0	SSCs	AFDN
LMO11	0	0.752106	0.757	0.108	0	SSCs	LMO1
ENSGALG000000486561	0	0.752058	0.768	0.177	0	SSCs	ENSGALG00000048656
GSTM21	0	0.751384	0.747	0.054	0	SSCs	GSTM2
PDIA64	0	0.750709	0.897	0.306	0	SSCs	PDIA6
DDX464	0	0.750068	0.92	0.432	0	SSCs	DDX46
MT31	0	0.750008	0.694	0.133	0	SSCs	MT3
DTWD22	0	0.749739	0.879	0.461	0	SSCs	DTWD2
NHP23	0	0.748421	0.908	0.472	0	SSCs	NHP2
FAT4	0	0.747852	0.641	0.049	0	SSCs	FAT4
BLOC1S51	0	0.747793	0.939	0.687	0	SSCs	BLOC1S5
SLC18B1	0	0.747639	0.714	0.082	0	SSCs	SLC18B1
AHCTF12	0	0.747525	0.928	0.58	0	SSCs	AHCTF1
COMMD31	0	0.745302	0.837	0.247	0	SSCs	COMMD3
TMEM1173	0	0.745041	0.693	0.159	0	SSCs	TMEM117
PTBP14	0	0.744833	0.846	0.312	0	SSCs	PTBP1
C22orf391	0	0.744658	0.777	0.153	0	SSCs	C22orf39
TPO	0	0.744624	0.613	0.009	0	SSCs	TPO
DRG2	0	0.744363	0.8	0.203	0	SSCs	DRG2
CDH201	0	0.743879	0.588	0.113	0	SSCs	CDH20
PCNA3	0	0.743459	0.874	0.365	0	SSCs	PCNA
GBE13	0	0.743078	0.667	0.157	0	SSCs	GBE1
SUCLG2	0	0.742885	0.718	0.11	0	SSCs	SUCLG2
HTD22	0	0.742177	0.825	0.291	0	SSCs	HTD2
NCKAP13	0	0.741881	0.812	0.254	0	SSCs	NCKAP1
DCLK32	0	0.741638	0.789	0.127	0	SSCs	DCLK3
SDHB2	0	0.741121	0.863	0.342	0	SSCs	SDHB
TRMT113	0	0.740571	0.872	0.288	0	SSCs	TRMT11
SEC61A1	0	0.740541	0.741	0.104	0	SSCs	SEC61A1
RSRP14	0	0.740521	0.919	0.44	0	SSCs	RSRP1
CTBPL3	0	0.740293	0.888	0.392	0	SSCs	CTBPL
TNRC6B3	0	0.740163	0.877	0.44	0	SSCs	TNRC6B
MRPS274	0	0.738965	0.921	0.49	0	SSCs	MRPS27
PRDX63	0	0.738049	0.902	0.498	0	SSCs	PRDX6
CNDP22	0	0.737904	0.783	0.124	0	SSCs	CNDP2
ADAL2	0	0.737694	0.797	0.165	0	SSCs	ADAL
IGF2BP31	0	0.737614	0.778	0.142	0	SSCs	IGF2BP3
FAM107B1	0	0.737599	0.749	0.143	0	SSCs	FAM107B
ZNF8271	0	0.737461	0.684	0.211	0	SSCs	ZNF827
DYNC1I12	0	0.737253	0.783	0.18	0	SSCs	DYNC1I1
ADSL2	0	0.737218	0.789	0.231	0	SSCs	ADSL
BRD24	0	0.736813	0.934	0.395	0	SSCs	BRD2
EEFSEC3	0	0.735308	0.81	0.247	0	SSCs	EEFSEC
EXOG2	0	0.734896	0.783	0.12	0	SSCs	EXOG
GRIA32	0	0.734403	0.707	0.102	0	SSCs	GRIA3
STXBP52	0	0.733958	0.622	0.108	0	SSCs	STXBP5
ENSGALG000000381891	0	0.733953	0.773	0.109	0	SSCs	ENSGALG00000038189
PKIA2	0	0.733061	0.783	0.142	0	SSCs	PKIA
BCL21	0	0.73276	0.636	0.128	0	SSCs	BCL2
ANXA51	0	0.732497	0.701	0.105	0	SSCs	ANXA5
FAM114A1	0	0.732408	0.707	0.041	0	SSCs	FAM114A1
SH3RF13	0	0.732335	0.778	0.193	0	SSCs	SH3RF1
GREB1L2	0	0.732191	0.751	0.169	0	SSCs	GREB1L
GALNT73	0	0.731939	0.781	0.179	0	SSCs	GALNT7
TMEM1751	0	0.731511	0.763	0.119	0	SSCs	TMEM175
SLC10A73	0	0.730989	0.866	0.394	0	SSCs	SLC10A7
TRPC7	0	0.730342	0.678	0.065	0	SSCs	TRPC7
CCNY2	0	0.73024	0.757	0.211	0	SSCs	CCNY
ENSGALG000000345841	0	0.729763	0.693	0.075	0	SSCs	ENSGALG00000034584
ENSGALG000000121032	0	0.729345	0.928	0.267	0	SSCs	ENSGALG00000012103
EYA12	0	0.729244	0.66	0.137	0	SSCs	EYA1
STXBP32	0	0.729226	0.792	0.152	0	SSCs	STXBP3
ENSGALG000000431372	0	0.728905	0.75	0.153	0	SSCs	ENSGALG00000043137
DPYD1	0	0.728759	0.597	0.079	0	SSCs	DPYD
C2H8ORF22	0	0.728611	0.658	0.001	0	SSCs	C2H8ORF22
FAM18B11	0	0.727594	0.85	0.369	0	SSCs	FAM18B1
PHKG11	0	0.727229	0.762	0.145	0	SSCs	PHKG1
PSMB13	0	0.72719	0.918	0.538	0	SSCs	PSMB1
SUPT4H14	0	0.727168	0.899	0.476	0	SSCs	SUPT4H1
MGEA53	0	0.727145	0.857	0.302	0	SSCs	MGEA5
MCM22	0	0.727073	0.735	0.114	0	SSCs	MCM2
CPQ2	0	0.72659	0.899	0.467	0	SSCs	CPQ
BAG32	0	0.726182	0.739	0.303	0	SSCs	BAG3
ABLIM2	0	0.725655	0.549	0.027	0	SSCs	ABLIM2
TMEM184C3	0	0.725541	0.835	0.288	0	SSCs	TMEM184C
SCEL	0	0.725429	0.691	0.081	0	SSCs	SCEL
UCHL53	0	0.72524	0.854	0.301	0	SSCs	UCHL5
TGS12	0	0.724527	0.803	0.187	0	SSCs	TGS1
SMAD12	0	0.724469	0.851	0.305	0	SSCs	SMAD1
RAB3GAP23	0	0.723945	0.846	0.276	0	SSCs	RAB3GAP2
ENSGALG000000353691	0	0.723933	0.822	0.3	0	SSCs	ENSGALG00000035369
PNLDC12	0	0.723511	0.865	0.277	0	SSCs	PNLDC1
ENSGALG000000075753	0	0.722751	0.825	0.236	0	SSCs	ENSGALG00000007575
PHB1	0	0.722406	0.826	0.26	0	SSCs	PHB
LSM84	0	0.722263	0.902	0.33	0	SSCs	LSM8
TSC22D11	0	0.722097	0.797	0.222	0	SSCs	TSC22D1
STK263	0	0.721459	0.834	0.231	0	SSCs	STK26
TMEM1631	0	0.721407	0.7	0.122	0	SSCs	TMEM163
ENSGALG000000041103	0	0.720989	0.819	0.251	0	SSCs	ENSGALG00000004110
SLC23A22	0	0.720951	0.823	0.21	0	SSCs	SLC23A2
SLC9A82	0	0.720784	0.858	0.335	0	SSCs	SLC9A8
CTNNA13	0	0.720735	0.797	0.226	0	SSCs	CTNNA1
SLC31A11	0	0.720626	0.842	0.144	0	SSCs	SLC31A1
RCC21	0	0.720595	0.775	0.132	0	SSCs	RCC2
NOL102	0	0.720526	0.804	0.253	0	SSCs	NOL10
ANKH3	0	0.71926	0.888	0.308	0	SSCs	ANKH
PHIP2	0	0.719198	0.75	0.235	0	SSCs	PHIP
ADAMTSL11	0	0.719168	0.684	0.13	0	SSCs	ADAMTSL1
BRIX15	0	0.719	0.891	0.397	0	SSCs	BRIX1
NRG11	0	0.71698	0.634	0.081	0	SSCs	NRG1
SLC38A1	0	0.716927	0.696	0.037	0	SSCs	SLC38A1
SMU14	0	0.71587	0.84	0.238	0	SSCs	SMU1
ELAVL12	0	0.715809	0.882	0.355	0	SSCs	ELAVL1
MRPL222	0	0.715508	0.792	0.209	0	SSCs	MRPL22
RPL371	0	0.713023	0.987	0.99	0	SSCs	RPL37
KDM4B3	0	0.712769	0.892	0.31	0	SSCs	KDM4B
TEN1	0	0.712633	0.714	0.032	0	SSCs	TEN1
UBR13	0	0.712468	0.814	0.194	0	SSCs	UBR1
PAICS1	0	0.712184	0.803	0.258	0	SSCs	PAICS
HNRNPM4	0	0.712116	0.893	0.381	0	SSCs	HNRNPM
ROBO21	0	0.711796	0.792	0.209	0	SSCs	ROBO2
RICTOR3	0	0.711682	0.83	0.3	0	SSCs	RICTOR
DOCK5	0	0.711535	0.767	0.198	0	SSCs	DOCK5
BRINP1	0	0.711462	0.786	0.243	0	SSCs	BRINP1
TOMM702	0	0.711438	0.842	0.373	0	SSCs	TOMM70
GPR391	0	0.71076	0.739	0.21	0	SSCs	GPR39
OPN5L11	0	0.71073	0.705	0.087	0	SSCs	OPN5L1
NKAIN31	0	0.710232	0.544	0.064	0	SSCs	NKAIN3
ENSGALG000000154683	0	0.71003	0.897	0.302	0	SSCs	ENSGALG00000015468
COG62	0	0.709453	0.859	0.338	0	SSCs	COG6
NOP562	0	0.70932	0.874	0.378	0	SSCs	NOP56
TOB22	0	0.709244	0.878	0.439	0	SSCs	TOB2
BID2	0	0.709233	0.789	0.15	0	SSCs	BID
ARHGAP422	0	0.709081	0.824	0.3	0	SSCs	ARHGAP42
IKZF22	0	0.708186	0.75	0.213	0	SSCs	IKZF2
PCSK2	0	0.707656	0.667	0.068	0	SSCs	PCSK2
ORC52	0	0.70746	0.866	0.363	0	SSCs	ORC5
GRID2	0	0.70745	0.483	0.037	0	SSCs	GRID2
WDR432	0	0.707196	0.786	0.154	0	SSCs	WDR43
ADCYAP13	0	0.705983	0.846	0.304	0	SSCs	ADCYAP1
SMCHD13	0	0.705776	0.901	0.455	0	SSCs	SMCHD1
MMP243	0	0.705392	0.819	0.215	0	SSCs	MMP24
EIF4EBP2	0	0.705349	0.686	0.027	0	SSCs	EIF4EBP2
SLC24A2	0	0.70497	0.597	0.055	0	SSCs	SLC24A2
CHAC21	0	0.704912	0.745	0.084	0	SSCs	CHAC2
DCAF132	0	0.704819	0.837	0.324	0	SSCs	DCAF13
PBX13	0	0.704553	0.778	0.249	0	SSCs	PBX1
NBN2	0	0.70448	0.82	0.319	0	SSCs	NBN
GABARAPL1	0	0.704429	0.803	0.247	0	SSCs	GABARAPL1
RAB5A1	0	0.704242	0.873	0.371	0	SSCs	RAB5A
ENSGALG00000054848	0	0.70342	0.579	0.018	0	SSCs	ENSGALG00000054848
PPP2R2D4	0	0.703302	0.911	0.319	0	SSCs	PPP2R2D
ENSGALG000000107223	0	0.702786	0.857	0.453	0	SSCs	ENSGALG00000010722
ADAMTS121	0	0.702784	0.717	0.242	0	SSCs	ADAMTS12
UBA24	0	0.702184	0.907	0.313	0	SSCs	UBA2
ENSGALG000000312962	0	0.701566	0.789	0.162	0	SSCs	ENSGALG00000031296
C4orf464	0	0.701509	0.837	0.321	0	SSCs	C4orf46
SF3B14	0	0.700935	0.892	0.4	0	SSCs	SF3B1
SCD	0	0.700678	0.71	0.052	0	SSCs	SCD
PPP2R2A2	0	0.700614	0.829	0.294	0	SSCs	PPP2R2A
MYDGF1	0	0.700161	0.832	0.272	0	SSCs	MYDGF
FBXL212	0	0.69977	0.768	0.16	0	SSCs	FBXL21
SHC31	0	0.69962	0.749	0.274	0	SSCs	SHC3
ZZZ33	0	0.698556	0.793	0.232	0	SSCs	ZZZ3
ACVR2B	0	0.698307	0.584	0.08	0	SSCs	ACVR2B
ENSGALG00000009603	0	0.69828	0.678	0.045	0	SSCs	ENSGALG00000009603
DDOST2	0	0.697858	0.756	0.155	0	SSCs	DDOST
XPO73	0	0.697751	0.916	0.475	0	SSCs	XPO7
GPN33	0	0.696891	0.841	0.26	0	SSCs	GPN3
NOP584	0	0.696708	0.891	0.389	0	SSCs	NOP58
RNPC32	0	0.696365	0.824	0.268	0	SSCs	RNPC3
CHMP62	0	0.696292	0.803	0.211	0	SSCs	CHMP6
ENSGALG000000507424	0	0.695393	0.897	0.419	0	SSCs	ENSGALG00000050742
HIPK33	0	0.695079	0.866	0.364	0	SSCs	HIPK3
THOC72	0	0.694915	0.838	0.396	0	SSCs	THOC7
FAM60A1	0	0.694713	0.72	0.079	0	SSCs	FAM60A
ENSGALG00000011283	0	0.694655	0.528	0.079	0	SSCs	ENSGALG00000011283
RIMKLB4	0	0.694634	0.86	0.319	0	SSCs	RIMKLB
C1H2ORF493	0	0.694217	0.796	0.193	0	SSCs	C1H2ORF49
MRPL192	0	0.693739	0.799	0.198	0	SSCs	MRPL19
VAPB3	0	0.693561	0.832	0.238	0	SSCs	VAPB
PUS101	0	0.693524	0.781	0.223	0	SSCs	PUS10
IGF2BP21	0	0.692702	0.69	0.102	0	SSCs	IGF2BP2
SNRPC3	0	0.691271	0.833	0.257	0	SSCs	SNRPC
TP632	0	0.690575	0.762	0.124	0	SSCs	TP63
KDM5A2	0	0.689507	0.88	0.449	0	SSCs	KDM5A
CSNK1D3	0	0.689001	0.86	0.411	0	SSCs	CSNK1D
USP281	0	0.688749	0.757	0.099	0	SSCs	USP28
ENSGALG000000126214	0	0.688735	0.817	0.265	0	SSCs	ENSGALG00000012621
SLC30A53	0	0.688643	0.811	0.206	0	SSCs	SLC30A5
RGS61	0	0.688526	0.715	0.283	0	SSCs	RGS6
RBFA3	0	0.688461	0.85	0.364	0	SSCs	RBFA
FAM8A12	0	0.688296	0.735	0.091	0	SSCs	FAM8A1
MYL12A3	0	0.688254	0.902	0.481	0	SSCs	MYL12A
ENSGALG000000526472	0	0.688132	0.793	0.185	0	SSCs	ENSGALG00000052647
FAM102A1	0	0.687962	0.779	0.212	0	SSCs	FAM102A
VPS13C3	0	0.687255	0.878	0.267	0	SSCs	VPS13C
GALNT12	0	0.686328	0.789	0.248	0	SSCs	GALNT1
DSP2	0	0.686151	0.767	0.182	0	SSCs	DSP
GLS23	0	0.686125	0.826	0.313	0	SSCs	GLS2
USP49	0	0.68609	0.811	0.31	0	SSCs	USP49
LANCL12	0	0.685954	0.819	0.22	0	SSCs	LANCL1
ENSGALG00000002083	0	0.685858	0.861	0.433	0	SSCs	ENSGALG00000002083
KAT6A3	0	0.685786	0.908	0.456	0	SSCs	KAT6A
ADGRL23	0	0.684807	0.624	0.137	0	SSCs	ADGRL2
EXOSC21	0	0.684664	0.78	0.155	0	SSCs	EXOSC2
SECISBP23	0	0.68361	0.905	0.311	0	SSCs	SECISBP2
C12orf661	0	0.683347	0.86	0.433	0	SSCs	C12orf66
MADD2	0	0.683305	0.741	0.18	0	SSCs	MADD
HBE	0	0.682955	0.593	0.005	0	SSCs	HBE
ENSGALG00000051534	0	0.682246	0.759	0.131	0	SSCs	ENSGALG00000051534
MED221	0	0.682122	0.784	0.206	0	SSCs	MED22
BTBD81	0	0.681824	0.741	0.246	0	SSCs	BTBD8
TMEM1443	0	0.681469	0.81	0.185	0	SSCs	TMEM144
MTAP2	0	0.68122	0.874	0.37	0	SSCs	MTAP
HSBP1L11	0	0.681207	0.734	0.096	0	SSCs	HSBP1L1
KMT5B3	0	0.681064	0.825	0.286	0	SSCs	KMT5B
PLCL21	0	0.680897	0.619	0.105	0	SSCs	PLCL2
SH3GL21	0	0.680399	0.612	0.079	0	SSCs	SH3GL2
MINDY41	0	0.679779	0.686	0.114	0	SSCs	MINDY4
PRIM23	0	0.679266	0.76	0.215	0	SSCs	PRIM2
SRP722	0	0.679247	0.858	0.315	0	SSCs	SRP72
LUC7L23	0	0.678957	0.877	0.324	0	SSCs	LUC7L2
MALRD1	0	0.678698	0.554	0.058	0	SSCs	MALRD1
LRP112	0	0.678616	0.752	0.18	0	SSCs	LRP11
ENSGALG000000209991	0	0.678503	0.718	0.124	0	SSCs	ENSGALG00000020999
HMGCR3	0	0.678132	0.883	0.453	0	SSCs	HMGCR
SETBP1	0	0.67766	0.595	0.082	0	SSCs	SETBP1
HNRNPLL2	0	0.677516	0.848	0.26	0	SSCs	HNRNPLL
MARK13	0	0.677253	0.817	0.214	0	SSCs	MARK1
MYLK2	0	0.677116	0.752	0.191	0	SSCs	MYLK
CCNG21	0	0.676772	0.782	0.26	0	SSCs	CCNG2
CCND31	0	0.676584	0.755	0.11	0	SSCs	CCND3
TATDN13	0	0.675711	0.822	0.204	0	SSCs	TATDN1
TERT2	0	0.674333	0.82	0.257	0	SSCs	TERT
HIBADH3	0	0.673959	0.792	0.307	0	SSCs	HIBADH
CYB5R21	0	0.673765	0.851	0.418	0	SSCs	CYB5R2
AGPAT53	0	0.673327	0.751	0.179	0	SSCs	AGPAT5
HDDC23	0	0.673316	0.865	0.355	0	SSCs	HDDC2
RELN1	0	0.673251	0.717	0.19	0	SSCs	RELN
ZNF3302	0	0.672401	0.744	0.117	0	SSCs	ZNF330
TTC332	0	0.672279	0.792	0.229	0	SSCs	TTC33
KCNIP41	0	0.672007	0.583	0.134	0	SSCs	KCNIP4
SERINC1	0	0.671983	0.755	0.184	0	SSCs	SERINC1
PAG12	0	0.671683	0.684	0.143	0	SSCs	PAG1
GRHPR	0	0.671478	0.68	0.022	0	SSCs	GRHPR
C15H12orf49	0	0.671248	0.763	0.182	0	SSCs	C15H12orf49
SLC35F41	0	0.671062	0.744	0.273	0	SSCs	SLC35F4
XPNPEP11	0	0.670694	0.758	0.147	0	SSCs	XPNPEP1
SHROOM24	0	0.670567	0.754	0.263	0	SSCs	SHROOM2
VAT1L1	0	0.670172	0.65	0.056	0	SSCs	VAT1L
TOB11	0	0.66971	0.74	0.113	0	SSCs	TOB1
LRCH13	0	0.668998	0.842	0.321	0	SSCs	LRCH1
EPHA51	0	0.667983	0.656	0.148	0	SSCs	EPHA5
C6orf622	0	0.667952	0.773	0.169	0	SSCs	C6orf62
TMEM50A2	0	0.667748	0.805	0.224	0	SSCs	TMEM50A
ADH41	0	0.667594	0.789	0.222	0	SSCs	ADH4
UBE3C3	0	0.667582	0.807	0.283	0	SSCs	UBE3C
TRIB2	0	0.667506	0.675	0.015	0	SSCs	TRIB2
ENSGALG000000434213	0	0.667506	0.821	0.306	0	SSCs	ENSGALG00000043421
CCDC1671	0	0.667432	0.732	0.103	0	SSCs	CCDC167
XPO42	0	0.667106	0.778	0.221	0	SSCs	XPO4
SRPRB4	0	0.666324	0.888	0.363	0	SSCs	SRPRB
XRN23	0	0.665784	0.894	0.392	0	SSCs	XRN2
ZFPM21	0	0.665443	0.643	0.172	0	SSCs	ZFPM2
BZW13	0	0.665414	0.857	0.318	0	SSCs	BZW1
FAM171A13	0	0.665179	0.732	0.179	0	SSCs	FAM171A1
LSM63	0	0.664537	0.806	0.228	0	SSCs	LSM6
SAMD111	0	0.664372	0.748	0.198	0	SSCs	SAMD11
EIF4A34	0	0.664208	0.882	0.371	0	SSCs	EIF4A3
RASA33	0	0.663945	0.806	0.334	0	SSCs	RASA3
DUSP71	0	0.663467	0.729	0.14	0	SSCs	DUSP7
PGGT1B2	0	0.662646	0.787	0.244	0	SSCs	PGGT1B
SLC11A21	0	0.662598	0.752	0.205	0	SSCs	SLC11A2
NKTR3	0	0.662233	0.865	0.399	0	SSCs	NKTR
POSTN	0	0.662198	0.54	0.015	0	SSCs	POSTN
SLC30A41	0	0.662148	0.809	0.272	0	SSCs	SLC30A4
TMEM682	0	0.661578	0.752	0.178	0	SSCs	TMEM68
GPATCH83	0	0.661149	0.845	0.332	0	SSCs	GPATCH8
RNGTT3	0	0.661088	0.797	0.239	0	SSCs	RNGTT
RNASET21	0	0.660887	0.699	0.092	0	SSCs	RNASET2
CGNL12	0	0.660862	0.82	0.265	0	SSCs	CGNL1
TUBGCP52	0	0.660732	0.779	0.175	0	SSCs	TUBGCP5
TTC282	0	0.660648	0.778	0.333	0	SSCs	TTC28
B4GALT23	0	0.659999	0.837	0.333	0	SSCs	B4GALT2
GFPT11	0	0.659788	0.734	0.107	0	SSCs	GFPT1
TLE1	0	0.659258	0.608	0.114	0	SSCs	TLE1
GCSH1	0	0.658733	0.744	0.133	0	SSCs	GCSH
COL4A11	0	0.658179	0.622	0.075	0	SSCs	COL4A1
TIMM92	0	0.657662	0.878	0.474	0	SSCs	TIMM9
GZMA	0	0.657635	0.656	0.014	0	SSCs	GZMA
CRACD	0	0.656671	0.582	0.066	0	SSCs	CRACD
SPRTN3	0	0.655994	0.797	0.307	0	SSCs	SPRTN
FAF13	0	0.655945	0.812	0.349	0	SSCs	FAF1
AHCY1	0	0.655925	0.732	0.128	0	SSCs	AHCY
BNIP3L3	0	0.655143	0.866	0.285	0	SSCs	BNIP3L
GPM6B2	0	0.654755	0.733	0.181	0	SSCs	GPM6B
SNX93	0	0.654239	0.788	0.244	0	SSCs	SNX9
MID13	0	0.652924	0.708	0.17	0	SSCs	MID1
WWP13	0	0.65284	0.791	0.273	0	SSCs	WWP1
AARS1	0	0.652803	0.761	0.151	0	SSCs	AARS
NKAPL4	0	0.651742	0.914	0.361	0	SSCs	NKAPL
HCCS2	0	0.651477	0.775	0.162	0	SSCs	HCCS
PRKAR1B3	0	0.651194	0.826	0.289	0	SSCs	PRKAR1B
USB11	0	0.650883	0.752	0.126	0	SSCs	USB1
HECTD14	0	0.650448	0.856	0.356	0	SSCs	HECTD1
CCDC1863	0	0.650328	0.797	0.259	0	SSCs	CCDC186
CAB39L3	0	0.649368	0.806	0.277	0	SSCs	CAB39L
CNTNAP21	0	0.649086	0.599	0.087	0	SSCs	CNTNAP2
HIVEP3	0	0.649027	0.608	0.031	0	SSCs	HIVEP3
ELAPOR2	0	0.648875	0.663	0.038	0	SSCs	ELAPOR2
EHMT13	0	0.648832	0.843	0.319	0	SSCs	EHMT1
CEBPZ3	0	0.648759	0.87	0.391	0	SSCs	CEBPZ
C9orf642	0	0.648647	0.822	0.326	0	SSCs	C9orf64
GARS1	0	0.648603	0.826	0.284	0	SSCs	GARS
SPIDR2	0	0.648587	0.752	0.285	0	SSCs	SPIDR
IDH21	0	0.648559	0.791	0.197	0	SSCs	IDH2
TIMM8A1	0	0.648505	0.728	0.147	0	SSCs	TIMM8A
ARPC32	0	0.648305	0.775	0.181	0	SSCs	ARPC3
EEA13	0	0.647943	0.82	0.28	0	SSCs	EEA1
ZNF2772	0	0.6477	0.751	0.148	0	SSCs	ZNF277
PPIC1	0	0.647606	0.689	0.109	0	SSCs	PPIC
ETFDH3	0	0.64747	0.807	0.303	0	SSCs	ETFDH
ERGIC23	0	0.646425	0.792	0.205	0	SSCs	ERGIC2
GPR85	0	0.645909	0.707	0.053	0	SSCs	GPR85
RYR2	0	0.645689	0.498	0.022	0	SSCs	RYR2
GART2	0	0.645634	0.814	0.304	0	SSCs	GART
NKAIN2	0	0.645036	0.327	0.063	0	SSCs	NKAIN2
MAMLD12	0	0.64446	0.669	0.218	0	SSCs	MAMLD1
XRCC52	0	0.643405	0.761	0.196	0	SSCs	XRCC5
RBM264	0	0.643292	0.899	0.369	0	SSCs	RBM26
PTP4A1	0	0.643235	0.846	0.396	0	SSCs	PTP4A1
RPL43	0	0.643085	0.98	0.995	0	SSCs	RPL4
MAP4K43	0	0.643046	0.729	0.184	0	SSCs	MAP4K4
CRLS11	0	0.642503	0.785	0.252	0	SSCs	CRLS1
SH3YL13	0	0.642429	0.808	0.227	0	SSCs	SH3YL1
HTT3	0	0.641913	0.778	0.275	0	SSCs	HTT
POLR2B3	0	0.641636	0.82	0.233	0	SSCs	POLR2B
RBM24	0	0.641491	0.633	0.034	0	SSCs	RBM24
EDARADD2	0	0.641403	0.752	0.181	0	SSCs	EDARADD
ITGB81	0	0.64112	0.664	0.215	0	SSCs	ITGB8
GCNT1	0	0.641084	0.654	0.033	0	SSCs	GCNT1
TULP42	0	0.640581	0.676	0.165	0	SSCs	TULP4
SPAST2	0	0.640482	0.88	0.446	0	SSCs	SPAST
ENSGALG000000301531	0	0.640205	0.703	0.054	0	SSCs	ENSGALG00000030153
HNRNPDL2	0	0.640174	0.78	0.214	0	SSCs	HNRNPDL
LMNB11	0	0.640144	0.721	0.143	0	SSCs	LMNB1
INTS21	0	0.639993	0.738	0.134	0	SSCs	INTS2
ST8SIA41	0	0.639917	0.678	0.106	0	SSCs	ST8SIA4
TXNDC121	0	0.639819	0.806	0.259	0	SSCs	TXNDC12
ZC3H7A2	0	0.639468	0.786	0.236	0	SSCs	ZC3H7A
CRAMP11	0	0.639204	0.738	0.165	0	SSCs	CRAMP1
CDH4	0	0.63899	0.54	0.048	0	SSCs	CDH4
OBI13	0	0.637606	0.874	0.417	0	SSCs	OBI1
PRPF84	0	0.637389	0.875	0.387	0	SSCs	PRPF8
MED16	0	0.637204	0.792	0.206	0	SSCs	MED1
ENSGALG00000006345	0	0.637045	0.805	0.33	0	SSCs	ENSGALG00000006345
TMEM52	0	0.636203	0.829	0.394	0	SSCs	TMEM5
PIK3C2G	0	0.636094	0.504	0.016	0	SSCs	PIK3C2G
EP3003	0	0.635907	0.769	0.22	0	SSCs	EP300
PTK71	0	0.635893	0.726	0.09	0	SSCs	PTK7
UBE2G13	0	0.635202	0.767	0.217	0	SSCs	UBE2G1
MLC11	0	0.635088	0.669	0.069	0	SSCs	MLC1
SATB22	0	0.635033	0.772	0.264	0	SSCs	SATB2
SUMO12	0	0.634864	0.846	0.393	0	SSCs	SUMO1
NKX2-4	0	0.634734	0.599	0.002	0	SSCs	NKX2-4
NDUFAF12	0	0.634694	0.827	0.301	0	SSCs	NDUFAF1
ENSGALG000000457542	0	0.634286	0.676	0.189	0	SSCs	ENSGALG00000045754
RPA13	0	0.634128	0.768	0.203	0	SSCs	RPA1
RC3H13	0	0.634022	0.837	0.345	0	SSCs	RC3H1
PRKCI2	0	0.634005	0.772	0.205	0	SSCs	PRKCI
HK1	0	0.633952	0.669	0.053	0	SSCs	HK1
ENSGALG000000020991	0	0.633689	0.723	0.119	0	SSCs	ENSGALG00000002099
MCTP11	0	0.633442	0.577	0.076	0	SSCs	MCTP1
SLC25A6	0	0.63281	0.694	0.172	0	SSCs	SLC25A6
PDE7A3	0	0.632454	0.732	0.188	0	SSCs	PDE7A
RIF12	0	0.63189	0.795	0.287	0	SSCs	RIF1
CFLAR1	0	0.631837	0.702	0.145	0	SSCs	CFLAR
SPAG92	0	0.6318	0.853	0.392	0	SSCs	SPAG9
RPA21	0	0.631775	0.725	0.13	0	SSCs	RPA2
PRRG13	0	0.631674	0.786	0.244	0	SSCs	PRRG1
CALN11	0	0.631315	0.831	0.348	0	SSCs	CALN1
MAFK1	0	0.631101	0.716	0.114	0	SSCs	MAFK
QSER14	0	0.630637	0.817	0.281	0	SSCs	QSER1
SEMA6D2	0	0.630536	0.724	0.257	0	SSCs	SEMA6D
RBM193	0	0.629915	0.842	0.373	0	SSCs	RBM19
GNAQ3	0	0.629796	0.689	0.174	0	SSCs	GNAQ
EXOSC92	0	0.629341	0.768	0.184	0	SSCs	EXOSC9
CREBRF3	0	0.629314	0.789	0.232	0	SSCs	CREBRF
PITPNM32	0	0.629015	0.758	0.213	0	SSCs	PITPNM3
FBXO322	0	0.628568	0.714	0.149	0	SSCs	FBXO32
PIK3R11	0	0.628534	0.75	0.225	0	SSCs	PIK3R1
TCEA14	0	0.62841	0.879	0.344	0	SSCs	TCEA1
PSMA63	0	0.628402	0.877	0.39	0	SSCs	PSMA6
CALCR1	0	0.627406	0.536	0.067	0	SSCs	CALCR
FLNB1	0	0.627265	0.692	0.111	0	SSCs	FLNB
ENSGALG000000276202	0	0.627135	0.766	0.173	0	SSCs	ENSGALG00000027620
SRSF113	0	0.62695	0.881	0.416	0	SSCs	SRSF11
CA9	0	0.626816	0.645	0.042	0	SSCs	CA9
ENSGALG000000117454	0	0.626486	0.846	0.303	0	SSCs	ENSGALG00000011745
PEX23	0	0.626448	0.778	0.216	0	SSCs	PEX2
ENSGALG000000068512	0	0.6261	0.523	0.113	0	SSCs	ENSGALG00000006851
FBXW113	0	0.625885	0.848	0.369	0	SSCs	FBXW11
NELFA4	0	0.625875	0.883	0.371	0	SSCs	NELFA
BATF3	0	0.62578	0.568	0.008	0	SSCs	BATF3
SORCS1	0	0.625576	0.495	0.138	0	SSCs	SORCS1
DHRS31	0	0.624806	0.697	0.127	0	SSCs	DHRS3
NF13	0	0.624008	0.82	0.358	0	SSCs	NF1
TP53BP11	0	0.623778	0.76	0.227	0	SSCs	TP53BP1
AATF2	0	0.62354	0.8	0.286	0	SSCs	AATF
GNAO11	0	0.623493	0.687	0.133	0	SSCs	GNAO1
LIMD12	0	0.623156	0.705	0.1	0	SSCs	LIMD1
COPB23	0	0.623142	0.854	0.36	0	SSCs	COPB2
ENSGALG000000539972	0	0.622743	0.749	0.183	0	SSCs	ENSGALG00000053997
KDM3B3	0	0.621975	0.795	0.263	0	SSCs	KDM3B
WDSUB12	0	0.621723	0.705	0.107	0	SSCs	WDSUB1
EGFL62	0	0.62135	0.676	0.088	0	SSCs	EGFL6
LYRM21	0	0.620793	0.813	0.341	0	SSCs	LYRM2
CAPZA23	0	0.620786	0.909	0.344	0	SSCs	CAPZA2
EML62	0	0.620751	0.647	0.151	0	SSCs	EML6
ANKRD462	0	0.620721	0.815	0.229	0	SSCs	ANKRD46
NARS3	0	0.619389	0.844	0.397	0	SSCs	NARS
DGKZ2	0	0.619317	0.712	0.118	0	SSCs	DGKZ
HECW11	0	0.61886	0.626	0.141	0	SSCs	HECW1
MFF3	0	0.618098	0.832	0.369	0	SSCs	MFF
NEMP21	0	0.617804	0.783	0.31	0	SSCs	NEMP2
ERI32	0	0.616398	0.764	0.213	0	SSCs	ERI3
DNAJC122	0	0.616365	0.789	0.237	0	SSCs	DNAJC12
INTS102	0	0.616233	0.758	0.214	0	SSCs	INTS10
MRPL241	0	0.615465	0.826	0.379	0	SSCs	MRPL24
NSUN32	0	0.615163	0.736	0.225	0	SSCs	NSUN3
UFM13	0	0.614935	0.778	0.241	0	SSCs	UFM1
ZBED13	0	0.613975	0.721	0.228	0	SSCs	ZBED1
DND1	0	0.61378	0.647	0.027	0	SSCs	DND1
GNAI12	0	0.613434	0.871	0.399	0	SSCs	GNAI1
MRPL322	0	0.613388	0.759	0.218	0	SSCs	MRPL32
PTPRU	0	0.613279	0.679	0.096	0	SSCs	PTPRU
MSH43	0	0.612839	0.826	0.272	0	SSCs	MSH4
NR0B11	0	0.612566	0.698	0.092	0	SSCs	NR0B1
MEA13	0	0.612161	0.784	0.307	0	SSCs	MEA1
OSTF1	0	0.611931	0.803	0.348	0	SSCs	OSTF1
PTPRQ	0	0.611543	0.535	0.068	0	SSCs	PTPRQ
CCDC593	0	0.611538	0.854	0.395	0	SSCs	CCDC59
STAG23	0	0.611507	0.792	0.265	0	SSCs	STAG2
GAS61	0	0.610641	0.687	0.088	0	SSCs	GAS6
JAG22	0	0.610596	0.865	0.379	0	SSCs	JAG2
LMO42	0	0.610585	0.736	0.137	0	SSCs	LMO4
GAB21	0	0.609476	0.633	0.171	0	SSCs	GAB2
SERTM1	0	0.608697	0.661	0.021	0	SSCs	SERTM1
ZCCHC83	0	0.608631	0.809	0.321	0	SSCs	ZCCHC8
ENSGALG00000054680	0	0.608626	0.564	0.081	0	SSCs	ENSGALG00000054680
UFL13	0	0.607885	0.839	0.355	0	SSCs	UFL1
DMTF13	0	0.607725	0.754	0.187	0	SSCs	DMTF1
WASHC31	0	0.607608	0.753	0.206	0	SSCs	WASHC3
CHM3	0	0.607281	0.855	0.295	0	SSCs	CHM
NET12	0	0.60627	0.765	0.263	0	SSCs	NET1
GNA112	0	0.606055	0.803	0.322	0	SSCs	GNA11
ENSGALG000000026711	0	0.605943	0.719	0.095	0	SSCs	ENSGALG00000002671
CBLB2	0	0.60587	0.675	0.16	0	SSCs	CBLB
CARMIL11	0	0.60583	0.575	0.106	0	SSCs	CARMIL1
ENSGALG00000022976	0	0.605753	0.555	0.043	0	SSCs	ENSGALG00000022976
TMEM193	0	0.605714	0.769	0.166	0	SSCs	TMEM19
ZMPSTE241	0	0.605637	0.733	0.155	0	SSCs	ZMPSTE24
VPS353	0	0.605235	0.806	0.241	0	SSCs	VPS35
ENSGALG000000173762	0	0.605161	0.725	0.144	0	SSCs	ENSGALG00000017376
GUCY1B11	0	0.604781	0.714	0.127	0	SSCs	GUCY1B1
ROCK22	0	0.604378	0.708	0.205	0	SSCs	ROCK2
SRF1	0	0.604203	0.728	0.11	0	SSCs	SRF
UCHL32	0	0.604198	0.846	0.329	0	SSCs	UCHL3
STAT11	0	0.604044	0.644	0.139	0	SSCs	STAT1
KRR14	0	0.604028	0.836	0.304	0	SSCs	KRR1
ENSGALG000000474612	0	0.603928	0.729	0.213	0	SSCs	ENSGALG00000047461
RPS19BP11	0	0.603663	0.721	0.126	0	SSCs	RPS19BP1
TP53BP21	0	0.603495	0.69	0.105	0	SSCs	TP53BP2
WDR443	0	0.603489	0.743	0.192	0	SSCs	WDR44
WDR5B2	0	0.601952	0.852	0.377	0	SSCs	WDR5B
RUFY32	0	0.601644	0.767	0.175	0	SSCs	RUFY3
PDCL33	0	0.601543	0.749	0.171	0	SSCs	PDCL3
ENSGALG000000004072	0	0.601431	0.735	0.192	0	SSCs	ENSGALG00000000407
RRBP12	0	0.601234	0.746	0.194	0	SSCs	RRBP1
AP1G11	0	0.600998	0.769	0.253	0	SSCs	AP1G1
NEFM	0	0.600956	0.599	0.049	0	SSCs	NEFM
LETM13	0	0.600819	0.841	0.388	0	SSCs	LETM1
MAML22	0	0.600647	0.691	0.245	0	SSCs	MAML2
RCAN32	0	0.600169	0.721	0.138	0	SSCs	RCAN3
RHOJ	0	0.600096	0.558	0.018	0	SSCs	RHOJ
MTHFS2	0	0.599961	0.69	0.128	0	SSCs	MTHFS
BRPF32	0	0.599891	0.746	0.19	0	SSCs	BRPF3
MGAT4A3	0	0.599806	0.747	0.239	0	SSCs	MGAT4A
KHDRBS21	0	0.599483	0.478	0.056	0	SSCs	KHDRBS2
CYBA1	0	0.599057	0.658	0.04	0	SSCs	CYBA
PPP3CA2	0	0.598769	0.659	0.219	0	SSCs	PPP3CA
CFTR1	0	0.598727	0.684	0.176	0	SSCs	CFTR
SDC21	0	0.598621	0.778	0.32	0	SSCs	SDC2
MICAL32	0	0.59858	0.646	0.151	0	SSCs	MICAL3
TSEN542	0	0.598574	0.542	0.114	0	SSCs	TSEN54
TRMT63	0	0.598574	0.774	0.246	0	SSCs	TRMT6
ENSGALG000000407131	0	0.597986	0.821	0.32	0	SSCs	ENSGALG00000040713
PDK1	0	0.597979	0.726	0.137	0	SSCs	PDK1
NT5DC22	0	0.597888	0.744	0.141	0	SSCs	NT5DC2
WDR551	0	0.597754	0.682	0.058	0	SSCs	WDR55
CHRM3	0	0.596696	0.418	0.044	0	SSCs	CHRM3
RASA22	0	0.596657	0.783	0.338	0	SSCs	RASA2
ENSGALG000000451682	0	0.596496	0.696	0.137	0	SSCs	ENSGALG00000045168
FAM3C2	0	0.596081	0.819	0.263	0	SSCs	FAM3C
TOM1L11	0	0.595667	0.703	0.095	0	SSCs	TOM1L1
MAN2B21	0	0.595526	0.717	0.118	0	SSCs	MAN2B2
THRA1	0	0.594865	0.739	0.187	0	SSCs	THRA
SEMA3A1	0	0.593553	0.513	0.034	0	SSCs	SEMA3A
LAMA31	0	0.592653	0.646	0.168	0	SSCs	LAMA3
APPL21	0	0.592538	0.736	0.156	0	SSCs	APPL2
PMEPA1	0	0.592459	0.653	0.048	0	SSCs	PMEPA1
TMOD32	0	0.592443	0.697	0.102	0	SSCs	TMOD3
HS6ST22	0	0.592429	0.663	0.229	0	SSCs	HS6ST2
DIP2A2	0	0.591754	0.702	0.185	0	SSCs	DIP2A
PIWIL13	0	0.591521	0.921	0.379	0	SSCs	PIWIL1
PWP11	0	0.591473	0.789	0.322	0	SSCs	PWP1
MTMR103	0	0.590957	0.72	0.197	0	SSCs	MTMR10
SEC61A23	0	0.590874	0.776	0.199	0	SSCs	SEC61A2
DAPK12	0	0.590104	0.738	0.263	0	SSCs	DAPK1
WDR45B3	0	0.589905	0.779	0.268	0	SSCs	WDR45B
CD2761	0	0.589857	0.721	0.113	0	SSCs	CD276
ACSL12	0	0.589224	0.737	0.181	0	SSCs	ACSL1
SUGP23	0	0.588804	0.769	0.204	0	SSCs	SUGP2
TMEM1891	0	0.588645	0.693	0.118	0	SSCs	TMEM189
MEGF101	0	0.588446	0.696	0.219	0	SSCs	MEGF10
RAPGEF51	0	0.588165	0.704	0.248	0	SSCs	RAPGEF5
DESI21	0	0.588104	0.705	0.142	0	SSCs	DESI2
HS1BP33	0	0.58761	0.829	0.367	0	SSCs	HS1BP3
GINS1	0	0.587478	0.558	0.067	0	SSCs	GINS1
ADCY2	0	0.587218	0.401	0.023	0	SSCs	ADCY2
ENSGALG000000153491	0	0.58645	0.822	0.379	0	SSCs	ENSGALG00000015349
UBE2V1	0	0.585398	0.734	0.183	0	SSCs	UBE2V1
UBXN73	0	0.584833	0.825	0.348	0	SSCs	UBXN7
ENSGALG000000416181	0	0.584499	0.698	0.093	0	SSCs	ENSGALG00000041618
UPRT	0	0.584106	0.678	0.117	0	SSCs	UPRT
EIF2AK42	0	0.583998	0.82	0.291	0	SSCs	EIF2AK4
GDPD5	0	0.583788	0.647	0.151	0	SSCs	GDPD5
TMA163	0	0.582901	0.752	0.188	0	SSCs	TMA16
SAMM503	0	0.582155	0.725	0.153	0	SSCs	SAMM50
HERPUD22	0	0.582044	0.716	0.127	0	SSCs	HERPUD2
NRCAM2	0	0.581752	0.622	0.156	0	SSCs	NRCAM
TMEM231	0	0.581663	0.785	0.303	0	SSCs	TMEM231
CTSV3	0	0.581087	0.836	0.266	0	SSCs	CTSV
ENSGALG00000034119	0	0.580734	0.636	0.151	0	SSCs	ENSGALG00000034119
UACA1	0	0.579966	0.655	0.188	0	SSCs	UACA
SLC38A22	0	0.579954	0.713	0.184	0	SSCs	SLC38A2
AIF1L	0	0.579943	0.595	0.058	0	SSCs	AIF1L
TMPRSS7	0	0.579722	0.578	0.025	0	SSCs	TMPRSS7
EMG1	0	0.579404	0.779	0.333	0	SSCs	EMG1
CCNO1	0	0.5792	0.663	0.12	0	SSCs	CCNO
MBD31	0	0.579133	0.739	0.198	0	SSCs	MBD3
ENSGALG000000441873	0	0.576277	0.744	0.289	0	SSCs	ENSGALG00000044187
HPS31	0	0.575785	0.694	0.126	0	SSCs	HPS3
BMPER1	0	0.575641	0.582	0.115	0	SSCs	BMPER
KCNV11	0	0.575625	0.676	0.103	0	SSCs	KCNV1
TNS1	0	0.575616	0.623	0.047	0	SSCs	TNS1
WDR761	0	0.575466	0.709	0.144	0	SSCs	WDR76
SERPINH1	0	0.575197	0.517	0.013	0	SSCs	SERPINH1
MRE113	0	0.574901	0.821	0.277	0	SSCs	MRE11
WDR111	0	0.574536	0.707	0.18	0	SSCs	WDR11
NEDD42	0	0.574244	0.72	0.185	0	SSCs	NEDD4
FABP3	0	0.573733	0.576	0.024	0	SSCs	FABP3
KLHL23	0	0.573392	0.712	0.212	0	SSCs	KLHL2
EXOSC72	0	0.573311	0.795	0.295	0	SSCs	EXOSC7
SEC11A3	0	0.572994	0.827	0.298	0	SSCs	SEC11A
ADAMTS9	0	0.572507	0.576	0.024	0	SSCs	ADAMTS9
COL6A2	0	0.5724	0.671	0.138	0	SSCs	COL6A2
ADAT11	0	0.572216	0.676	0.094	0	SSCs	ADAT1
C7orf731	0	0.572171	0.665	0.111	0	SSCs	C7orf73
SESN31	0	0.572129	0.616	0.107	0	SSCs	SESN3
OTULIN	0	0.571992	0.589	0.048	0	SSCs	OTULIN
COL12A1	0	0.571585	0.542	0.018	0	SSCs	COL12A1
ZNF7112	0	0.57158	0.784	0.293	0	SSCs	ZNF711
ENSGALG000000494313	0	0.571557	0.783	0.262	0	SSCs	ENSGALG00000049431
BMPR1A3	0	0.571455	0.705	0.238	0	SSCs	BMPR1A
ENSGALG000000009962	0	0.57116	0.799	0.306	0	SSCs	ENSGALG00000000996
PHF142	0	0.57102	0.762	0.256	0	SSCs	PHF14
ENSGALG000000092723	0	0.570952	0.699	0.213	0	SSCs	ENSGALG00000009272
PTGFR	0	0.570484	0.61	0.018	0	SSCs	PTGFR
ENSGALG000000085971	0	0.570407	0.772	0.268	0	SSCs	ENSGALG00000008597
PHKA22	0	0.570334	0.736	0.278	0	SSCs	PHKA2
TRIQK2	0	0.570319	0.681	0.195	0	SSCs	TRIQK
ANKRA23	0	0.570215	0.763	0.204	0	SSCs	ANKRA2
MED181	0	0.569877	0.71	0.153	0	SSCs	MED18
CADPS23	0	0.569553	0.687	0.216	0	SSCs	CADPS2
IPO72	0	0.569521	0.752	0.266	0	SSCs	IPO7
RAD173	0	0.569451	0.801	0.254	0	SSCs	RAD17
BCAS23	0	0.569118	0.849	0.338	0	SSCs	BCAS2
SYNDIG1	0	0.569088	0.594	0.094	0	SSCs	SYNDIG1
LIN7A3	0	0.568838	0.664	0.138	0	SSCs	LIN7A
CCDC90B2	0	0.568575	0.738	0.188	0	SSCs	CCDC90B
PCMTD22	0	0.566454	0.694	0.125	0	SSCs	PCMTD2
GNE2	0	0.566362	0.684	0.164	0	SSCs	GNE
ENSGALG00000044225	0	0.565943	0.568	0.002	0	SSCs	ENSGALG00000044225
TRMT10C3	0	0.565762	0.743	0.215	0	SSCs	TRMT10C
ENSGALG000000305262	0	0.565455	0.684	0.146	0	SSCs	ENSGALG00000030526
EVA1C1	0	0.565438	0.642	0.115	0	SSCs	EVA1C
ENSGALG000000509371	0	0.565094	0.786	0.337	0	SSCs	ENSGALG00000050937
TBC1D91	0	0.564771	0.676	0.12	0	SSCs	TBC1D9
ENSGALG000000338622	0	0.564701	0.755	0.242	0	SSCs	ENSGALG00000033862
ENSGALG000000203223	0	0.564537	0.81	0.324	0	SSCs	ENSGALG00000020322
STARD41	0	0.564292	0.702	0.111	0	SSCs	STARD4
IFIH13	0	0.563647	0.762	0.253	0	SSCs	IFIH1
SCN8A	0	0.563608	0.629	0.058	0	SSCs	SCN8A
ASTN22	0	0.563344	0.75	0.296	0	SSCs	ASTN2
MAGI31	0	0.563245	0.735	0.203	0	SSCs	MAGI3
NKIRAS2	0	0.562415	0.664	0.063	0	SSCs	NKIRAS2
FSHR1	0	0.562205	0.509	0.14	0	SSCs	FSHR
BEND61	0	0.56167	0.719	0.234	0	SSCs	BEND6
FKBP5	0	0.561638	0.65	0.107	0	SSCs	FKBP5
ENSGALG000000363101	0	0.561203	0.69	0.114	0	SSCs	ENSGALG00000036310
PLAGL1	0	0.561197	0.599	0.049	0	SSCs	PLAGL1
ENSGALG000000531983	0	0.561125	0.615	0.18	0	SSCs	ENSGALG00000053198
GRIN3A	0	0.561001	0.568	0.049	0	SSCs	GRIN3A
RPF13	0	0.560883	0.797	0.225	0	SSCs	RPF1
TTLL122	0	0.560784	0.823	0.317	0	SSCs	TTLL12
NUP932	0	0.560514	0.693	0.122	0	SSCs	NUP93
SYBU2	0	0.560095	0.82	0.334	0	SSCs	SYBU
CPEB12	0	0.559861	0.778	0.174	0	SSCs	CPEB1
ABRACL2	0	0.559749	0.703	0.136	0	SSCs	ABRACL
NFKBIA1	0	0.55917	0.585	0.082	0	SSCs	NFKBIA
R3HCC11	0	0.559161	0.697	0.125	0	SSCs	R3HCC1
PPA23	0	0.559059	0.707	0.15	0	SSCs	PPA2
DLGAP2	0	0.558944	0.513	0.052	0	SSCs	DLGAP2
SMPD32	0	0.558631	0.812	0.232	0	SSCs	SMPD3
NRSN13	0	0.558462	0.758	0.195	0	SSCs	NRSN1
ENSGALG000000307671	0	0.55838	0.64	0.121	0	SSCs	ENSGALG00000030767
GPR149	0	0.558232	0.648	0.098	0	SSCs	GPR149
FSBP	0	0.558084	0.668	0.117	0	SSCs	FSBP
PRRG32	0	0.55804	0.738	0.171	0	SSCs	PRRG3
TMCC3	0	0.557978	0.673	0.242	0	SSCs	TMCC3
RNPS13	0	0.557929	0.817	0.351	0	SSCs	RNPS1
CD200	0	0.557815	0.625	0.038	0	SSCs	CD200
HSDL22	0	0.557664	0.704	0.153	0	SSCs	HSDL2
ASRGL13	0	0.55717	0.773	0.294	0	SSCs	ASRGL1
LRP62	0	0.556951	0.605	0.13	0	SSCs	LRP6
PDCD6	0	0.556851	0.754	0.237	0	SSCs	PDCD6
ENSGALG000000513581	0	0.556512	0.658	0.071	0	SSCs	ENSGALG00000051358
IFNAR1	0	0.555895	0.649	0.079	0	SSCs	IFNAR1
MTHFD2L	0	0.555833	0.704	0.196	0	SSCs	MTHFD2L
RFT11	0	0.555364	0.719	0.194	0	SSCs	RFT1
ENSGALG000000268961	0	0.555271	0.646	0.052	0	SSCs	ENSGALG00000026896
BLOC1S4	0	0.554796	0.635	0.082	0	SSCs	BLOC1S4
PRICKLE13	0	0.554601	0.684	0.193	0	SSCs	PRICKLE1
ARSJ3	0	0.554063	0.676	0.174	0	SSCs	ARSJ
ENSGALG000000156751	0	0.55384	0.627	0.116	0	SSCs	ENSGALG00000015675
ARMC13	0	0.553604	0.794	0.288	0	SSCs	ARMC1
TFRC	0	0.553027	0.626	0.116	0	SSCs	TFRC
AKAP17A3	0	0.552831	0.815	0.34	0	SSCs	AKAP17A
ORC22	0	0.552643	0.752	0.212	0	SSCs	ORC2
SPTLC32	0	0.552426	0.627	0.174	0	SSCs	SPTLC3
CPNE13	0	0.552344	0.736	0.232	0	SSCs	CPNE1
CMTM41	0	0.552262	0.678	0.144	0	SSCs	CMTM4
C3orf382	0	0.552094	0.748	0.227	0	SSCs	C3orf38
ZBED42	0	0.551306	0.737	0.212	0	SSCs	ZBED4
FIBIN	0	0.549414	0.564	0.004	0	SSCs	FIBIN
ABCB81	0	0.548881	0.64	0.074	0	SSCs	ABCB8
CCDC432	0	0.54877	0.793	0.272	0	SSCs	CCDC43
FABP5	0	0.548204	0.596	0.026	0	SSCs	FABP5
DICER13	0	0.547838	0.735	0.218	0	SSCs	DICER1
TERF23	0	0.547526	0.775	0.247	0	SSCs	TERF2
UPP11	0	0.547459	0.65	0.094	0	SSCs	UPP1
ENSGALG000000427481	0	0.547436	0.661	0.076	0	SSCs	ENSGALG00000042748
DHRS42	0	0.547418	0.753	0.187	0	SSCs	DHRS4
LAMP31	0	0.547322	0.627	0.13	0	SSCs	LAMP3
TMEM35B1	0	0.547078	0.628	0.051	0	SSCs	TMEM35B
BTG21	0	0.546953	0.589	0.082	0	SSCs	BTG2
Pou5f31	0	0.546363	0.653	0.072	0	SSCs	Pou5f3
ENSGALG00000042254	0	0.545529	0.697	0.191	0	SSCs	ENSGALG00000042254
RPRD1B3	0	0.545467	0.732	0.213	0	SSCs	RPRD1B
FOLH11	0	0.544997	0.659	0.14	0	SSCs	FOLH1
C20H20ORF242	0	0.544912	0.722	0.196	0	SSCs	C20H20ORF24
TMC74	0	0.543561	0.749	0.231	0	SSCs	TMC7
AP3S21	0	0.543388	0.759	0.236	0	SSCs	AP3S2
PRIMA1	0	0.54335	0.512	0.015	0	SSCs	PRIMA1
NPEPL12	0	0.54331	0.732	0.2	0	SSCs	NPEPL1
MVB12B3	0	0.543295	0.741	0.218	0	SSCs	MVB12B
MCM93	0	0.54302	0.741	0.268	0	SSCs	MCM9
ENSGALG000000546552	0	0.542989	0.602	0.082	0	SSCs	ENSGALG00000054655
MED43	0	0.542319	0.761	0.223	0	SSCs	MED4
NDUFA94	0	0.541995	0.77	0.259	0	SSCs	NDUFA9
RNF71	0	0.541453	0.782	0.318	0	SSCs	RNF7
SH3BP52	0	0.54138	0.75	0.172	0	SSCs	SH3BP5
GSTK11	0	0.540652	0.648	0.091	0	SSCs	GSTK1
RNF143	0	0.540561	0.695	0.19	0	SSCs	RNF14
PCDHAC1	0	0.540509	0.424	0.005	0	SSCs	PCDHAC1
APP3	0	0.540361	0.678	0.222	0	SSCs	APP
TMEM1581	0	0.540005	0.602	0.06	0	SSCs	TMEM158
GEMIN83	0	0.539723	0.749	0.233	0	SSCs	GEMIN8
MAMDC2	0	0.539597	0.602	0.091	0	SSCs	MAMDC2
ENSGALG000000135281	0	0.539379	0.656	0.078	0	SSCs	ENSGALG00000013528
ITSN14	0	0.538593	0.834	0.337	0	SSCs	ITSN1
NR1H33	0	0.538495	0.809	0.325	0	SSCs	NR1H3
CHST82	0	0.538408	0.632	0.186	0	SSCs	CHST8
RBP52	0	0.537714	0.697	0.207	0	SSCs	RBP5
ALDH9A11	0	0.537244	0.659	0.072	0	SSCs	ALDH9A1
FGD5	0	0.537118	0.593	0.06	0	SSCs	FGD5
ENSGALG000000347351	0	0.536897	0.646	0.1	0	SSCs	ENSGALG00000034735
MMACHC1	0	0.536776	0.66	0.096	0	SSCs	MMACHC
LDLRAD32	0	0.536537	0.593	0.157	0	SSCs	LDLRAD3
ENSGALG00000019932	0	0.536451	0.557	0.042	0	SSCs	ENSGALG00000019932
MCM51	0	0.536228	0.633	0.149	0	SSCs	MCM5
ENSGALG000000131551	0	0.535514	0.52	0.145	0	SSCs	ENSGALG00000013155
RAB3GAP12	0	0.535484	0.766	0.263	0	SSCs	RAB3GAP1
NEK32	0	0.535354	0.625	0.075	0	SSCs	NEK3
RHOT13	0	0.535057	0.756	0.223	0	SSCs	RHOT1
UTP151	0	0.534829	0.684	0.119	0	SSCs	UTP15
QDPR2	0	0.534429	0.702	0.192	0	SSCs	QDPR
POLR1B1	0	0.533721	0.641	0.068	0	SSCs	POLR1B
TBC1D82	0	0.533455	0.693	0.167	0	SSCs	TBC1D8
TRRAP3	0	0.533149	0.701	0.257	0	SSCs	TRRAP
ATP10D2	0	0.532669	0.721	0.222	0	SSCs	ATP10D
YEATS22	0	0.532529	0.706	0.182	0	SSCs	YEATS2
PENK2	0	0.532205	0.813	0.314	0	SSCs	PENK
SLC36A43	0	0.531023	0.668	0.18	0	SSCs	SLC36A4
CDCA91	0	0.530388	0.655	0.158	0	SSCs	CDCA9
GOLGB12	0	0.528781	0.635	0.14	0	SSCs	GOLGB1
CASP7	0	0.528586	0.583	0.017	0	SSCs	CASP7
ENSGALG00000026970	0	0.528545	0.531	0.048	0	SSCs	ENSGALG00000026970
SLC26A7	0	0.527696	0.565	0.047	0	SSCs	SLC26A7
ENSGALG000000463602	0	0.527505	0.715	0.187	0	SSCs	ENSGALG00000046360
TWF1	0	0.527487	0.633	0.096	0	SSCs	TWF1
THSD42	0	0.527465	0.814	0.291	0	SSCs	THSD4
MYO1B	0	0.527357	0.56	0.04	0	SSCs	MYO1B
ENSGALG000000369352	0	0.52727	0.748	0.261	0	SSCs	ENSGALG00000036935
SCN9A2	0	0.527065	0.816	0.317	0	SSCs	SCN9A
B3GNT22	0	0.526734	0.729	0.187	0	SSCs	B3GNT2
ZADH22	0	0.526435	0.661	0.121	0	SSCs	ZADH2
SMAD61	0	0.526406	0.689	0.214	0	SSCs	SMAD6
NUS12	0	0.526016	0.712	0.186	0	SSCs	NUS1
COMMD83	0	0.525907	0.723	0.19	0	SSCs	COMMD8
PEX5L1	0	0.525669	0.607	0.172	0	SSCs	PEX5L
SATB1	0	0.525656	0.449	0.009	0	SSCs	SATB1
ATP8A1	0	0.524726	0.48	0.011	0	SSCs	ATP8A1
KCND2	0	0.524368	0.576	0.084	0	SSCs	KCND2
ENSGALG000000479242	0	0.524222	0.7	0.177	0	SSCs	ENSGALG00000047924
ENSA1	0	0.523893	0.699	0.162	0	SSCs	ENSA
AP4E11	0	0.523426	0.691	0.184	0	SSCs	AP4E1
ENSGALG00000034737	0	0.522462	0.591	0.047	0	SSCs	ENSGALG00000034737
MLX1	0	0.522138	0.644	0.096	0	SSCs	MLX
DRAM21	0	0.522014	0.693	0.169	0	SSCs	DRAM2
KLHL71	0	0.521806	0.67	0.128	0	SSCs	KLHL7
ATG4A2	0	0.521768	0.717	0.204	0	SSCs	ATG4A
GLRB	0	0.521168	0.557	0.043	0	SSCs	GLRB
SGK31	0	0.521144	0.73	0.295	0	SSCs	SGK3
LHFPL2	0	0.520919	0.459	0.049	0	SSCs	LHFPL2
ENSGALG000000371561	0	0.520821	0.788	0.291	0	SSCs	ENSGALG00000037156
RRN32	0	0.520685	0.689	0.162	0	SSCs	RRN3
DDX522	0	0.520593	0.696	0.178	0	SSCs	DDX52
PLEKHA13	0	0.520236	0.76	0.202	0	SSCs	PLEKHA1
CARHSP11	0	0.51982	0.67	0.12	0	SSCs	CARHSP1
TTC39B4	0	0.51967	0.76	0.299	0	SSCs	TTC39B
CCNG11	0	0.519639	0.657	0.115	0	SSCs	CCNG1
NETO1	0	0.519522	0.506	0.006	0	SSCs	NETO1
HCFC21	0	0.519294	0.653	0.12	0	SSCs	HCFC2
ETNK12	0	0.519045	0.761	0.279	0	SSCs	ETNK1
AQR2	0	0.518226	0.74	0.251	0	SSCs	AQR
INHBB1	0	0.518091	0.619	0.053	0	SSCs	INHBB
WDFY22	0	0.517905	0.65	0.168	0	SSCs	WDFY2
LSM11	0	0.517882	0.695	0.183	0	SSCs	LSM1
ENSGALG00000043584	0	0.517821	0.472	0.049	0	SSCs	ENSGALG00000043584
GRM5	0	0.517706	0.477	0.073	0	SSCs	GRM5
ARHGAP24	0	0.516897	0.514	0.1	0	SSCs	ARHGAP24
ENSGALG00000042023	0	0.516189	0.562	0.032	0	SSCs	ENSGALG00000042023
ATP2B11	0	0.516096	0.575	0.086	0	SSCs	ATP2B1
ENSGALG000000205611	0	0.51532	0.641	0.097	0	SSCs	ENSGALG00000020561
RABL63	0	0.515279	0.688	0.189	0	SSCs	RABL6
SNX301	0	0.514489	0.652	0.128	0	SSCs	SNX30
MLEC1	0	0.51413	0.704	0.2	0	SSCs	MLEC
MAP1A1	0	0.513795	0.567	0.071	0	SSCs	MAP1A
FAM122A1	0	0.513762	0.76	0.244	0	SSCs	FAM122A
PINX13	0	0.513652	0.715	0.191	0	SSCs	PINX1
KLHL241	0	0.513295	0.712	0.206	0	SSCs	KLHL24
KCNIP1	0	0.513248	0.534	0.087	0	SSCs	KCNIP1
AGO12	0	0.51268	0.687	0.151	0	SSCs	AGO1
MTPAP3	0	0.512635	0.734	0.203	0	SSCs	MTPAP
TMEM2672	0	0.512588	0.666	0.144	0	SSCs	TMEM267
PTCHD11	0	0.512548	0.675	0.14	0	SSCs	PTCHD1
ADAMTS181	0	0.511914	0.551	0.065	0	SSCs	ADAMTS18
MED13L3	0	0.511689	0.667	0.212	0	SSCs	MED13L
APOOL2	0	0.511545	0.717	0.192	0	SSCs	APOOL
PARD6G2	0	0.511115	0.627	0.139	0	SSCs	PARD6G
MACIR3	0	0.510754	0.689	0.146	0	SSCs	MACIR
MAP41	0	0.510576	0.652	0.166	0	SSCs	MAP4
NEDD91	0	0.510559	0.616	0.097	0	SSCs	NEDD9
FBRSL11	0	0.51009	0.676	0.171	0	SSCs	FBRSL1
TMEM1231	0	0.509646	0.578	0.065	0	SSCs	TMEM123
NEK92	0	0.509531	0.749	0.289	0	SSCs	NEK9
ENSGALG000000386351	0	0.509328	0.654	0.121	0	SSCs	ENSGALG00000038635
ANKRD391	0	0.508974	0.659	0.145	0	SSCs	ANKRD39
PCSK53	0	0.508163	0.671	0.228	0	SSCs	PCSK5
CTPS11	0	0.507874	0.755	0.198	0	SSCs	CTPS1
TAOK13	0	0.507511	0.647	0.153	0	SSCs	TAOK1
TAX1BP3	0	0.507415	0.645	0.119	0	SSCs	TAX1BP3
GOSR12	0	0.507353	0.739	0.259	0	SSCs	GOSR1
ENSGALG000000423251	0	0.506521	0.675	0.123	0	SSCs	ENSGALG00000042325
SGTB2	0	0.505822	0.709	0.254	0	SSCs	SGTB
SLC35G21	0	0.505621	0.691	0.157	0	SSCs	SLC35G2
SPPL33	0	0.505012	0.709	0.229	0	SSCs	SPPL3
HSD17B101	0	0.504965	0.667	0.147	0	SSCs	HSD17B10
WDR771	0	0.504877	0.65	0.135	0	SSCs	WDR77
TSEN15	0	0.504747	0.664	0.107	0	SSCs	TSEN15
ALDOC	0	0.50423	0.615	0.059	0	SSCs	ALDOC
ENSGALG000000538714	0	0.504066	0.811	0.283	0	SSCs	ENSGALG00000053871
GAB3	0	0.503178	0.576	0.142	0	SSCs	GAB3
EPHB21	0	0.50314	0.594	0.09	0	SSCs	EPHB2
ACOT121	0	0.502352	0.587	0.105	0	SSCs	ACOT12
VIRMA3	0	0.502247	0.73	0.251	0	SSCs	VIRMA
DIO2	0	0.501781	0.54	0.002	0	SSCs	DIO2
FN3KRP2	0	0.501543	0.686	0.137	0	SSCs	FN3KRP
TAFA2	0	0.501247	0.461	0.041	0	SSCs	TAFA2
CBLN2	0	0.500785	0.428	0.01	0	SSCs	CBLN2
EHHADH2	0	0.500527	0.769	0.287	0	SSCs	EHHADH
SLC13A51	0	0.500402	0.646	0.13	0	SSCs	SLC13A5
GREM2	0	0.500239	0.596	0.046	0	SSCs	GREM2
SNX143	0	0.500056	0.7	0.243	0	SSCs	SNX14
METTL62	0	0.499848	0.681	0.148	0	SSCs	METTL6
NFIC1	0	0.499845	0.684	0.15	0	SSCs	NFIC
BLVRA2	0	0.499718	0.625	0.127	0	SSCs	BLVRA
GATD3A2	0	0.499579	0.667	0.145	0	SSCs	GATD3A
METTL242	0	0.49951	0.625	0.1	0	SSCs	METTL24
GOLGA73	0	0.499492	0.811	0.332	0	SSCs	GOLGA7
SNAP91	0	0.499394	0.468	0.007	0	SSCs	SNAP91
CYFIP13	0	0.498785	0.704	0.25	0	SSCs	CYFIP1
ZDHHC31	0	0.498734	0.638	0.146	0	SSCs	ZDHHC3
WDR33	0	0.498655	0.738	0.235	0	SSCs	WDR3
TANC13	0	0.498061	0.647	0.139	0	SSCs	TANC1
RFC51	0	0.497883	0.626	0.08	0	SSCs	RFC5
AAK13	0	0.497722	0.646	0.168	0	SSCs	AAK1
AK2	0	0.497684	0.63	0.163	0	SSCs	AK2
TSPAN62	0	0.497666	0.644	0.107	0	SSCs	TSPAN6
RPAP23	0	0.497519	0.678	0.206	0	SSCs	RPAP2
PTPN211	0	0.497501	0.59	0.087	0	SSCs	PTPN21
ENSGALG00000031869	0	0.497322	0.424	0.01	0	SSCs	ENSGALG00000031869
HSF2BP2	0	0.496864	0.747	0.166	0	SSCs	HSF2BP
RAPGEF41	0	0.496644	0.585	0.162	0	SSCs	RAPGEF4
DGKD2	0	0.496386	0.674	0.132	0	SSCs	DGKD
ADNP22	0	0.496127	0.746	0.289	0	SSCs	ADNP2
GRAMD1B1	0	0.495814	0.59	0.131	0	SSCs	GRAMD1B
ENSGALG000000019483	0	0.495435	0.76	0.242	0	SSCs	ENSGALG00000001948
DROSHA2	0	0.495336	0.692	0.21	0	SSCs	DROSHA
FBN32	0	0.494899	0.586	0.101	0	SSCs	FBN3
SLC1A21	0	0.494513	0.562	0.077	0	SSCs	SLC1A2
TUBGCP41	0	0.494364	0.716	0.234	0	SSCs	TUBGCP4
YRDC3	0	0.493983	0.746	0.229	0	SSCs	YRDC
ALCAM	0	0.493929	0.502	0.066	0	SSCs	ALCAM
SYS11	0	0.493701	0.676	0.145	0	SSCs	SYS1
ABCD31	0	0.491512	0.748	0.294	0	SSCs	ABCD3
WASF32	0	0.490335	0.664	0.181	0	SSCs	WASF3
SLAIN12	0	0.489564	0.584	0.161	0	SSCs	SLAIN1
ENSGALG000000350503	0	0.489537	0.715	0.177	0	SSCs	ENSGALG00000035050
KCNB1	0	0.488854	0.54	0.089	0	SSCs	KCNB1
FAM219A2	0	0.488699	0.622	0.166	0	SSCs	FAM219A
PRPF193	0	0.488461	0.77	0.264	0	SSCs	PRPF19
DECR12	0	0.488328	0.656	0.13	0	SSCs	DECR1
WDR532	0	0.488093	0.672	0.171	0	SSCs	WDR53
PIGY3	0	0.487803	0.713	0.253	0	SSCs	PIGY
ENSGALG000000076832	0	0.487496	0.695	0.213	0	SSCs	ENSGALG00000007683
FAM213A	0	0.486677	0.593	0.055	0	SSCs	FAM213A
SYNGR12	0	0.486585	0.665	0.135	0	SSCs	SYNGR1
FBN2	0	0.486572	0.415	0.037	0	SSCs	FBN2
FERMT21	0	0.486289	0.687	0.148	0	SSCs	FERMT2
OTUD42	0	0.486083	0.614	0.128	0	SSCs	OTUD4
BIRC32	0	0.486064	0.637	0.126	0	SSCs	BIRC3
DUS4L1	0	0.486001	0.737	0.287	0	SSCs	DUS4L
C8H1orf523	0	0.485864	0.723	0.216	0	SSCs	C8H1orf52
WASHC42	0	0.485373	0.69	0.162	0	SSCs	WASHC4
ENSGALG000000411814	0	0.485263	0.763	0.273	0	SSCs	ENSGALG00000041181
PSMD52	0	0.485193	0.736	0.278	0	SSCs	PSMD5
TMEM150C2	0	0.485149	0.686	0.2	0	SSCs	TMEM150C
ENSGALG000000268161	0	0.484844	0.636	0.202	0	SSCs	ENSGALG00000026816
ALDH4A11	0	0.484564	0.626	0.041	0	SSCs	ALDH4A1
CNIH11	0	0.48237	0.644	0.099	0	SSCs	CNIH1
SCN3B	0	0.4815	0.565	0.048	0	SSCs	SCN3B
TRPA11	0	0.481416	0.536	0.065	0	SSCs	TRPA1
PDCD6IP3	0	0.481221	0.696	0.216	0	SSCs	PDCD6IP
NARS23	0	0.480895	0.674	0.201	0	SSCs	NARS2
GLRA3	0	0.480893	0.464	0.007	0	SSCs	GLRA3
SF3A24	0	0.480784	0.766	0.305	0	SSCs	SF3A2
ENSGALG00000045199	0	0.480582	0.486	0.023	0	SSCs	ENSGALG00000045199
TP53INP1	0	0.480149	0.672	0.169	0	SSCs	TP53INP1
CCDC85A	0	0.479631	0.497	0.063	0	SSCs	CCDC85A
GPALPP12	0	0.479516	0.71	0.202	0	SSCs	GPALPP1
TMEM39A2	0	0.479072	0.658	0.16	0	SSCs	TMEM39A
CDCP11	0	0.478709	0.619	0.098	0	SSCs	CDCP1
ENSGALG000000357492	0	0.47861	0.676	0.179	0	SSCs	ENSGALG00000035749
ST8SIA61	0	0.478592	0.587	0.092	0	SSCs	ST8SIA6
DLG52	0	0.478219	0.569	0.15	0	SSCs	DLG5
STXBP11	0	0.477795	0.607	0.063	0	SSCs	STXBP1
FAM98B	0	0.477478	0.612	0.075	0	SSCs	FAM98B
SGTA1	0	0.477379	0.741	0.262	0	SSCs	SGTA
NETO2	0	0.477105	0.51	0.04	0	SSCs	NETO2
NT5DC31	0	0.476911	0.589	0.094	0	SSCs	NT5DC3
PLRG13	0	0.476672	0.687	0.208	0	SSCs	PLRG1
ATP7A1	0	0.47657	0.608	0.058	0	SSCs	ATP7A
GNS	0	0.475589	0.65	0.148	0	SSCs	GNS
NUP2053	0	0.475395	0.735	0.272	0	SSCs	NUP205
ADA1	0	0.475334	0.616	0.097	0	SSCs	ADA
GARRE13	0	0.475268	0.67	0.203	0	SSCs	GARRE1
AP1M11	0	0.475161	0.635	0.125	0	SSCs	AP1M1
EPHA7	0	0.474953	0.461	0.018	0	SSCs	EPHA7
GPATCH42	0	0.474623	0.684	0.164	0	SSCs	GPATCH4
SLC24A31	0	0.474488	0.656	0.144	0	SSCs	SLC24A3
UTP201	0	0.474436	0.593	0.091	0	SSCs	UTP20
QPCTL1	0	0.474354	0.624	0.101	0	SSCs	QPCTL
EPM2A2	0	0.474195	0.673	0.23	0	SSCs	EPM2A
RAD12	0	0.474098	0.648	0.162	0	SSCs	RAD1
ALG101	0	0.473872	0.633	0.089	0	SSCs	ALG10
ZFAND2A	0	0.473312	0.589	0.059	0	SSCs	ZFAND2A
CNOT113	0	0.473226	0.708	0.225	0	SSCs	CNOT11
CDH61	0	0.472989	0.488	0.113	0	SSCs	CDH6
CPT22	0	0.472804	0.681	0.204	0	SSCs	CPT2
LSG12	0	0.472644	0.698	0.202	0	SSCs	LSG1
AP3M21	0	0.472205	0.599	0.081	0	SSCs	AP3M2
ENSGALG000000069581	0	0.472159	0.559	0.128	0	SSCs	ENSGALG00000006958
NEIL2	0	0.471841	0.544	0.009	0	SSCs	NEIL2
RAB213	0	0.471464	0.724	0.215	0	SSCs	RAB21
ENSGALG00000007525	0	0.471177	0.543	0.059	0	SSCs	ENSGALG00000007525
CLDN101	0	0.471058	0.573	0.084	0	SSCs	CLDN10
MCMBP3	0	0.47084	0.684	0.171	0	SSCs	MCMBP
BBOX1	0	0.470408	0.578	0.07	0	SSCs	BBOX1
SKP22	0	0.469644	0.692	0.179	0	SSCs	SKP2
STT3A1	0	0.469533	0.636	0.093	0	SSCs	STT3A
ENSGALG00000015307	0	0.46905	0.382	0.008	0	SSCs	ENSGALG00000015307
ACTL6A2	0	0.468981	0.698	0.181	0	SSCs	ACTL6A
C12orf44	0	0.468802	0.699	0.223	0	SSCs	C12orf4
AGXT22	0	0.468617	0.726	0.163	0	SSCs	AGXT2
ENSGALG000000395903	0	0.468014	0.663	0.155	0	SSCs	ENSGALG00000039590
DDAH11	0	0.467962	0.61	0.104	0	SSCs	DDAH1
NGLY11	0	0.46765	0.591	0.088	0	SSCs	NGLY1
RANBP3L	0	0.467395	0.531	0.037	0	SSCs	RANBP3L
PHLPP13	0	0.467325	0.58	0.157	0	SSCs	PHLPP1
NAPRT1	0	0.466924	0.591	0.051	0	SSCs	NAPRT
ENSGALG000000515501	0	0.466813	0.605	0.101	0	SSCs	ENSGALG00000051550
RBM451	0	0.466532	0.66	0.184	0	SSCs	RBM45
PHF122	0	0.465899	0.636	0.11	0	SSCs	PHF12
GTF2A13	0	0.465871	0.601	0.12	0	SSCs	GTF2A1
ENSGALG000000137652	0	0.465502	0.645	0.141	0	SSCs	ENSGALG00000013765
ENSGALG000000294621	0	0.465492	0.632	0.141	0	SSCs	ENSGALG00000029462
WDR42	0	0.465076	0.7	0.245	0	SSCs	WDR4
MCAM	0	0.465002	0.55	0.016	0	SSCs	MCAM
COX161	0	0.464428	0.724	0.28	0	SSCs	COX16
ABCA11	0	0.464391	0.501	0.099	0	SSCs	ABCA1
SLC8A1	0	0.464291	0.514	0.042	0	SSCs	SLC8A1
CCDC58	0	0.463759	0.568	0.054	0	SSCs	CCDC58
MSH62	0	0.463074	0.687	0.162	0	SSCs	MSH6
MTHFD11	0	0.462581	0.625	0.128	0	SSCs	MTHFD1
RFX7	0	0.462367	0.699	0.218	0	SSCs	RFX7
SNTA1	0	0.462082	0.566	0.04	0	SSCs	SNTA1
ENSGALG000000409951	0	0.462078	0.572	0.125	0	SSCs	ENSGALG00000040995
ENSGALG000000378071	0	0.461798	0.611	0.086	0	SSCs	ENSGALG00000037807
ENSGALG000000116391	0	0.461661	0.603	0.097	0	SSCs	ENSGALG00000011639
NMD31	0	0.46148	0.634	0.124	0	SSCs	NMD3
CMAS	0	0.461439	0.531	0.029	0	SSCs	CMAS
DYNLT31	0	0.461352	0.625	0.14	0	SSCs	DYNLT3
ENSGALG000000457261	0	0.460833	0.618	0.092	0	SSCs	ENSGALG00000045726
INSIG13	0	0.4607	0.717	0.231	0	SSCs	INSIG1
NAE12	0	0.46034	0.739	0.214	0	SSCs	NAE1
FAM105A2	0	0.46026	0.594	0.078	0	SSCs	FAM105A
TRIM2	0	0.460112	0.611	0.152	0	SSCs	TRIM2
AKR7L	0	0.459462	0.627	0.087	0	SSCs	AKR7L
RILPL13	0	0.459449	0.756	0.257	0	SSCs	RILPL1
NSMAF	0	0.45902	0.613	0.146	0	SSCs	NSMAF
RHAG	0	0.458264	0.483	0.003	0	SSCs	RHAG
INIP	0	0.458262	0.728	0.267	0	SSCs	INIP
TMEM38B2	0	0.457951	0.713	0.186	0	SSCs	TMEM38B
MAPK91	0	0.457776	0.605	0.103	0	SSCs	MAPK9
[truncated: 33,800 more rows]
