# Supplementary material for: Unique Sertoli cell adaptations support enhanced spermatogenesis in chickens
Source: J Anim Sci Biotechnol. 2025 Dec 10;16:170. doi: 10.1186/s40104-025-01304-8 (PMC12690856; doi:10.1186/s40104-025-01304-8)
Supplement: Supplementary file 2 — Additional file 2: Table S1. The sequences of siRNA and NC. Table S2. The primer sequences for RT-qPCR. Table S3. All markers of various cell types in chicken testes. Table S4. All markers of each type of germ cells in chicken testes. Table S5. All markers of each type of spermatogonia in chicken testes. Table S6. All markers of each type of spermatocytes in chicken testes. Table S7. All markers of each type of spermatids in chicken testes. Table S8. Top1000 genes in pseudotime of chicken germ cells. Table S9. Top1000 genes in pseudotime of chicken spermatogonia. Table S10. Top1000 genes in pseudotime of chicken spermatocytes. Table S11. Top1000 genes in pseudotime of chicken spermatids. Table S12. Markers of mature and immature Sertoli cells in chicken. Table S13. Markers of percursor and Leydig cells in chicken testes. Table S14. DEGs of mature Sertoli cells compared with immature in chicken testes. Table S15. DEGs of Leydig cells compared with percursor in chicken testes [file 40104_2025_1304_MOESM2_ESM.zip › Table S5.xlsx]

## Sheet: Table S5
Table S5. All markers of each type of spermatogonia in chicken testes
	p_val	avg_log2FC	pct.1	pct.2	p_val_adj	cluster	gene
HBBA	1.05563e-71	0.378321	0.317	0.009	1.7212e-67	PGCs	HBBA
ACTC1	3.14159e-47	1.13354	0.805	0.116	5.12237e-43	PGCs	ACTC1
CYP2R1	4.53346e-33	0.743731	0.732	0.127	7.3918e-29	PGCs	CYP2R1
ID3	2.50098e-31	1.47627	0.732	0.15	4.07784e-27	PGCs	ID3
PROK2	1.93222e-29	0.842122	0.707	0.131	3.15049e-25	PGCs	PROK2
SPRY2	3.82473e-26	0.603352	0.634	0.117	6.23622e-22	PGCs	SPRY2
EEF1B2	4.00186e-26	2.04028	1	0.95	6.52504e-22	PGCs	EEF1B2
LRATD1	5.62832e-26	0.892666	0.78	0.191	9.17698e-22	PGCs	LRATD1
RPL27A	2.84491e-25	1.45264	1	0.993	4.63862e-21	PGCs	RPL27A
RPS23	1.55213e-24	1.13526	1	0.993	2.53075e-20	PGCs	RPS23
RPS16	8.12239e-24	1.53082	1	0.995	1.32436e-19	PGCs	RPS16
ENSGALG00000027334	3.56916e-23	1.06736	0.829	0.291	5.81951e-19	PGCs	ENSGALG00000027334
RPS20	3.97045e-23	1.38479	1	0.994	6.47382e-19	PGCs	RPS20
EEF1A1	1.89103e-22	1.04285	1	0.996	3.08333e-18	PGCs	EEF1A1
FTH1	2.51506e-22	1.76155	0.976	0.945	4.10081e-18	PGCs	FTH1
RPL39L	4.82963e-22	1.15597	1	0.99	7.87471e-18	PGCs	RPL39L
APOA1	1.03001e-21	2.57139	0.805	0.263	1.67944e-17	PGCs	APOA1
RPS13	1.06645e-21	1.51573	0.976	0.985	1.73884e-17	PGCs	RPS13
RPL18A	1.1249e-21	1.32832	1	0.989	1.83415e-17	PGCs	RPL18A
RPS26	1.52411e-21	0.980326	1	0.992	2.48506e-17	PGCs	RPS26
TIMM13	2.30457e-21	1.33764	1	0.942	3.75761e-17	PGCs	TIMM13
CBLN2	4.90084e-21	0.791824	0.683	0.16	7.99082e-17	PGCs	CBLN2
FGFR3	6.5872e-21	1.4771	0.951	0.368	1.07404e-16	PGCs	FGFR3
CD9	7.13036e-21	1.03524	0.854	0.297	1.16261e-16	PGCs	CD9
CLDN1	9.10206e-21	1.19897	0.854	0.311	1.48409e-16	PGCs	CLDN1
SNU13	2.45038e-20	0.967242	0.976	0.964	3.99534e-16	PGCs	SNU13
EEF1D	2.82464e-20	1.30198	1	0.988	4.60557e-16	PGCs	EEF1D
RPLP2	7.61789e-20	0.797119	1	0.996	1.2421e-15	PGCs	RPLP2
TXNDC17	8.52175e-20	1.36124	0.951	0.882	1.38947e-15	PGCs	TXNDC17
RPS25	1.07964e-19	0.939441	0.976	0.991	1.76036e-15	PGCs	RPS25
CG-16	2.06083e-19	0.854809	0.707	0.191	3.36019e-15	PGCs	CG-16
RPL23A	2.31955e-19	1.24824	1	0.995	3.78203e-15	PGCs	RPL23A
AKAP12	2.6101e-19	1.46956	0.902	0.376	4.25577e-15	PGCs	AKAP12
RPL17	3.00209e-19	1.00864	1	0.995	4.89491e-15	PGCs	RPL17
RPS3	4.25996e-19	1.07678	1	0.994	6.94586e-15	PGCs	RPS3
DOCK2	4.30196e-19	0.765204	0.512	0.103	7.01435e-15	PGCs	DOCK2
RPL34	4.55121e-19	0.956439	1	0.994	7.42074e-15	PGCs	RPL34
EEF2	4.57571e-19	1.06624	1	0.987	7.4607e-15	PGCs	EEF2
CSDE1	5.83173e-19	0.973498	1	0.957	9.50863e-15	PGCs	CSDE1
DAD1	6.85074e-19	1.1166	0.976	0.955	1.11701e-14	PGCs	DAD1
TMSB4X	7.63901e-19	1.42976	0.976	0.921	1.24554e-14	PGCs	TMSB4X
ENSGALG00000006899	8.36246e-19	0.880121	1	0.974	1.3635e-14	PGCs	ENSGALG00000006899
LDHB	9.15438e-19	1.09868	0.976	0.973	1.49262e-14	PGCs	LDHB
RPS11	1.31501e-18	0.946753	1	0.997	2.14412e-14	PGCs	RPS11
COX7C	1.66558e-18	0.963052	0.976	0.973	2.71572e-14	PGCs	COX7C
NME2	1.99318e-18	0.864668	1	0.986	3.24988e-14	PGCs	NME2
TSN	2.28985e-18	1.08068	0.976	0.939	3.7336e-14	PGCs	TSN
SDCBP	2.71665e-18	0.984492	0.951	0.898	4.4295e-14	PGCs	SDCBP
ITGB1BP3	2.87327e-18	1.22362	0.976	0.981	4.68486e-14	PGCs	ITGB1BP3
RPS12	4.67301e-18	0.877354	1	0.992	7.61935e-14	PGCs	RPS12
SHISA2	5.44064e-18	1.06128	0.902	0.444	8.87097e-14	PGCs	SHISA2
ANXA5	7.19422e-18	1.08771	0.854	0.382	1.17302e-13	PGCs	ANXA5
RPS14	7.65555e-18	0.769153	1	0.996	1.24824e-13	PGCs	RPS14
RPL30	9.69726e-18	1.07326	1	0.99	1.58114e-13	PGCs	RPL30
IGF2BP3	1.1305e-17	1.27283	0.878	0.511	1.84327e-13	PGCs	IGF2BP3
RPLP1	1.59164e-17	0.81572	1	0.999	2.59517e-13	PGCs	RPLP1
TPRKB	2.02605e-17	1.06657	0.951	0.736	3.30347e-13	PGCs	TPRKB
RPL9	2.08474e-17	1.06378	1	0.992	3.39916e-13	PGCs	RPL9
CD81	2.14994e-17	1.10641	0.878	0.426	3.50548e-13	PGCs	CD81
GNG5	2.15906e-17	1.08121	0.951	0.974	3.52034e-13	PGCs	GNG5
CBR3	2.66011e-17	1.34022	0.902	0.547	4.3373e-13	PGCs	CBR3
MND1	2.7735e-17	1.07793	0.951	0.947	4.52219e-13	PGCs	MND1
PRDX1	2.85426e-17	1.41218	0.951	0.918	4.65387e-13	PGCs	PRDX1
GJB1	3.06626e-17	0.573741	0.634	0.168	4.99954e-13	PGCs	GJB1
MRPL57	4.7002e-17	1.03596	0.951	0.909	7.66367e-13	PGCs	MRPL57
CSRP2	5.03151e-17	1.14626	0.951	0.788	8.20387e-13	PGCs	CSRP2
OSTC	5.39286e-17	1.09289	0.951	0.889	8.79307e-13	PGCs	OSTC
HBA1	7.06927e-17	0.264849	0.317	0.043	1.15265e-12	PGCs	HBA1
TXNL4B	8.23808e-17	0.5456	0.683	0.214	1.34322e-12	PGCs	TXNL4B
DDX24	8.99492e-17	1.30414	0.927	0.66	1.46662e-12	PGCs	DDX24
RPSAP58	9.48004e-17	0.855444	0.976	0.994	1.54572e-12	PGCs	RPSAP58
CNBP	9.5339e-17	0.877181	0.976	0.973	1.5545e-12	PGCs	CNBP
SOD1	1.03607e-16	1.03362	0.927	0.972	1.68931e-12	PGCs	SOD1
CANX	1.04822e-16	1.04098	0.976	0.866	1.70912e-12	PGCs	CANX
RPL12	1.22438e-16	0.828732	1	0.994	1.99635e-12	PGCs	RPL12
UBB	1.44797e-16	0.913447	0.976	0.994	2.36092e-12	PGCs	UBB
SCNN1A	1.5197e-16	0.517984	0.707	0.204	2.47786e-12	PGCs	SCNN1A
CISD1	1.55536e-16	1.04387	0.927	0.655	2.53601e-12	PGCs	CISD1
RPS17	1.56995e-16	0.739903	1	0.997	2.55981e-12	PGCs	RPS17
DNAJC3	2.08959e-16	1.00677	0.976	0.931	3.40708e-12	PGCs	DNAJC3
URM1	2.13392e-16	0.927875	0.951	0.962	3.47935e-12	PGCs	URM1
CEP70	2.62236e-16	1.11884	0.902	0.705	4.27575e-12	PGCs	CEP70
DUT	2.78778e-16	1.42889	0.927	0.796	4.54548e-12	PGCs	DUT
DDOST	4.3585e-16	1.01795	0.927	0.683	7.10653e-12	PGCs	DDOST
ACAA2	4.84099e-16	1.11352	0.902	0.754	7.89323e-12	PGCs	ACAA2
SALL4	5.22229e-16	0.806061	0.78	0.283	8.51495e-12	PGCs	SALL4
CISD2	8.62573e-16	0.889507	0.854	0.386	1.40643e-11	PGCs	CISD2
GJA1	1.38513e-15	1.17821	0.927	0.515	2.25845e-11	PGCs	GJA1
CALML4	1.53708e-15	0.320132	0.341	0.056	2.5062e-11	PGCs	CALML4
TOMM22	1.96076e-15	1.17876	0.927	0.778	3.19702e-11	PGCs	TOMM22
ENSGALG00000042810	1.96367e-15	0.367221	0.585	0.151	3.20177e-11	PGCs	ENSGALG00000042810
RPL37A	2.62419e-15	0.659621	1	0.995	4.27874e-11	PGCs	RPL37A
UGDH	2.97246e-15	0.684803	0.78	0.32	4.8466e-11	PGCs	UGDH
H3F3B	3.55887e-15	0.777796	1	0.994	5.80273e-11	PGCs	H3F3B
ADH4	4.36447e-15	0.99489	0.878	0.576	7.11626e-11	PGCs	ADH4
MCFD2	4.916e-15	0.932363	1	0.765	8.01554e-11	PGCs	MCFD2
FAM3B	5.34379e-15	0.93059	0.902	0.448	8.71305e-11	PGCs	FAM3B
S100A11	7.00993e-15	0.99668	0.829	0.372	1.14297e-10	PGCs	S100A11
SCGN	7.25465e-15	0.321566	0.341	0.059	1.18287e-10	PGCs	SCGN
ENSGALG00000051598	8.98201e-15	0.899733	0.951	0.958	1.46452e-10	PGCs	ENSGALG00000051598
PTGR1	9.82944e-15	1.12752	0.927	0.822	1.60269e-10	PGCs	PTGR1
GTPBP4	1.65014e-14	0.945074	0.927	0.825	2.69055e-10	PGCs	GTPBP4
RPL35A	2.0361e-14	0.914593	1	0.994	3.31985e-10	PGCs	RPL35A
ESF1	2.04659e-14	0.912442	0.927	0.829	3.33697e-10	PGCs	ESF1
ESD	2.31721e-14	1.17595	0.878	0.807	3.77822e-10	PGCs	ESD
SLIRP	2.34526e-14	1.00415	0.951	0.861	3.82394e-10	PGCs	SLIRP
KIT	2.4106e-14	0.71523	0.854	0.296	3.93048e-10	PGCs	KIT
RPL32	2.43015e-14	0.815943	0.976	0.996	3.96236e-10	PGCs	RPL32
DMB2	2.60726e-14	0.299721	0.366	0.069	4.25114e-10	PGCs	DMB2
ARPC5	2.83825e-14	0.9485	0.927	0.731	4.62777e-10	PGCs	ARPC5
LAMB1	2.91495e-14	1.00138	0.927	0.495	4.75283e-10	PGCs	LAMB1
MPZL3	3.02164e-14	0.508637	0.537	0.148	4.92678e-10	PGCs	MPZL3
ID2	3.051e-14	0.871961	0.707	0.276	4.97466e-10	PGCs	ID2
FBXL21	3.59518e-14	0.960508	0.878	0.593	5.86195e-10	PGCs	FBXL21
SSR1	3.90101e-14	1.04351	0.902	0.912	6.3606e-10	PGCs	SSR1
AGTRAP	4.18988e-14	0.884531	0.878	0.617	6.8316e-10	PGCs	AGTRAP
TGM2.1	4.41164e-14	1.05717	0.902	0.802	7.19319e-10	PGCs	TGM2.1
RPL29	4.69518e-14	0.741597	1	0.993	7.65549e-10	PGCs	RPL29
RPS21	5.01781e-14	0.780042	0.976	0.988	8.18154e-10	PGCs	RPS21
BTF3L4	5.51717e-14	0.924833	0.927	0.883	8.99574e-10	PGCs	BTF3L4
LDHA	6.13118e-14	1.25533	0.927	0.737	9.9969e-10	PGCs	LDHA
ENSGALG00000026970	6.65116e-14	0.902844	0.683	0.256	1.08447e-09	PGCs	ENSGALG00000026970
RPL21	6.66793e-14	0.585216	1	0.996	1.08721e-09	PGCs	RPL21
DAPL1	6.6831e-14	0.95357	0.878	0.418	1.08968e-09	PGCs	DAPL1
MPZL2	8.61532e-14	0.283031	0.39	0.079	1.40473e-09	PGCs	MPZL2
HSPE1	8.7392e-14	0.926916	0.927	0.853	1.42493e-09	PGCs	HSPE1
CFC1	9.26371e-14	0.527974	0.244	0.032	1.51045e-09	PGCs	CFC1
RPL23	1.00631e-13	0.55027	1	0.997	1.64078e-09	PGCs	RPL23
ATP5I	1.10969e-13	0.765228	0.927	0.977	1.80935e-09	PGCs	ATP5I
ECRG4	1.19942e-13	0.962742	0.805	0.293	1.95565e-09	PGCs	ECRG4
RPL7	1.21466e-13	0.806771	0.976	0.993	1.9805e-09	PGCs	RPL7
GHITM	1.38335e-13	0.814708	0.976	0.964	2.25555e-09	PGCs	GHITM
ENSGALG00000054270	1.38881e-13	0.679198	0.585	0.189	2.26445e-09	PGCs	ENSGALG00000054270
RPS15	1.43892e-13	0.704513	1	0.997	2.34616e-09	PGCs	RPS15
ENSGALG00000033862	1.56601e-13	1.02096	0.854	0.51	2.55338e-09	PGCs	ENSGALG00000033862
TMEM18	1.65749e-13	0.893583	0.902	0.688	2.70254e-09	PGCs	TMEM18
ENSGALG00000031069	1.67719e-13	0.901758	0.951	0.855	2.73465e-09	PGCs	ENSGALG00000031069
ENSGALG00000028135	1.92349e-13	0.93963	0.951	0.91	3.13626e-09	PGCs	ENSGALG00000028135
SFT2D2	1.9483e-13	0.647569	0.732	0.305	3.17671e-09	PGCs	SFT2D2
ISOC1	2.06498e-13	0.936824	0.902	0.654	3.36696e-09	PGCs	ISOC1
LRPAP1	2.11463e-13	0.905118	0.951	0.969	3.4479e-09	PGCs	LRPAP1
LAPTM4A	2.12117e-13	0.866225	0.902	0.946	3.45857e-09	PGCs	LAPTM4A
HVCN1	2.228e-13	0.624145	0.61	0.199	3.63275e-09	PGCs	HVCN1
RPS8	2.43643e-13	0.725108	1	0.996	3.9726e-09	PGCs	RPS8
MYDGF	2.72646e-13	0.949494	0.878	0.698	4.44549e-09	PGCs	MYDGF
CDCA9	3.11784e-13	0.680519	0.829	0.39	5.08364e-09	PGCs	CDCA9
TOMM7	3.20252e-13	0.710386	0.951	0.967	5.22171e-09	PGCs	TOMM7
TNNC1	3.42413e-13	0.665753	0.634	0.214	5.58305e-09	PGCs	TNNC1
PLK2	3.74814e-13	0.546774	0.561	0.17	6.11134e-09	PGCs	PLK2
SRP14	3.77849e-13	0.801501	0.902	0.866	6.16082e-09	PGCs	SRP14
IER3IP1	4.38094e-13	0.724636	0.927	0.949	7.14313e-09	PGCs	IER3IP1
SRI	4.61761e-13	1.05181	0.878	0.544	7.529e-09	PGCs	SRI
RPS3A	4.952e-13	0.668702	1	0.998	8.07423e-09	PGCs	RPS3A
ENSGALG00000042611	5.55549e-13	0.60734	0.683	0.277	9.05822e-09	PGCs	ENSGALG00000042611
UBA52	5.99567e-13	0.597455	1	0.991	9.77594e-09	PGCs	UBA52
RPL8	6.07927e-13	0.628008	1	0.994	9.91224e-09	PGCs	RPL8
CCDC167	6.35984e-13	0.701895	0.878	0.601	1.03697e-08	PGCs	CCDC167
C17H9orf16	6.76068e-13	0.777133	0.951	0.845	1.10233e-08	PGCs	C17H9orf16
HMGN1	6.90797e-13	0.927022	0.951	0.801	1.12634e-08	PGCs	HMGN1
GSTM2	6.91776e-13	0.829127	0.927	0.64	1.12794e-08	PGCs	GSTM2
LY6E	7.25628e-13	1.18678	0.878	0.68	1.18314e-08	PGCs	LY6E
CHDH	7.5688e-13	0.394423	0.512	0.144	1.23409e-08	PGCs	CHDH
COX7A2	7.60594e-13	0.686443	0.951	0.938	1.24015e-08	PGCs	COX7A2
NCBP2	7.75668e-13	0.835744	0.927	0.823	1.26473e-08	PGCs	NCBP2
PAICS	7.99633e-13	0.776119	0.902	0.633	1.3038e-08	PGCs	PAICS
MRPS25	8.28172e-13	0.919365	0.902	0.913	1.35033e-08	PGCs	MRPS25
ENSGALG00000009044	8.3771e-13	0.865782	0.829	0.486	1.36589e-08	PGCs	ENSGALG00000009044
GLO1	8.87381e-13	0.995882	0.902	0.75	1.44688e-08	PGCs	GLO1
ENSGALG00000016471	9.8185e-13	0.746678	0.878	0.446	1.60091e-08	PGCs	ENSGALG00000016471
TGFBI	1.02823e-12	0.682718	0.78	0.336	1.67653e-08	PGCs	TGFBI
SFRP2	1.51458e-12	0.913912	0.927	0.651	2.46953e-08	PGCs	SFRP2
GLUL	1.73494e-12	0.491048	0.585	0.187	2.82882e-08	PGCs	GLUL
AKR1B1	1.80858e-12	1.09376	0.902	0.85	2.94888e-08	PGCs	AKR1B1
PPIC	1.92119e-12	0.819011	0.829	0.51	3.1325e-08	PGCs	PPIC
ENSGALG00000008054	2.00738e-12	0.741883	0.756	0.344	3.27304e-08	PGCs	ENSGALG00000008054
ERP29	2.14517e-12	0.92427	0.951	0.91	3.4977e-08	PGCs	ERP29
SUV39H2	2.16314e-12	0.835261	0.951	0.919	3.52701e-08	PGCs	SUV39H2
MYLK	2.24922e-12	0.815699	0.78	0.334	3.66736e-08	PGCs	MYLK
RPL37	2.32888e-12	0.592834	1	0.994	3.79723e-08	PGCs	RPL37
ZNF518A	2.44689e-12	0.710216	0.707	0.314	3.98965e-08	PGCs	ZNF518A
RPL24	2.5814e-12	0.688094	1	0.993	4.20898e-08	PGCs	RPL24
GTSF1	2.63041e-12	0.672079	0.976	0.971	4.28888e-08	PGCs	GTSF1
RPL22	2.78306e-12	0.675076	0.976	0.983	4.53778e-08	PGCs	RPL22
ENSGALG00000049455	2.92293e-12	0.367896	0.537	0.164	4.76584e-08	PGCs	ENSGALG00000049455
MYH10	2.94048e-12	0.759306	0.951	0.918	4.79446e-08	PGCs	MYH10
MAK16	3.21405e-12	0.878317	0.902	0.673	5.24051e-08	PGCs	MAK16
RPL11	3.26269e-12	0.653439	0.976	0.989	5.31982e-08	PGCs	RPL11
MRPL13	3.38569e-12	0.814816	0.951	0.865	5.52036e-08	PGCs	MRPL13
RPS15A	3.39473e-12	0.703434	1	0.992	5.53511e-08	PGCs	RPS15A
SEC61B	3.44769e-12	0.828173	0.976	0.941	5.62146e-08	PGCs	SEC61B
NSG1	3.53511e-12	0.991566	0.951	0.694	5.764e-08	PGCs	NSG1
RPS7	3.87427e-12	0.659262	1	0.993	6.31699e-08	PGCs	RPS7
ROMO1	4.79356e-12	0.75535	0.927	0.91	7.81589e-08	PGCs	ROMO1
AK5	4.80204e-12	0.723362	0.756	0.311	7.82973e-08	PGCs	AK5
NAT8L	4.81632e-12	0.262209	0.39	0.089	7.85301e-08	PGCs	NAT8L
ENSGALG00000028466	5.58987e-12	0.326861	0.366	0.08	9.11428e-08	PGCs	ENSGALG00000028466
MPDZ	5.73242e-12	0.617213	0.683	0.263	9.34672e-08	PGCs	MPDZ
UCHL1	5.97979e-12	0.679722	1	0.986	9.75005e-08	PGCs	UCHL1
ENSGALG00000004509	6.44352e-12	0.694937	1	0.996	1.05062e-07	PGCs	ENSGALG00000004509
NDUFB1	6.85203e-12	0.739766	1	0.975	1.11722e-07	PGCs	NDUFB1
ARMC7	7.20433e-12	0.558463	0.756	0.356	1.17467e-07	PGCs	ARMC7
AGA	7.59438e-12	1.16613	0.854	0.533	1.23826e-07	PGCs	AGA
DAZL	7.88636e-12	0.53376	0.976	0.984	1.28587e-07	PGCs	DAZL
COX6C	9.47317e-12	0.677747	0.976	0.978	1.5446e-07	PGCs	COX6C
RAN	1.12822e-11	0.718189	0.951	0.965	1.83956e-07	PGCs	RAN
MRPS14	1.21072e-11	0.7147	0.951	0.918	1.97408e-07	PGCs	MRPS14
RPL10A	1.34513e-11	0.634705	0.976	0.99	2.19324e-07	PGCs	RPL10A
PHKG1	1.40389e-11	0.911808	0.878	0.737	2.28904e-07	PGCs	PHKG1
RPS19	1.48038e-11	0.524555	1	0.997	2.41376e-07	PGCs	RPS19
VIM	1.51578e-11	0.724356	0.829	0.398	2.47149e-07	PGCs	VIM
PKLR	1.72531e-11	0.829853	0.927	0.927	2.81312e-07	PGCs	PKLR
ERH	2.27814e-11	0.699806	0.927	0.963	3.71451e-07	PGCs	ERH
RFESD	2.3712e-11	0.383521	0.366	0.083	3.86623e-07	PGCs	RFESD
ENSGALG00000045199	2.38197e-11	0.714119	0.585	0.217	3.8838e-07	PGCs	ENSGALG00000045199
MDH2	3.10511e-11	0.729267	0.902	0.83	5.06289e-07	PGCs	MDH2
RPL19	3.26401e-11	0.632388	1	0.994	5.32197e-07	PGCs	RPL19
DHFR	3.87324e-11	0.815543	0.756	0.39	6.31531e-07	PGCs	DHFR
CPN1	4.1958e-11	0.330932	0.366	0.085	6.84126e-07	PGCs	CPN1
REEP5	4.25687e-11	0.887571	0.878	0.829	6.94083e-07	PGCs	REEP5
STX18	4.27245e-11	0.620095	0.854	0.412	6.96623e-07	PGCs	STX18
JUP	5.31373e-11	0.518419	0.61	0.217	8.66404e-07	PGCs	JUP
ENSGALG00000008518	5.49887e-11	0.574684	0.561	0.198	8.96591e-07	PGCs	ENSGALG00000008518
IQGAP2	5.50786e-11	0.790276	0.707	0.292	8.98057e-07	PGCs	IQGAP2
PTS	5.74609e-11	0.734827	0.854	0.538	9.36899e-07	PGCs	PTS
ACTR6	6.15606e-11	0.872417	0.854	0.882	1.00375e-06	PGCs	ACTR6
FERMT1	6.67545e-11	0.651594	0.659	0.288	1.08843e-06	PGCs	FERMT1
PHLDA2	6.78741e-11	0.56551	0.317	0.068	1.10669e-06	PGCs	PHLDA2
MOXD1	6.91933e-11	0.899175	0.902	0.461	1.1282e-06	PGCs	MOXD1
NDUFA4	7.07646e-11	0.702852	0.951	0.979	1.15382e-06	PGCs	NDUFA4
ATIC	9.74842e-11	1.0355	0.854	0.666	1.58948e-06	PGCs	ATIC
HN1L	1.01031e-10	0.613769	0.732	0.373	1.64731e-06	PGCs	HN1L
ATP5MC1	1.21737e-10	0.700553	0.976	0.957	1.98492e-06	PGCs	ATP5MC1
CRACD	1.32114e-10	0.590087	0.634	0.245	2.15412e-06	PGCs	CRACD
GNG10	1.36962e-10	0.742347	0.829	0.454	2.23316e-06	PGCs	GNG10
PCNA	1.3754e-10	0.766055	0.878	0.878	2.2426e-06	PGCs	PCNA
MGST1	1.42432e-10	0.754148	0.927	0.943	2.32236e-06	PGCs	MGST1
CCT2	1.4464e-10	0.630317	0.976	0.974	2.35835e-06	PGCs	CCT2
ELOVL7	1.63004e-10	0.499301	0.756	0.297	2.65778e-06	PGCs	ELOVL7
TRIM71	1.65977e-10	0.752261	0.78	0.393	2.70625e-06	PGCs	TRIM71
KIAA1143	1.6707e-10	0.808315	0.854	0.679	2.72408e-06	PGCs	KIAA1143
RAB36	1.69633e-10	0.428803	0.61	0.219	2.76586e-06	PGCs	RAB36
SLC38A2	1.87128e-10	0.675272	0.78	0.403	3.05112e-06	PGCs	SLC38A2
ACTG2	1.87886e-10	0.64005	0.195	0.028	3.06348e-06	PGCs	ACTG2
MAL2	1.92068e-10	0.769466	0.805	0.464	3.13167e-06	PGCs	MAL2
SNRPE	2.1513e-10	0.779629	0.927	0.936	3.50769e-06	PGCs	SNRPE
DDX5	2.40994e-10	0.570011	1	0.98	3.92941e-06	PGCs	DDX5
RWDD1	2.48174e-10	0.84401	0.878	0.761	4.04648e-06	PGCs	RWDD1
IL11RA	2.92903e-10	0.364361	0.561	0.204	4.77578e-06	PGCs	IL11RA
AIMP1	2.94629e-10	0.73904	0.927	0.797	4.80393e-06	PGCs	AIMP1
SNRPB2	3.04538e-10	0.815062	0.927	0.905	4.9655e-06	PGCs	SNRPB2
NPY2R	3.07963e-10	0.267345	0.317	0.07	5.02134e-06	PGCs	NPY2R
SRPRB	3.29508e-10	0.830518	0.878	0.869	5.37262e-06	PGCs	SRPRB
EIF3M	3.47262e-10	0.622267	0.927	0.968	5.6621e-06	PGCs	EIF3M
CCDC125	4.29535e-10	0.731056	0.854	0.457	7.00357e-06	PGCs	CCDC125
MINA	4.34406e-10	0.777198	0.902	0.718	7.083e-06	PGCs	MINA
EZR	4.39911e-10	0.779452	0.927	0.867	7.17276e-06	PGCs	EZR
EIF6	4.54757e-10	0.731753	0.927	0.777	7.41481e-06	PGCs	EIF6
LSM5	5.00363e-10	0.784301	0.927	0.855	8.15842e-06	PGCs	LSM5
RIDA	5.19854e-10	0.757187	0.902	0.725	8.47622e-06	PGCs	RIDA
EMG1	5.70812e-10	0.78409	0.829	0.621	9.3071e-06	PGCs	EMG1
CCDC58	6.03624e-10	0.585164	0.707	0.354	9.84209e-06	PGCs	CCDC58
SNAP29	6.09176e-10	0.793874	0.927	0.827	9.93261e-06	PGCs	SNAP29
SALL1	6.25683e-10	0.544682	0.561	0.22	1.02018e-05	PGCs	SALL1
SLC18B1	6.28473e-10	0.766071	0.78	0.457	1.02473e-05	PGCs	SLC18B1
HIKESHI	6.42366e-10	0.732283	0.902	0.726	1.04738e-05	PGCs	HIKESHI
PLOD1	7.20167e-10	0.729313	0.854	0.619	1.17423e-05	PGCs	PLOD1
YWHAB	8.08423e-10	0.796213	0.927	0.888	1.31813e-05	PGCs	YWHAB
ENSGALG00000013505	8.11316e-10	0.750456	0.878	0.422	1.32285e-05	PGCs	ENSGALG00000013505
STK17A	8.82481e-10	0.701973	0.61	0.242	1.43888e-05	PGCs	STK17A
RAC3	9.03765e-10	0.730773	0.707	0.407	1.47359e-05	PGCs	RAC3
NRSN1	9.16542e-10	0.61871	0.854	0.554	1.49442e-05	PGCs	NRSN1
SCOC	9.18647e-10	0.759259	0.902	0.742	1.49785e-05	PGCs	SCOC
ANXA11	9.21854e-10	0.731629	0.951	0.932	1.50308e-05	PGCs	ANXA11
RPP38	9.51494e-10	0.461258	0.732	0.341	1.55141e-05	PGCs	RPP38
DRG2	9.80501e-10	0.744613	0.805	0.625	1.59871e-05	PGCs	DRG2
POLR2E	1.13869e-09	0.688396	0.927	0.93	1.85663e-05	PGCs	POLR2E
IRF8	1.17065e-09	0.578139	0.707	0.365	1.90875e-05	PGCs	IRF8
2024-03-01	1.25272e-09	0.738456	0.829	0.548	2.04257e-05	PGCs	2024-03-01
TGM2	1.25891e-09	0.322626	0.22	0.038	2.05265e-05	PGCs	TGM2
ALG12	1.32433e-09	0.672414	0.902	0.728	2.15931e-05	PGCs	ALG12
ZFAND2A	1.329e-09	0.513898	0.732	0.391	2.16693e-05	PGCs	ZFAND2A
FN1	1.33047e-09	0.511473	0.805	0.392	2.16933e-05	PGCs	FN1
PSMB1	1.46387e-09	0.689661	0.976	0.933	2.38684e-05	PGCs	PSMB1
CACYBP	1.54594e-09	0.538551	0.951	0.91	2.52065e-05	PGCs	CACYBP
DYNLRB1	1.54868e-09	0.648443	0.902	0.939	2.52512e-05	PGCs	DYNLRB1
ATP6AP2	1.66765e-09	0.669472	0.878	0.707	2.7191e-05	PGCs	ATP6AP2
ENSGALG00000041463	1.76201e-09	0.702487	0.805	0.562	2.87295e-05	PGCs	ENSGALG00000041463
ZDHHC3	1.77349e-09	0.660517	0.78	0.423	2.89168e-05	PGCs	ZDHHC3
NOG	1.91586e-09	0.37331	0.366	0.096	3.12381e-05	PGCs	NOG
NET1	1.95196e-09	0.765622	0.829	0.528	3.18267e-05	PGCs	NET1
RPL3	1.96469e-09	0.520914	0.951	0.989	3.20343e-05	PGCs	RPL3
ENSGALG00000039116	1.96968e-09	0.394063	0.39	0.107	3.21157e-05	PGCs	ENSGALG00000039116
FAM114A1	2.04543e-09	0.552795	0.805	0.452	3.33508e-05	PGCs	FAM114A1
USMG5	2.14891e-09	0.635159	0.902	0.826	3.5038e-05	PGCs	USMG5
COX7A2L	2.19334e-09	0.624585	0.878	0.812	3.57623e-05	PGCs	COX7A2L
TMEM123	2.20405e-09	0.487297	0.707	0.344	3.59371e-05	PGCs	TMEM123
ZBTB8OS	2.28552e-09	0.463055	0.488	0.176	3.72655e-05	PGCs	ZBTB8OS
RBM17	2.30046e-09	0.646532	0.927	0.896	3.75091e-05	PGCs	RBM17
TUBA1B	2.31831e-09	0.852316	0.951	0.911	3.78e-05	PGCs	TUBA1B
MRPL33	2.32181e-09	0.548647	0.902	0.891	3.78572e-05	PGCs	MRPL33
LSM3	2.52741e-09	0.72192	0.878	0.69	4.12094e-05	PGCs	LSM3
ENSGALG00000039589	2.54514e-09	0.545544	0.659	0.32	4.14986e-05	PGCs	ENSGALG00000039589
ARL1	2.62851e-09	0.689724	0.902	0.87	4.28579e-05	PGCs	ARL1
CHRAC1	2.63244e-09	0.70165	0.902	0.865	4.2922e-05	PGCs	CHRAC1
NEK3	2.69369e-09	0.544506	0.805	0.487	4.39205e-05	PGCs	NEK3
GYG1	2.84073e-09	0.520735	0.683	0.302	4.63181e-05	PGCs	GYG1
VPS29L	3.00138e-09	0.761407	0.829	0.564	4.89374e-05	PGCs	VPS29L
PGK2	3.24051e-09	0.605447	0.927	0.968	5.28366e-05	PGCs	PGK2
SLC25A6	3.35342e-09	0.917937	0.732	0.478	5.46775e-05	PGCs	SLC25A6
ADCYAP1	3.36211e-09	0.774578	0.756	0.34	5.48192e-05	PGCs	ADCYAP1
ENSGALG00000030552	3.64007e-09	0.314199	0.561	0.215	5.93513e-05	PGCs	ENSGALG00000030552
GNB2L1	3.77985e-09	0.486363	1	0.994	6.16304e-05	PGCs	GNB2L1
ND6	3.78677e-09	0.844486	0.976	0.995	6.17432e-05	PGCs	ND6
RPL15	3.80932e-09	0.51565	1	0.995	6.2111e-05	PGCs	RPL15
GCNT1	3.83912e-09	0.589068	0.707	0.342	6.25968e-05	PGCs	GCNT1
NDUFA5	3.86659e-09	0.641953	0.902	0.905	6.30447e-05	PGCs	NDUFA5
CLSTN1	3.94857e-09	0.574355	0.756	0.414	6.43814e-05	PGCs	CLSTN1
ENSGALG00000001791	3.9713e-09	0.656011	0.659	0.313	6.47521e-05	PGCs	ENSGALG00000001791
GDI1	4.00828e-09	0.685325	0.805	0.601	6.5355e-05	PGCs	GDI1
NDUFB9	4.04018e-09	0.673308	0.902	0.852	6.58752e-05	PGCs	NDUFB9
ENSGALG00000006345	4.05777e-09	0.725513	0.854	0.603	6.61619e-05	PGCs	ENSGALG00000006345
MCAM	4.14253e-09	0.35175	0.634	0.262	6.75439e-05	PGCs	MCAM
TCIM	4.42013e-09	0.407495	0.22	0.04	7.20703e-05	PGCs	TCIM
CENPX	4.6257e-09	0.578336	0.854	0.635	7.5422e-05	PGCs	CENPX
PTBP1	4.78164e-09	0.854021	0.878	0.715	7.79646e-05	PGCs	PTBP1
FGF10	5.84832e-09	0.287732	0.293	0.067	9.53569e-05	PGCs	FGF10
BCL11A	6.01665e-09	0.463877	0.439	0.136	9.81015e-05	PGCs	BCL11A
RPL35	6.51665e-09	0.519694	0.976	0.996	0.000106254	PGCs	RPL35
SEC61G	6.56284e-09	0.79675	0.902	0.875	0.000107007	PGCs	SEC61G
FAM96A	6.72918e-09	0.574455	0.902	0.784	0.000109719	PGCs	FAM96A
ENSGALG00000007976	6.933e-09	0.560051	0.854	0.4	0.000113043	PGCs	ENSGALG00000007976
S1PR1	7.05571e-09	0.423851	0.659	0.323	0.000115043	PGCs	S1PR1
LPAR2	7.27577e-09	0.410435	0.488	0.181	0.000118631	PGCs	LPAR2
MERTK	7.94526e-09	0.301237	0.366	0.104	0.000129547	PGCs	MERTK
MRPS18C	8.03741e-09	0.657722	0.951	0.775	0.00013105	PGCs	MRPS18C
NPM3	8.0789e-09	0.319742	0.366	0.104	0.000131726	PGCs	NPM3
MRPL39	8.49802e-09	0.672693	0.854	0.725	0.00013856	PGCs	MRPL39
OSTF1	9.15069e-09	0.674053	0.854	0.659	0.000149202	PGCs	OSTF1
ENSGALG00000051459	9.1837e-09	0.779494	0.976	0.769	0.00014974	PGCs	ENSGALG00000051459
CD24	9.927e-09	0.610129	0.561	0.244	0.00016186	PGCs	CD24
ENSGALG00000039590	1.02796e-08	0.544978	0.854	0.612	0.000167609	PGCs	ENSGALG00000039590
RSL1D1	1.04481e-08	0.757627	0.854	0.75	0.000170357	PGCs	RSL1D1
ENTPD3	1.10495e-08	0.414232	0.488	0.169	0.000180161	PGCs	ENTPD3
BRIX1	1.12822e-08	0.62325	0.902	0.866	0.000183957	PGCs	BRIX1
TMEM263	1.14095e-08	0.55231	0.927	0.926	0.000186032	PGCs	TMEM263
ENSGALG00000042023	1.14565e-08	0.727928	0.707	0.405	0.000186798	PGCs	ENSGALG00000042023
MYL12A	1.155e-08	0.529637	0.951	0.917	0.000188323	PGCs	MYL12A
UTP23	1.17233e-08	0.701248	0.829	0.743	0.000191148	PGCs	UTP23
TMEM231	1.1925e-08	0.625278	0.805	0.602	0.000194437	PGCs	TMEM231
TUBB6	1.25644e-08	0.725217	0.805	0.572	0.000204862	PGCs	TUBB6
WBP1L	1.36361e-08	0.49916	0.805	0.535	0.000222336	PGCs	WBP1L
ARHGDIB	1.38794e-08	0.302206	0.439	0.146	0.000226304	PGCs	ARHGDIB
SSR3	1.40502e-08	0.768768	0.902	0.84	0.000229088	PGCs	SSR3
ENSGALG00000012410	1.41291e-08	0.649361	0.829	0.526	0.000230375	PGCs	ENSGALG00000012410
PHB	1.41565e-08	0.752227	0.927	0.784	0.000230822	PGCs	PHB
MAPRE1	1.49478e-08	0.555778	0.927	0.942	0.000243724	PGCs	MAPRE1
EIF2S3	1.49619e-08	0.61982	0.902	0.912	0.000243954	PGCs	EIF2S3
PSMA6	1.52589e-08	0.80873	0.902	0.854	0.000248796	PGCs	PSMA6
NDUFS6	1.56899e-08	0.583533	0.805	0.515	0.000255824	PGCs	NDUFS6
LACTB2	1.63742e-08	0.468693	0.78	0.456	0.000266981	PGCs	LACTB2
TSC22D4	1.67741e-08	0.534157	0.415	0.13	0.000273501	PGCs	TSC22D4
HSBP1	1.68122e-08	0.600662	0.927	0.939	0.000274123	PGCs	HSBP1
ENSGALG00000044225	1.71669e-08	0.372849	0.561	0.218	0.000279906	PGCs	ENSGALG00000044225
CAPZA1	1.71871e-08	0.582898	0.902	0.909	0.000280236	PGCs	CAPZA1
TIPRL	1.81963e-08	0.723197	0.829	0.635	0.000296691	PGCs	TIPRL
SELENOK	1.82367e-08	0.729472	0.902	0.822	0.000297349	PGCs	SELENOK
RPN1	2.02607e-08	0.603685	0.951	0.957	0.00033035	PGCs	RPN1
DAP	2.04293e-08	0.749814	0.902	0.888	0.0003331	PGCs	DAP
HHLA2	2.08909e-08	0.613212	0.707	0.389	0.000340626	PGCs	HHLA2
PPIL3	2.13149e-08	0.436549	0.707	0.403	0.00034754	PGCs	PPIL3
EXOSC8	2.1946e-08	0.699145	0.78	0.55	0.00035783	PGCs	EXOSC8
N6AMT1	2.28292e-08	0.866448	0.78	0.468	0.00037223	PGCs	N6AMT1
FIBIN	2.28936e-08	0.479128	0.561	0.237	0.000373279	PGCs	FIBIN
EIF3D	2.44335e-08	0.734184	0.927	0.929	0.000398389	PGCs	EIF3D
BTG2	2.46021e-08	1.17698	0.78	0.448	0.000401137	PGCs	BTG2
ENSGALG00000013528	2.46526e-08	0.463802	0.756	0.368	0.00040196	PGCs	ENSGALG00000013528
RPL5	2.6087e-08	0.456435	1	0.987	0.000425349	PGCs	RPL5
RPS6	2.67853e-08	0.468191	1	0.992	0.000436734	PGCs	RPS6
HSP90AB1	2.77864e-08	0.78299	0.927	0.962	0.000453057	PGCs	HSP90AB1
AKR1B10	2.87348e-08	0.363639	0.463	0.166	0.000468521	PGCs	AKR1B10
DUSP4	2.87524e-08	0.284027	0.488	0.173	0.000468808	PGCs	DUSP4
CYBA	2.94115e-08	0.610325	0.756	0.49	0.000479554	PGCs	CYBA
SLC13A5	3.02498e-08	0.474835	0.707	0.354	0.000493222	PGCs	SLC13A5
FST	3.07906e-08	0.649739	0.659	0.293	0.000502042	PGCs	FST
IMP4	3.239e-08	0.523423	0.854	0.707	0.00052812	PGCs	IMP4
RRN3	3.49775e-08	0.539081	0.805	0.597	0.000570308	PGCs	RRN3
UBE2J2	3.57874e-08	0.555143	0.878	0.824	0.000583514	PGCs	UBE2J2
MRPS21	3.90105e-08	0.612362	0.902	0.895	0.000636067	PGCs	MRPS21
ENSGALG00000015822	4.06192e-08	0.589149	0.659	0.292	0.000662296	PGCs	ENSGALG00000015822
DDX46	4.29912e-08	0.708775	0.976	0.901	0.000700971	PGCs	DDX46
DTD1	4.48277e-08	0.580263	0.854	0.815	0.000730916	PGCs	DTD1
MRM2	4.746e-08	0.451369	0.634	0.296	0.000773836	PGCs	MRM2
CIAO2B	4.74805e-08	0.753891	0.927	0.844	0.00077417	PGCs	CIAO2B
SLC25A1	4.79831e-08	0.360856	0.585	0.266	0.000782365	PGCs	SLC25A1
TRMT6	4.93963e-08	0.602568	0.878	0.708	0.000805406	PGCs	TRMT6
IFNAR1	4.97685e-08	0.610763	0.707	0.411	0.000811476	PGCs	IFNAR1
SPCS1	5.28593e-08	0.692077	0.951	0.882	0.000861871	PGCs	SPCS1
SERINC1	5.40781e-08	0.554907	0.805	0.56	0.000881743	PGCs	SERINC1
COPE	5.43759e-08	0.500912	0.927	0.922	0.000886599	PGCs	COPE
MED30	5.63576e-08	0.683782	0.854	0.733	0.000918911	PGCs	MED30
AP3M2	5.8435e-08	0.536117	0.732	0.471	0.000952783	PGCs	AP3M2
NUP37	5.89494e-08	0.701721	0.829	0.637	0.00096117	PGCs	NUP37
UQCRQ	6.68382e-08	0.545224	0.927	0.907	0.0010898	PGCs	UQCRQ
DRAM2	6.71335e-08	0.588803	0.732	0.499	0.00109461	PGCs	DRAM2
MSN	6.88614e-08	0.670942	0.488	0.2	0.00112278	PGCs	MSN
PUM3	7.66221e-08	0.569796	0.878	0.912	0.00124932	PGCs	PUM3
RSL24D1	7.75516e-08	0.645326	0.902	0.889	0.00126448	PGCs	RSL24D1
PDIA6	8.10186e-08	0.690161	0.927	0.881	0.00132101	PGCs	PDIA6
ENSGALG00000030259	8.57744e-08	0.251223	0.39	0.126	0.00139855	PGCs	ENSGALG00000030259
TXN	8.64434e-08	0.592729	1	0.97	0.00140946	PGCs	TXN
HDDC2	8.65957e-08	0.622453	0.878	0.851	0.00141194	PGCs	HDDC2
PHF5A	9.49596e-08	0.557276	0.854	0.761	0.00154832	PGCs	PHF5A
POLE3	9.67161e-08	0.714735	0.854	0.785	0.00157696	PGCs	POLE3
HSP90B1	9.96208e-08	0.611487	1	0.991	0.00162432	PGCs	HSP90B1
APRT	1.0022e-07	0.452684	0.61	0.289	0.00163408	PGCs	APRT
ZBTB38	1.01747e-07	0.611561	0.927	0.877	0.00165898	PGCs	ZBTB38
ENSGALG00000009603	1.05004e-07	0.549324	0.634	0.277	0.0017121	PGCs	ENSGALG00000009603
ETV5	1.1003e-07	0.479904	0.561	0.252	0.00179403	PGCs	ETV5
RPL14	1.14266e-07	0.41966	1	0.99	0.0018631	PGCs	RPL14
ANXA1	1.15895e-07	0.342244	0.366	0.114	0.00188966	PGCs	ANXA1
PRTG	1.20952e-07	0.592532	0.78	0.409	0.00197212	PGCs	PRTG
PSMA2	1.24615e-07	0.545067	0.927	0.901	0.00203185	PGCs	PSMA2
LLPH	1.2546e-07	0.506177	0.878	0.915	0.00204563	PGCs	LLPH
GCNT2	1.32579e-07	0.474349	0.854	0.568	0.0021617	PGCs	GCNT2
CSTB	1.32883e-07	0.652763	0.878	0.695	0.00216666	PGCs	CSTB
NDUFV2	1.43524e-07	0.636301	0.878	0.838	0.00234016	PGCs	NDUFV2
ENSGALG00000052336	1.47154e-07	0.565503	0.585	0.289	0.00239935	PGCs	ENSGALG00000052336
SMIM20	1.48713e-07	0.564636	0.951	0.821	0.00242477	PGCs	SMIM20
AHCY	1.58087e-07	0.537861	0.805	0.635	0.0025776	PGCs	AHCY
MIF4GD	1.62202e-07	0.5649	0.78	0.575	0.0026447	PGCs	MIF4GD
YBX3	1.63548e-07	0.725095	0.976	0.765	0.00266665	PGCs	YBX3
SUMO1	1.64362e-07	0.657389	0.854	0.66	0.00267992	PGCs	SUMO1
DKC1	1.6819e-07	0.668758	0.902	0.817	0.00274233	PGCs	DKC1
SPTSSA	1.69848e-07	0.590062	0.854	0.538	0.00276937	PGCs	SPTSSA
NDUFA8	1.72794e-07	0.485622	0.902	0.957	0.00281741	PGCs	NDUFA8
TMOD3	1.74224e-07	0.578279	0.805	0.569	0.00284073	PGCs	TMOD3
SAP18	1.76777e-07	0.497063	0.976	0.987	0.00288234	PGCs	SAP18
NUDT21	1.82189e-07	0.649446	0.805	0.615	0.00297059	PGCs	NUDT21
CYB5A	1.84998e-07	0.663196	0.732	0.531	0.00301639	PGCs	CYB5A
BCCIP	1.88526e-07	0.594843	0.805	0.596	0.00307391	PGCs	BCCIP
TMEM167A	1.91074e-07	0.678823	0.927	0.912	0.00311546	PGCs	TMEM167A
SMARCE1	1.97443e-07	0.550509	0.829	0.893	0.00321931	PGCs	SMARCE1
IAH1	2.00753e-07	0.531481	0.854	0.618	0.00327327	PGCs	IAH1
FOPNL	2.03914e-07	0.581677	0.878	0.793	0.00332482	PGCs	FOPNL
BATF3	2.05833e-07	0.560843	0.537	0.231	0.0033561	PGCs	BATF3
RFFL	2.07007e-07	0.506569	0.683	0.414	0.00337525	PGCs	RFFL
EXOSC7	2.09762e-07	0.616458	0.854	0.718	0.00342017	PGCs	EXOSC7
TEN1	2.10628e-07	0.417555	0.829	0.467	0.0034343	PGCs	TEN1
TMEM39B	2.16126e-07	0.397304	0.683	0.379	0.00352393	PGCs	TMEM39B
RND3	2.26508e-07	0.678283	0.854	0.715	0.00369321	PGCs	RND3
GSTM3	2.30517e-07	0.751144	0.878	0.854	0.00375857	PGCs	GSTM3
EIF4A2	2.3806e-07	0.541748	1	0.982	0.00388157	PGCs	EIF4A2
AKR1A1	2.45181e-07	0.604837	0.732	0.445	0.00399768	PGCs	AKR1A1
TTC37	2.52665e-07	0.561838	0.756	0.533	0.0041197	PGCs	TTC37
ARF1	2.56918e-07	0.643185	0.951	0.955	0.00418905	PGCs	ARF1
RIOK2	2.65597e-07	0.532623	0.78	0.597	0.00433055	PGCs	RIOK2
ANAPC15	2.7291e-07	0.581116	0.878	0.742	0.0044498	PGCs	ANAPC15
SEC61A1	2.74084e-07	0.801054	0.756	0.537	0.00446894	PGCs	SEC61A1
CD36	2.76103e-07	0.546658	0.439	0.162	0.00450186	PGCs	CD36
CHMP2B	2.76505e-07	0.575654	0.878	0.705	0.00450841	PGCs	CHMP2B
PDCD5	3.09953e-07	0.490483	0.927	0.929	0.00505379	PGCs	PDCD5
ARHGDIA	3.30119e-07	0.598713	0.756	0.577	0.0053826	PGCs	ARHGDIA
CLIC3	3.32105e-07	0.283401	0.463	0.18	0.00541498	PGCs	CLIC3
CCK	3.52197e-07	0.321181	0.537	0.221	0.00574257	PGCs	CCK
CDC37L1	3.57878e-07	0.494444	0.854	0.808	0.00583519	PGCs	CDC37L1
SDR42E1	3.58041e-07	0.468918	0.756	0.508	0.00583785	PGCs	SDR42E1
ENSGALG00000050669	3.64053e-07	0.592461	0.927	0.886	0.00593589	PGCs	ENSGALG00000050669
SERPINH1	3.71841e-07	0.371098	0.537	0.22	0.00606286	PGCs	SERPINH1
NME3	3.92821e-07	0.826484	0.707	0.442	0.00640495	PGCs	NME3
SLC19A1	3.97066e-07	0.382632	0.659	0.366	0.00647417	PGCs	SLC19A1
ENSGALG00000035369	4.26231e-07	0.493007	0.854	0.818	0.0069497	PGCs	ENSGALG00000035369
THOC7	4.40351e-07	0.579082	0.902	0.792	0.00717992	PGCs	THOC7
DIO2	4.60001e-07	0.269175	0.512	0.203	0.00750031	PGCs	DIO2
SRP19	4.71477e-07	0.784463	0.756	0.639	0.00768744	PGCs	SRP19
FKBP9	4.77616e-07	0.676115	0.902	0.767	0.00778753	PGCs	FKBP9
FBXO32	4.7988e-07	0.579145	0.732	0.437	0.00782444	PGCs	FBXO32
TJP2	4.97035e-07	0.613838	0.805	0.537	0.00810416	PGCs	TJP2
CEBPZOS	5.06781e-07	0.525696	0.805	0.573	0.00826306	PGCs	CEBPZOS
GFRA1	5.25374e-07	0.311021	0.732	0.328	0.00856622	PGCs	GFRA1
RPS27L	5.27246e-07	0.457523	0.683	0.402	0.00859674	PGCs	RPS27L
TRAPPC2L	5.32183e-07	0.549857	0.902	0.801	0.00867725	PGCs	TRAPPC2L
DECR1	5.44204e-07	0.672984	0.732	0.526	0.00887325	PGCs	DECR1
UQCR10	5.5541e-07	0.541891	0.878	0.972	0.00905596	PGCs	UQCR10
NBL1	5.74555e-07	0.316226	0.512	0.216	0.00936811	PGCs	NBL1
SCARB2	5.90689e-07	0.331537	0.317	0.092	0.00963118	PGCs	SCARB2
RAD21	5.99236e-07	0.616644	0.829	0.686	0.00977055	PGCs	RAD21
MAFF	6.06513e-07	0.444189	0.39	0.137	0.00988919	PGCs	MAFF
SOD2	6.07807e-07	0.623806	0.902	0.923	0.00991029	PGCs	SOD2
DERL1	6.10772e-07	0.443104	0.927	0.891	0.00995864	PGCs	DERL1
DSN1	6.16615e-07	0.472855	0.78	0.584	0.0100539	PGCs	DSN1
NSA2	6.17909e-07	0.42963	0.951	0.968	0.010075	PGCs	NSA2
EXOSC9	6.21637e-07	0.563699	0.78	0.698	0.0101358	PGCs	EXOSC9
ENSGALG00000048226	6.37018e-07	0.631948	0.878	0.794	0.0103866	PGCs	ENSGALG00000048226
DERA	6.71473e-07	0.505645	0.659	0.391	0.0109484	PGCs	DERA
APIP	6.87535e-07	0.407705	0.732	0.471	0.0112103	PGCs	APIP
C15H12orf49	7.03851e-07	0.576384	0.683	0.481	0.0114763	PGCs	C15H12orf49
FAM18B1	7.1304e-07	0.555095	0.927	0.824	0.0116261	PGCs	FAM18B1
TARS	7.48017e-07	0.497068	0.854	0.829	0.0121964	PGCs	TARS
SRP9	7.5542e-07	0.68825	0.902	0.866	0.0123171	PGCs	SRP9
RNF13	7.57924e-07	0.494111	0.951	0.883	0.012358	PGCs	RNF13
BAG1	7.62457e-07	0.488341	0.829	0.667	0.0124319	PGCs	BAG1
ABRACL	7.62986e-07	0.637891	0.756	0.605	0.0124405	PGCs	ABRACL
C7orf25	7.89098e-07	0.516076	0.707	0.454	0.0128662	PGCs	C7orf25
TRMT10C	8.12177e-07	0.449312	0.854	0.664	0.0132426	PGCs	TRMT10C
MRPL42	8.23253e-07	0.541496	0.902	0.785	0.0134231	PGCs	MRPL42
TGIF1	8.50897e-07	0.262675	0.341	0.11	0.0138739	PGCs	TGIF1
CCNB1	8.70625e-07	0.57826	0.829	0.718	0.0141955	PGCs	CCNB1
ZNF706	8.87622e-07	0.513421	0.927	0.941	0.0144727	PGCs	ZNF706
TXN2	9.00778e-07	0.605434	0.951	0.82	0.0146872	PGCs	TXN2
TMEM150C	9.39723e-07	0.504403	0.683	0.398	0.0153222	PGCs	TMEM150C
GTF2B	9.82253e-07	0.602982	0.902	0.786	0.0160156	PGCs	GTF2B
NFX1	9.9148e-07	0.588887	0.854	0.633	0.0161661	PGCs	NFX1
AHSA2	9.97343e-07	0.728847	0.878	0.755	0.0162617	PGCs	AHSA2
DNAJB9	9.9767e-07	0.667815	0.829	0.65	0.016267	PGCs	DNAJB9
TUBA1A	9.99055e-07	0.672354	0.537	0.28	0.0162896	PGCs	TUBA1A
RAI14	1.01222e-06	0.444679	0.61	0.311	0.0165043	PGCs	RAI14
EPRS	1.13213e-06	0.523437	0.902	0.896	0.0184593	PGCs	EPRS
LMNA	1.21017e-06	0.641611	0.854	0.751	0.0197318	PGCs	LMNA
ABCG2	1.22981e-06	0.310257	0.561	0.263	0.020052	PGCs	ABCG2
TMSB15B	1.23541e-06	0.741926	0.829	0.579	0.0201433	PGCs	TMSB15B
CCDC112	1.24175e-06	0.57661	0.927	0.863	0.0202467	PGCs	CCDC112
CCT5	1.26957e-06	0.497129	0.927	0.965	0.0207004	PGCs	CCT5
KIAA0319	1.27647e-06	0.46462	0.732	0.424	0.0208129	PGCs	KIAA0319
TMEM192	1.28044e-06	0.622067	0.829	0.77	0.0208775	PGCs	TMEM192
IP6K2	1.28544e-06	0.51434	0.878	0.811	0.0209591	PGCs	IP6K2
PPA1	1.33701e-06	0.481434	0.829	0.7	0.0217999	PGCs	PPA1
COMMD2	1.36056e-06	0.539914	0.878	0.843	0.022184	PGCs	COMMD2
ARPC4	1.37041e-06	0.471124	0.927	0.919	0.0223446	PGCs	ARPC4
SNF8	1.38986e-06	0.532387	0.756	0.521	0.0226616	PGCs	SNF8
LAMP1	1.40448e-06	0.537491	0.902	0.848	0.0229001	PGCs	LAMP1
TTC39A	1.41388e-06	0.604142	0.927	0.808	0.0230534	PGCs	TTC39A
ENSGALG00000017558	1.42669e-06	0.678398	0.829	0.782	0.0232621	PGCs	ENSGALG00000017558
POLR2C	1.42696e-06	0.597295	0.902	0.836	0.0232667	PGCs	POLR2C
C7orf73	1.43052e-06	0.639935	0.732	0.509	0.0233246	PGCs	C7orf73
SDF2L1	1.43713e-06	0.56803	0.78	0.767	0.0234324	PGCs	SDF2L1
RPL7L1	1.44905e-06	0.546657	0.878	0.917	0.0236268	PGCs	RPL7L1
GTPBP10	1.45874e-06	0.546593	0.78	0.538	0.0237847	PGCs	GTPBP10
CTSC	1.5169e-06	0.563727	0.878	0.616	0.024733	PGCs	CTSC
ABCC1	1.52414e-06	0.512494	0.878	0.875	0.0248512	PGCs	ABCC1
LSM1	1.52661e-06	0.461963	0.829	0.641	0.0248913	PGCs	LSM1
HSPA5	1.53542e-06	0.596996	0.951	0.98	0.0250351	PGCs	HSPA5
RANBP1	1.69762e-06	0.561603	0.902	0.931	0.0276796	PGCs	RANBP1
MANSC4	1.71479e-06	0.446096	0.415	0.152	0.0279596	PGCs	MANSC4
STRAP	1.74208e-06	0.477622	0.878	0.793	0.0284046	PGCs	STRAP
ENSGALG00000013512	1.82575e-06	0.479948	0.951	0.963	0.0297689	PGCs	ENSGALG00000013512
SBDS	1.83873e-06	0.677448	0.854	0.9	0.0299806	PGCs	SBDS
GSTK1	1.85102e-06	0.495385	0.707	0.473	0.0301809	PGCs	GSTK1
UBE2N	2.01907e-06	0.526479	0.927	0.928	0.0329209	PGCs	UBE2N
TIMM9	2.0634e-06	0.671228	0.878	0.79	0.0336437	PGCs	TIMM9
POLR3K	2.1281e-06	0.428776	0.634	0.356	0.0346987	PGCs	POLR3K
RPS4Y1	2.23148e-06	0.357555	1	0.995	0.0363843	PGCs	RPS4Y1
SYNJ2BP	2.35397e-06	0.570142	0.829	0.575	0.0383814	PGCs	SYNJ2BP
RPL26L1	2.41955e-06	0.399225	1	0.996	0.0394507	PGCs	RPL26L1
GPBP1L1	2.42411e-06	0.527102	0.902	0.855	0.0395251	PGCs	GPBP1L1
XRN2	2.43668e-06	0.501669	0.902	0.887	0.03973	PGCs	XRN2
ATOX1	2.45287e-06	0.518572	0.78	0.598	0.039994	PGCs	ATOX1
SMIM8	2.50512e-06	0.520616	0.805	0.632	0.040846	PGCs	SMIM8
ENSGALG00000011164	2.52022e-06	0.357335	0.732	0.34	0.0410922	PGCs	ENSGALG00000011164
NDUFA12	2.57025e-06	0.46295	0.951	0.962	0.0419079	PGCs	NDUFA12
CYCS	2.57707e-06	0.656281	0.927	0.889	0.0420192	PGCs	CYCS
ACSM3	2.64576e-06	0.407133	0.366	0.13	0.0431392	PGCs	ACSM3
CHMP6	2.69883e-06	0.547146	0.829	0.758	0.0440045	PGCs	CHMP6
BAK1	2.96602e-06	0.270763	0.561	0.266	0.0483609	PGCs	BAK1
RPS19BP1	3.13123e-06	0.484933	0.78	0.605	0.0510547	PGCs	RPS19BP1
CFAP36	3.13354e-06	0.57278	0.976	0.94	0.0510923	PGCs	CFAP36
UQCRB	3.21777e-06	0.460216	0.927	0.929	0.0524657	PGCs	UQCRB
HEBP1	3.28562e-06	0.512161	0.683	0.407	0.053572	PGCs	HEBP1
ADSL	3.34745e-06	0.580319	0.829	0.752	0.0545802	PGCs	ADSL
BID	3.4039e-06	0.514686	0.805	0.765	0.0555005	PGCs	BID
GLP1R	3.46519e-06	0.256712	0.463	0.188	0.0564999	PGCs	GLP1R
MRPS10	3.49148e-06	0.51348	0.829	0.646	0.0569286	PGCs	MRPS10
ALDH1L2	3.51826e-06	0.633798	0.805	0.673	0.0573652	PGCs	ALDH1L2
TALDO1	3.5232e-06	0.416799	0.683	0.452	0.0574458	PGCs	TALDO1
C1H21ORF91	3.61623e-06	0.427762	0.561	0.269	0.0589626	PGCs	C1H21ORF91
ATP5PF	3.65129e-06	0.544763	0.927	0.958	0.0595342	PGCs	ATP5PF
SF3B6	3.65652e-06	0.605963	0.902	0.84	0.0596196	PGCs	SF3B6
SH3BGRL3	3.72212e-06	0.451119	0.854	0.728	0.0606892	PGCs	SH3BGRL3
LYRM2	3.94175e-06	0.672102	0.854	0.764	0.0642702	PGCs	LYRM2
MAPK12	4.01872e-06	0.394806	0.512	0.219	0.0655252	PGCs	MAPK12
PPIH	4.05407e-06	0.531124	0.902	0.881	0.0661017	PGCs	PPIH
UFM1	4.08129e-06	0.539188	0.829	0.726	0.0665455	PGCs	UFM1
C1D	4.10978e-06	0.515393	0.878	0.846	0.06701	PGCs	C1D
SPRTN	4.34504e-06	0.594103	0.854	0.725	0.0708459	PGCs	SPRTN
ZNF770	4.35975e-06	0.465002	0.707	0.426	0.0710858	PGCs	ZNF770
GUCY1B1	4.78188e-06	0.428296	0.756	0.497	0.0779685	PGCs	GUCY1B1
SDC4	4.85315e-06	0.526966	0.537	0.277	0.0791306	PGCs	SDC4
MICOS13	4.88928e-06	0.501109	0.902	0.837	0.0797198	PGCs	MICOS13
ENSGALG00000007131	4.9248e-06	0.525855	0.902	0.874	0.0802988	PGCs	ENSGALG00000007131
TMEM138	5.24506e-06	0.49159	0.854	0.775	0.0855207	PGCs	TMEM138
C12orf4	5.26888e-06	0.474001	0.756	0.598	0.0859092	PGCs	C12orf4
FECH	5.57671e-06	0.280417	0.683	0.373	0.0909282	PGCs	FECH
NDUFA13	6.08504e-06	0.497905	0.902	0.934	0.0992166	PGCs	NDUFA13
NUP188	6.34759e-06	0.411255	0.634	0.378	0.103497	PGCs	NUP188
TRIB2	6.35834e-06	0.282399	0.659	0.335	0.103673	PGCs	TRIB2
DLD	6.69423e-06	0.481538	0.854	0.747	0.109149	PGCs	DLD
GRAMD1C	7.16479e-06	0.430011	0.756	0.572	0.116822	PGCs	GRAMD1C
FAM213A	7.26506e-06	0.501533	0.707	0.435	0.118457	PGCs	FAM213A
SDHB	7.36902e-06	0.442303	0.902	0.87	0.120152	PGCs	SDHB
RNF7	7.43521e-06	0.531054	0.805	0.69	0.121231	PGCs	RNF7
CCDC12	7.96472e-06	0.530851	0.927	0.811	0.129865	PGCs	CCDC12
NPM1	8.07596e-06	0.354447	0.927	0.986	0.131679	PGCs	NPM1
GABPA	8.11404e-06	0.470924	0.927	0.893	0.132299	PGCs	GABPA
RPL7A	8.23996e-06	0.340825	0.976	0.993	0.134353	PGCs	RPL7A
HADHA	8.56505e-06	0.512841	0.805	0.774	0.139653	PGCs	HADHA
SGF29	8.72839e-06	0.395868	0.732	0.521	0.142316	PGCs	SGF29
CFLAR	8.77796e-06	0.462098	0.707	0.386	0.143125	PGCs	CFLAR
HSPD1	8.79051e-06	0.659228	0.878	0.911	0.143329	PGCs	HSPD1
POLR2H	8.93452e-06	0.443209	0.78	0.636	0.145677	PGCs	POLR2H
MACIR	9.22527e-06	0.490337	0.756	0.619	0.150418	PGCs	MACIR
SMU1	9.3256e-06	0.514446	0.878	0.796	0.152054	PGCs	SMU1
CFAP20	9.42011e-06	0.519946	0.951	0.879	0.153595	PGCs	CFAP20
LYPLAL1	9.6951e-06	0.32521	0.707	0.411	0.158079	PGCs	LYPLAL1
ENSGALG00000012766	9.82436e-06	0.402237	1	0.976	0.160186	PGCs	ENSGALG00000012766
EIF2S1	1.0047e-05	0.5129	0.854	0.876	0.163817	PGCs	EIF2S1
CDK2AP1	1.0068e-05	0.661291	0.854	0.827	0.164159	PGCs	CDK2AP1
ORAI1	1.00719e-05	0.253768	0.512	0.247	0.164222	PGCs	ORAI1
DGKZ	1.01459e-05	0.38541	0.805	0.629	0.16543	PGCs	DGKZ
ZNF106	1.03087e-05	0.319376	0.488	0.233	0.168083	PGCs	ZNF106
IFT20	1.05103e-05	0.570223	0.878	0.916	0.17137	PGCs	IFT20
TRAM1L1	1.06389e-05	0.599532	0.805	0.657	0.173467	PGCs	TRAM1L1
ARPP19	1.07422e-05	0.40313	0.927	0.948	0.175152	PGCs	ARPP19
ENSGALG00000053371	1.09467e-05	0.27154	0.39	0.159	0.178487	PGCs	ENSGALG00000053371
SMCO4	1.09795e-05	0.432868	0.756	0.445	0.179021	PGCs	SMCO4
PRPF38A	1.10106e-05	0.477431	0.805	0.633	0.179528	PGCs	PRPF38A
PPIL4	1.16828e-05	0.348712	0.756	0.504	0.190489	PGCs	PPIL4
ENSGALG00000003836	1.17209e-05	0.434964	0.683	0.46	0.191109	PGCs	ENSGALG00000003836
ENSGALG00000030718	1.17233e-05	0.495474	0.829	0.638	0.191148	PGCs	ENSGALG00000030718
CRCP	1.17687e-05	0.568089	0.927	0.895	0.191889	PGCs	CRCP
PDIA4	1.1797e-05	0.543282	0.732	0.475	0.19235	PGCs	PDIA4
NCBP3	1.18707e-05	0.489443	0.805	0.698	0.193552	PGCs	NCBP3
TBC1D1	1.21486e-05	0.255487	0.488	0.22	0.198083	PGCs	TBC1D1
CALB2	1.22051e-05	0.583865	0.463	0.217	0.199004	PGCs	CALB2
TSPAN6	1.2762e-05	0.527202	0.707	0.572	0.208084	PGCs	TSPAN6
ENSGALG00000007007	1.28519e-05	0.482941	0.561	0.304	0.20955	PGCs	ENSGALG00000007007
WDR1	1.29013e-05	0.425075	0.902	0.732	0.210356	PGCs	WDR1
MINOS1	1.30726e-05	0.519831	0.902	0.918	0.213149	PGCs	MINOS1
BPGM	1.34073e-05	0.468246	0.756	0.541	0.218606	PGCs	BPGM
RAB33B	1.36989e-05	0.48256	0.585	0.351	0.223361	PGCs	RAB33B
KIAA1671	1.3752e-05	0.670856	0.829	0.639	0.224226	PGCs	KIAA1671
ENY2	1.4549e-05	0.570077	0.854	0.835	0.237221	PGCs	ENY2
ENSGALG00000011687	1.48657e-05	0.959034	0.683	0.429	0.242385	PGCs	ENSGALG00000011687
CROT	1.52137e-05	0.506414	0.878	0.821	0.248059	PGCs	CROT
TPM2	1.53011e-05	0.48761	0.439	0.209	0.249484	PGCs	TPM2
ZNF277	1.53667e-05	0.599304	0.756	0.591	0.250555	PGCs	ZNF277
CDC5L	1.61097e-05	0.412259	0.927	0.965	0.262669	PGCs	CDC5L
LMO7	1.69331e-05	0.367964	0.829	0.538	0.276094	PGCs	LMO7
PARP1	1.70788e-05	0.424304	0.878	0.949	0.27847	PGCs	PARP1
DNAJC28	1.71871e-05	0.561023	0.707	0.502	0.280235	PGCs	DNAJC28
TM6SF1	1.72521e-05	0.369004	0.463	0.221	0.281296	PGCs	TM6SF1
SEPT2L	1.78944e-05	0.605789	0.805	0.708	0.291769	PGCs	SEPT2L
ZNF622	1.84272e-05	0.466614	0.756	0.558	0.300455	PGCs	ZNF622
MAP7D3	1.87817e-05	0.498267	0.878	0.848	0.306236	PGCs	MAP7D3
MAP1LC3B	1.88173e-05	0.508413	0.878	0.776	0.306815	PGCs	MAP1LC3B
COX7B	1.8896e-05	0.337544	0.927	0.965	0.308099	PGCs	COX7B
ABCE1	1.89985e-05	0.477196	0.854	0.913	0.309771	PGCs	ABCE1
ENSGALG00000000629	1.94316e-05	0.437367	0.927	0.923	0.316832	PGCs	ENSGALG00000000629
PHTF1	1.94853e-05	0.675657	0.707	0.503	0.317707	PGCs	PHTF1
ARSK	2.03915e-05	0.281009	0.61	0.35	0.332484	PGCs	ARSK
GLRX2	2.04834e-05	0.521302	0.585	0.361	0.333982	PGCs	GLRX2
ANGPT2	2.06098e-05	0.28794	0.366	0.145	0.336042	PGCs	ANGPT2
GPI	2.06335e-05	0.513658	0.878	0.877	0.33643	PGCs	GPI
G3BP2	2.07081e-05	0.440118	0.878	0.844	0.337645	PGCs	G3BP2
HSBP1L1	2.08623e-05	0.464634	0.732	0.531	0.34016	PGCs	HSBP1L1
TMEM50A	2.12107e-05	0.580849	0.878	0.795	0.34584	PGCs	TMEM50A
DGCR6	2.12282e-05	0.500897	0.878	0.765	0.346126	PGCs	DGCR6
XRCC5	2.13296e-05	0.395418	0.732	0.464	0.34778	PGCs	XRCC5
ATP5J2	2.16054e-05	0.335558	0.902	0.963	0.352276	PGCs	ATP5J2
PNRC2	2.17199e-05	0.455687	0.78	0.625	0.354143	PGCs	PNRC2
SHFM1	2.26817e-05	0.423933	0.902	0.959	0.369826	PGCs	SHFM1
MED18	2.33847e-05	0.493279	0.78	0.569	0.381288	PGCs	MED18
MED21	2.42309e-05	0.455183	0.756	0.551	0.395085	PGCs	MED21
DNAJA1	2.51556e-05	0.403916	0.976	0.99	0.410162	PGCs	DNAJA1
SNRPN	2.57707e-05	0.509045	0.878	0.86	0.420191	PGCs	SNRPN
PPIP5K2	2.60139e-05	0.541294	0.878	0.777	0.424157	PGCs	PPIP5K2
C5H14orf166	2.60527e-05	0.396325	0.902	0.929	0.424789	PGCs	C5H14orf166
C9orf64	2.61243e-05	0.526715	0.854	0.716	0.425956	PGCs	C9orf64
GSS	2.65457e-05	0.456258	0.61	0.426	0.432828	PGCs	GSS
CA3B	2.67179e-05	0.509271	0.854	0.744	0.435635	PGCs	CA3B
PLBD1	2.67656e-05	0.602467	0.659	0.429	0.436412	PGCs	PLBD1
NOP58	2.69941e-05	0.52736	0.854	0.85	0.440139	PGCs	NOP58
MGMT	2.71433e-05	0.681339	0.927	0.833	0.442571	PGCs	MGMT
UNG	2.73265e-05	0.414444	0.927	0.834	0.445559	PGCs	UNG
ZNF639	2.73498e-05	0.336885	0.756	0.517	0.445938	PGCs	ZNF639
POLD3	2.74904e-05	0.477776	0.829	0.705	0.44823	PGCs	POLD3
LRRN4	2.75279e-05	0.420937	0.39	0.162	0.448842	PGCs	LRRN4
COA7	2.81548e-05	0.318645	0.585	0.337	0.459064	PGCs	COA7
UCK1	2.86099e-05	0.300779	0.512	0.268	0.466485	PGCs	UCK1
RHOA	2.92007e-05	0.362679	0.976	0.979	0.476117	PGCs	RHOA
ENSGALG00000006056	2.92737e-05	0.488999	0.902	0.849	0.477308	PGCs	ENSGALG00000006056
KLHL42	2.98997e-05	0.29535	0.415	0.185	0.487514	PGCs	KLHL42
CRMP1	2.99493e-05	0.267522	0.439	0.199	0.488323	PGCs	CRMP1
PPT1	3.04103e-05	0.250967	0.585	0.318	0.49584	PGCs	PPT1
POLR2I	3.14053e-05	0.472005	0.854	0.829	0.512063	PGCs	POLR2I
FBXO48	3.16289e-05	0.25968	0.634	0.375	0.515709	PGCs	FBXO48
MED10	3.17761e-05	0.350783	0.902	0.857	0.518109	PGCs	MED10
NEIL2	3.18196e-05	0.34789	0.512	0.242	0.518818	PGCs	NEIL2
ATP5G3	3.18883e-05	0.444224	0.951	0.964	0.519939	PGCs	ATP5G3
PFDN4	3.2312e-05	0.391047	0.902	0.951	0.526848	PGCs	PFDN4
ENSGALG00000010901	3.28855e-05	0.636538	0.683	0.34	0.536198	PGCs	ENSGALG00000010901
SERTM1	3.29051e-05	0.408996	0.585	0.327	0.536518	PGCs	SERTM1
KLF6	3.30842e-05	0.409783	0.488	0.237	0.539438	PGCs	KLF6
CTNS	3.32705e-05	0.315854	0.439	0.205	0.542476	PGCs	CTNS
TEX30	3.36531e-05	0.474395	0.756	0.55	0.548713	PGCs	TEX30
COMMD8	3.42605e-05	0.4031	0.829	0.719	0.558618	PGCs	COMMD8
RTCB	3.43831e-05	0.412976	0.756	0.685	0.560616	PGCs	RTCB
COX17	3.50316e-05	0.453195	0.878	0.919	0.57119	PGCs	COX17
HACD3	3.53498e-05	0.384736	0.878	0.733	0.576379	PGCs	HACD3
ST3GAL1	3.66742e-05	0.336742	0.732	0.486	0.597973	PGCs	ST3GAL1
LTA4H	3.69666e-05	0.27845	0.659	0.393	0.602741	PGCs	LTA4H
CD200	3.76396e-05	0.256609	0.634	0.347	0.613714	PGCs	CD200
PTTG1IP	3.76711e-05	0.465406	0.707	0.464	0.614227	PGCs	PTTG1IP
ZFAND6	3.94051e-05	0.465537	0.829	0.819	0.642501	PGCs	ZFAND6
TMEM69	4.12356e-05	0.341035	0.61	0.379	0.672347	PGCs	TMEM69
CNDP2	4.13442e-05	0.4562	0.805	0.685	0.674117	PGCs	CNDP2
GPR85	4.15659e-05	0.356487	0.756	0.508	0.677733	PGCs	GPR85
DCAF12L2	4.25667e-05	0.555693	0.78	0.775	0.69405	PGCs	DCAF12L2
ENSGALG00000034591	4.28434e-05	0.460349	0.805	0.568	0.698562	PGCs	ENSGALG00000034591
RIOK3	4.32746e-05	0.438402	0.732	0.591	0.705593	PGCs	RIOK3
CD151	4.49379e-05	0.310296	0.683	0.427	0.732712	PGCs	CD151
RPS10	4.54628e-05	0.334042	0.976	0.994	0.741271	PGCs	RPS10
PDGFA	4.56293e-05	0.340097	0.585	0.303	0.743986	PGCs	PDGFA
ORC2	4.57865e-05	0.583752	0.854	0.692	0.746548	PGCs	ORC2
CNIH4	4.91141e-05	0.307464	0.634	0.385	0.800805	PGCs	CNIH4
ENSGALG00000041812	4.94149e-05	0.358939	0.927	0.974	0.805711	PGCs	ENSGALG00000041812
CCDC90B	4.99913e-05	0.374109	0.805	0.653	0.815109	PGCs	CCDC90B
ACOT13	5.10496e-05	0.432761	0.829	0.753	0.832364	PGCs	ACOT13
SCAMP5	5.248e-05	0.374202	0.878	0.832	0.855687	PGCs	SCAMP5
TRERF1	5.25273e-05	0.267342	0.561	0.281	0.856458	PGCs	TRERF1
ANKRA2	5.2959e-05	0.424725	0.878	0.766	0.863497	PGCs	ANKRA2
RNF34	5.447e-05	0.509998	0.683	0.488	0.888134	PGCs	RNF34
ZBTB25	5.74449e-05	0.288771	0.317	0.125	0.936639	PGCs	ZBTB25
RFC4	5.792e-05	0.56792	0.732	0.551	0.944386	PGCs	RFC4
SKP1	5.799e-05	0.467851	0.902	0.952	0.945527	PGCs	SKP1
MBTPS1	5.83972e-05	0.48203	0.854	0.818	0.952166	PGCs	MBTPS1
POLR2D	5.9179e-05	0.579339	0.829	0.736	0.964913	PGCs	POLR2D
PDP1	6.00747e-05	0.515436	0.585	0.381	0.979518	PGCs	PDP1
CINP	6.00777e-05	0.450383	0.707	0.559	0.979568	PGCs	CINP
ENSGALG00000033780	6.11014e-05	0.494035	0.61	0.381	0.996258	PGCs	ENSGALG00000033780
TP53INP1	6.12672e-05	0.478426	0.659	0.457	0.998962	PGCs	TP53INP1
TCEA2	6.1354e-05	0.412648	0.878	0.832	1	PGCs	TCEA2
SBNO1	6.43682e-05	0.365022	0.976	0.974	1	PGCs	SBNO1
TPPP	6.4716e-05	0.486623	0.707	0.427	1	PGCs	TPPP
CYP17A1	6.65674e-05	0.742548	0.415	0.177	1	PGCs	CYP17A1
WASHC3	6.7071e-05	0.588297	0.805	0.635	1	PGCs	WASHC3
PSMA7	6.78258e-05	0.520227	0.902	0.958	1	PGCs	PSMA7
ENSGALG00000041514	6.78768e-05	0.670534	0.854	0.808	1	PGCs	ENSGALG00000041514
UPP1	6.9771e-05	0.583484	0.634	0.423	1	PGCs	UPP1
TMC7	7.05575e-05	0.353469	0.78	0.65	1	PGCs	TMC7
MRPL22	7.08664e-05	0.405964	0.805	0.699	1	PGCs	MRPL22
NIP7	7.41716e-05	0.48321	0.829	0.678	1	PGCs	NIP7
SNRPGP15	7.51911e-05	0.546767	0.951	0.954	1	PGCs	SNRPGP15
ZMPSTE24	7.8099e-05	0.503896	0.78	0.662	1	PGCs	ZMPSTE24
ACTR8	7.86645e-05	0.357309	0.78	0.579	1	PGCs	ACTR8
CCPG1	7.97782e-05	0.455991	0.927	0.943	1	PGCs	CCPG1
ADAL	8.02818e-05	0.516526	0.829	0.813	1	PGCs	ADAL
ZNF830	8.11813e-05	0.501521	0.805	0.702	1	PGCs	ZNF830
EBNA1BP2	8.1802e-05	0.370205	0.976	0.956	1	PGCs	EBNA1BP2
NAF1	8.25011e-05	0.4347	0.878	0.823	1	PGCs	NAF1
FBXO15	8.4402e-05	0.414792	0.854	0.689	1	PGCs	FBXO15
RARS	8.57456e-05	0.459242	0.878	0.774	1	PGCs	RARS
MRPL45	8.69453e-05	0.332344	0.707	0.547	1	PGCs	MRPL45
TCOF1	9.00005e-05	0.435222	0.902	0.859	1	PGCs	TCOF1
DDX49	9.02782e-05	0.417256	0.78	0.655	1	PGCs	DDX49
CHMP5	9.10633e-05	0.445255	0.902	0.89	1	PGCs	CHMP5
SRSF5A	9.10728e-05	0.495727	0.829	0.749	1	PGCs	SRSF5A
PSMG1	9.18879e-05	0.417602	0.927	0.922	1	PGCs	PSMG1
RBM46	9.21679e-05	0.393151	0.902	0.922	1	PGCs	RBM46
ENSGALG00000016760	9.2905e-05	0.51956	0.854	0.819	1	PGCs	ENSGALG00000016760
SLC31A1	9.44186e-05	0.419299	0.78	0.598	1	PGCs	SLC31A1
RFC2	9.44857e-05	0.286468	0.683	0.439	1	PGCs	RFC2
MRPS6	9.62031e-05	0.458824	0.927	0.87	1	PGCs	MRPS6
NUF2	9.62811e-05	0.317813	0.78	0.621	1	PGCs	NUF2
ENSGALG00000047988	9.81314e-05	0.343092	0.341	0.145	1	PGCs	ENSGALG00000047988
EIF3E	9.82491e-05	0.368422	0.902	0.961	1	PGCs	EIF3E
MRPS34	0.00010008	0.53426	0.829	0.701	1	PGCs	MRPS34
SCAMP4	0.000101293	0.33897	0.537	0.334	1	PGCs	SCAMP4
COL9A1	0.000101509	0.43214	0.854	0.526	1	PGCs	COL9A1
ENSGALG00000002042	0.000105882	0.567646	0.878	0.923	1	PGCs	ENSGALG00000002042
RPL31	0.000107628	0.276436	0.976	0.993	1	PGCs	RPL31
TOB2	0.000108798	0.370464	0.927	0.87	1	PGCs	TOB2
ACO2	0.000108972	0.508067	0.902	0.877	1	PGCs	ACO2
ENSGALG00000030808	0.000109059	0.47179	0.829	0.725	1	PGCs	ENSGALG00000030808
EIF5	0.000109502	0.362252	0.951	0.979	1	PGCs	EIF5
PENK	0.000110653	0.433083	0.805	0.545	1	PGCs	PENK
SMPD2	0.000113094	0.289415	0.561	0.346	1	PGCs	SMPD2
STMN2	0.000115179	0.441927	0.805	0.629	1	PGCs	STMN2
CEP89	0.000116955	0.316198	0.659	0.444	1	PGCs	CEP89
FKBP3	0.000117048	0.511854	0.878	0.882	1	PGCs	FKBP3
DPYS	0.000117806	0.306971	0.829	0.684	1	PGCs	DPYS
UQCRHL	0.000117809	0.507165	0.927	0.962	1	PGCs	UQCRHL
STON1	0.000117951	0.438955	0.756	0.62	1	PGCs	STON1
AP2M1	0.000123595	0.464447	0.878	0.831	1	PGCs	AP2M1
ANAPC7	0.000123873	0.40069	0.829	0.783	1	PGCs	ANAPC7
LRP2BP	0.000126104	0.800446	0.439	0.235	1	PGCs	LRP2BP
AGO3	0.00013024	0.357873	0.78	0.683	1	PGCs	AGO3
TSPAN13	0.000131159	0.444781	0.537	0.325	1	PGCs	TSPAN13
CAST	0.000132244	0.403826	0.61	0.41	1	PGCs	CAST
ENSGALG00000016651	0.000133403	0.361554	0.512	0.308	1	PGCs	ENSGALG00000016651
CCDC93	0.000135212	0.506938	0.78	0.63	1	PGCs	CCDC93
MED31	0.000135578	0.478459	0.854	0.69	1	PGCs	MED31
TEX264	0.000137019	0.336964	0.78	0.602	1	PGCs	TEX264
ENSGALG00000045953	0.000137678	0.404912	0.683	0.517	1	PGCs	ENSGALG00000045953
UBE2F	0.00013804	0.375948	0.878	0.944	1	PGCs	UBE2F
PGM1	0.00013834	0.260967	0.366	0.165	1	PGCs	PGM1
GPATCH11	0.000138441	0.635346	0.951	0.815	1	PGCs	GPATCH11
BZW1	0.000139818	0.487415	0.927	0.86	1	PGCs	BZW1
ENSGALG00000008738	0.000141038	0.45048	0.683	0.516	1	PGCs	ENSGALG00000008738
SURF1	0.000141271	0.301127	0.683	0.481	1	PGCs	SURF1
WRB	0.000142501	0.484834	0.878	0.798	1	PGCs	WRB
TAF13	0.000144085	0.468132	0.902	0.826	1	PGCs	TAF13
UEVLD	0.000144656	0.386624	0.561	0.35	1	PGCs	UEVLD
DUSP1	0.000150412	0.374331	0.439	0.228	1	PGCs	DUSP1
2024-09-06	0.000153439	0.463545	0.951	0.937	1	PGCs	2024-09-06
SGK3	0.000153561	0.367664	0.756	0.531	1	PGCs	SGK3
VAPB	0.000155259	0.517003	0.878	0.794	1	PGCs	VAPB
SF3A2	0.00015587	0.392478	0.805	0.737	1	PGCs	SF3A2
CDK6	0.00015636	0.499834	0.902	0.77	1	PGCs	CDK6
SGK1	0.000158496	0.548851	0.634	0.359	1	PGCs	SGK1
SHTN1	0.000158569	0.439591	0.78	0.658	1	PGCs	SHTN1
ZFAND1	0.000158975	0.495123	0.756	0.569	1	PGCs	ZFAND1
ENSGALG00000009959	0.000163517	0.498223	0.732	0.595	1	PGCs	ENSGALG00000009959
FRZB	0.000164008	0.450787	0.463	0.257	1	PGCs	FRZB
FADS1	0.000165778	0.384635	0.634	0.457	1	PGCs	FADS1
AMD1	0.000165966	0.327746	0.683	0.46	1	PGCs	AMD1
NEFM	0.000169053	0.671891	0.512	0.307	1	PGCs	NEFM
UBE2D3	0.00016906	0.479717	0.951	0.871	1	PGCs	UBE2D3
PDCD6	0.000176259	0.348483	0.756	0.618	1	PGCs	PDCD6
B4GALT2	0.000176314	0.385868	0.829	0.8	1	PGCs	B4GALT2
DHRS4	0.000178879	0.372043	0.878	0.747	1	PGCs	DHRS4
ENSGALG00000006794	0.000185664	0.410917	0.829	0.719	1	PGCs	ENSGALG00000006794
TNFRSF11B	0.000190187	0.383284	0.415	0.205	1	PGCs	TNFRSF11B
ENSGALG00000009879	0.000191409	0.484351	0.878	0.799	1	PGCs	ENSGALG00000009879
HBP1	0.000193742	0.458874	0.634	0.511	1	PGCs	HBP1
SLC38A1	0.000194572	0.250905	0.634	0.336	1	PGCs	SLC38A1
G0S2	0.000198123	0.313527	0.293	0.118	1	PGCs	G0S2
SUCLG2	0.000199617	0.386919	0.61	0.363	1	PGCs	SUCLG2
MKKS	0.000203068	0.421218	0.829	0.75	1	PGCs	MKKS
UTP6	0.000204618	0.348867	0.854	0.822	1	PGCs	UTP6
DCAF13	0.0002061	0.460275	0.805	0.815	1	PGCs	DCAF13
TNS1	0.000208399	0.507551	0.659	0.432	1	PGCs	TNS1
C3orf38	0.000211236	0.395676	0.78	0.694	1	PGCs	C3orf38
ENSGALG00000030086	0.000211874	0.362949	0.976	0.96	1	PGCs	ENSGALG00000030086
CEBPZ	0.000214072	0.380935	0.805	0.86	1	PGCs	CEBPZ
LASP1	0.000214196	0.369685	0.439	0.229	1	PGCs	LASP1
GNPDA1	0.000214973	0.287475	0.61	0.377	1	PGCs	GNPDA1
GABARAPL1	0.000215895	0.382117	0.756	0.59	1	PGCs	GABARAPL1
TSG101	0.000216662	0.480552	0.854	0.798	1	PGCs	TSG101
NEMP2	0.000218293	0.424679	0.829	0.668	1	PGCs	NEMP2
PAFAH1B2	0.000222704	0.338222	0.902	0.882	1	PGCs	PAFAH1B2
CCND3	0.000228727	0.336231	0.854	0.628	1	PGCs	CCND3
MGAT3	0.000230373	0.395757	0.366	0.158	1	PGCs	MGAT3
SNX32	0.000240062	0.403817	0.829	0.7	1	PGCs	SNX32
EIF2D	0.000245248	0.312449	0.756	0.548	1	PGCs	EIF2D
CRBN	0.000248068	0.269178	0.537	0.33	1	PGCs	CRBN
FBLN1	0.000250043	0.251195	0.732	0.464	1	PGCs	FBLN1
PSMB2	0.00025046	0.339356	0.927	0.935	1	PGCs	PSMB2
ENSGALG00000006009	0.000253297	0.279247	0.341	0.147	1	PGCs	ENSGALG00000006009
MACC1	0.000257209	0.286209	0.22	0.075	1	PGCs	MACC1
QDPR	0.000259683	0.483009	0.732	0.651	1	PGCs	QDPR
NARS	0.000268945	0.523043	0.854	0.862	1	PGCs	NARS
LSM10	0.000269597	0.294944	0.634	0.45	1	PGCs	LSM10
IRF1	0.000272087	0.459133	0.171	0.048	1	PGCs	IRF1
ENSGALG00000005753	0.00027644	0.36049	0.927	0.885	1	PGCs	ENSGALG00000005753
MTPN	0.000280026	0.503663	0.805	0.673	1	PGCs	MTPN
DPY30	0.000281663	0.466674	0.878	0.855	1	PGCs	DPY30
ZDHHC13	0.000282056	0.652285	0.732	0.565	1	PGCs	ZDHHC13
ENSGALG00000049587	0.000298132	0.271248	0.39	0.195	1	PGCs	ENSGALG00000049587
SIKE1	0.000305679	0.445671	0.902	0.691	1	PGCs	SIKE1
ENSGALG00000015805	0.000306212	0.290769	0.854	0.792	1	PGCs	ENSGALG00000015805
ENSGALG00000013765	0.000308864	0.472466	0.683	0.573	1	PGCs	ENSGALG00000013765
ZNF518B	0.00030958	0.39735	0.78	0.645	1	PGCs	ZNF518B
PSAP	0.000316029	0.265607	0.61	0.387	1	PGCs	PSAP
RAB35	0.000325698	0.273605	0.61	0.405	1	PGCs	RAB35
TRAPPC6A	0.000330633	0.344665	0.683	0.537	1	PGCs	TRAPPC6A
SEC11A	0.000332554	0.448404	0.902	0.819	1	PGCs	SEC11A
IKBIP	0.000332852	0.259981	0.683	0.464	1	PGCs	IKBIP
COA6	0.000336705	0.443555	0.78	0.661	1	PGCs	COA6
DUS4L	0.000339096	0.516326	0.732	0.576	1	PGCs	DUS4L
CCDC66	0.000346276	0.329665	0.659	0.464	1	PGCs	CCDC66
UBE2L3	0.000346744	0.304471	0.854	0.895	1	PGCs	UBE2L3
ASAH1	0.000354735	0.477178	0.707	0.519	1	PGCs	ASAH1
EMP2	0.000355145	0.35674	0.805	0.596	1	PGCs	EMP2
RPL27	0.000355343	0.314162	0.976	0.988	1	PGCs	RPL27
ENSGALG00000041422	0.000363737	0.498648	0.927	0.923	1	PGCs	ENSGALG00000041422
TMEM267	0.000371086	0.46996	0.683	0.546	1	PGCs	TMEM267
CHN1	0.00038138	0.456703	0.878	0.744	1	PGCs	CHN1
UMAD1	0.000383324	0.296053	0.732	0.557	1	PGCs	UMAD1
SQSTM1	0.000384517	0.493303	0.878	0.891	1	PGCs	SQSTM1
ENSGALG00000036935	0.00038845	0.664414	0.756	0.726	1	PGCs	ENSGALG00000036935
FASN	0.000391024	0.424025	0.878	0.849	1	PGCs	FASN
PLAT	0.000391534	0.269235	0.463	0.253	1	PGCs	PLAT
AURKAIP1	0.000397081	0.318291	0.829	0.77	1	PGCs	AURKAIP1
SCD	0.000399812	0.424866	0.659	0.425	1	PGCs	SCD
ENSGALG00000055058	0.000413465	0.254008	0.244	0.09	1	PGCs	ENSGALG00000055058
GTF2A1L	0.000414847	0.492132	0.805	0.673	1	PGCs	GTF2A1L
GFPT2	0.00041618	0.484189	0.561	0.34	1	PGCs	GFPT2
COMMD7	0.000422754	0.386145	0.902	0.861	1	PGCs	COMMD7
PSMC6	0.00042678	0.361171	0.902	0.904	1	PGCs	PSMC6
RNASET2	0.000435469	0.311263	0.61	0.407	1	PGCs	RNASET2
IFT52	0.000442882	0.418058	0.829	0.823	1	PGCs	IFT52
ENSGALG00000038635	0.000459036	0.366297	0.659	0.468	1	PGCs	ENSGALG00000038635
MRPL53	0.000460073	0.428939	0.878	0.893	1	PGCs	MRPL53
LIPT1	0.0004616	0.430443	0.585	0.4	1	PGCs	LIPT1
MRPS26	0.000465193	0.308538	0.927	0.922	1	PGCs	MRPS26
EIF4G2	0.00046754	0.345137	0.927	0.964	1	PGCs	EIF4G2
AKAP17A	0.000467613	0.415029	0.805	0.723	1	PGCs	AKAP17A
ENSGALG00000021174	0.000473998	0.344718	0.634	0.475	1	PGCs	ENSGALG00000021174
GRPEL1	0.000474229	0.352303	0.659	0.561	1	PGCs	GRPEL1
FAHD1	0.0004819	0.311205	0.439	0.249	1	PGCs	FAHD1
PCGF6	0.000490037	0.456173	0.829	0.739	1	PGCs	PCGF6
EIF2A	0.000496747	0.391718	0.78	0.717	1	PGCs	EIF2A
PCDHGC3	0.000498918	0.382868	0.317	0.142	1	PGCs	PCDHGC3
ZNF451	0.000500575	0.313011	0.902	0.879	1	PGCs	ZNF451
PLEKHA3	0.00050318	0.589623	0.927	0.916	1	PGCs	PLEKHA3
ASMTL	0.000515422	0.403144	0.683	0.492	1	PGCs	ASMTL
LNPEP	0.000525915	0.323393	0.683	0.457	1	PGCs	LNPEP
TMEM258	0.000526942	0.294047	0.878	0.934	1	PGCs	TMEM258
FBXL3	0.000533056	0.389772	0.878	0.706	1	PGCs	FBXL3
ENSGALG00000040833	0.000533521	0.322043	0.78	0.674	1	PGCs	ENSGALG00000040833
CNOT9	0.00054306	0.384786	0.78	0.681	1	PGCs	CNOT9
LIMD2	0.000545965	0.266982	0.463	0.258	1	PGCs	LIMD2
RWDD3	0.000547676	0.337315	0.805	0.673	1	PGCs	RWDD3
AP1M1	0.000555714	0.328651	0.683	0.546	1	PGCs	AP1M1
JHY	0.000556757	0.310498	0.439	0.243	1	PGCs	JHY
CARD11	0.000562385	0.293566	0.341	0.164	1	PGCs	CARD11
C2H8ORF22	0.000563614	0.256484	0.488	0.252	1	PGCs	C2H8ORF22
NIF3L1	0.000567101	0.343227	0.561	0.375	1	PGCs	NIF3L1
PCMTD2	0.000571627	0.381011	0.683	0.565	1	PGCs	PCMTD2
ENSGALG00000020523	0.000582788	0.31551	0.683	0.49	1	PGCs	ENSGALG00000020523
MYB	0.000609908	0.394035	0.317	0.145	1	PGCs	MYB
CLTCL1	0.000615201	0.301278	0.561	0.343	1	PGCs	CLTCL1
MRPS33	0.000616889	0.448814	0.902	0.919	1	PGCs	MRPS33
PSMA1	0.000617884	0.283324	0.707	0.516	1	PGCs	PSMA1
OSGIN2	0.000618918	0.332832	0.561	0.371	1	PGCs	OSGIN2
LEPROTL1	0.000624175	0.471054	0.78	0.752	1	PGCs	LEPROTL1
TAF15	0.00064052	0.315457	0.878	0.846	1	PGCs	TAF15
CREBRF	0.000654595	0.404017	0.756	0.722	1	PGCs	CREBRF
EHD3	0.000654963	0.380466	0.951	0.921	1	PGCs	EHD3
COX20	0.000673966	0.625511	0.829	0.759	1	PGCs	COX20
LSM8	0.000674511	0.413905	0.878	0.907	1	PGCs	LSM8
BTBD7	0.000692821	0.372441	0.683	0.526	1	PGCs	BTBD7
TEKT1	0.000702353	0.421353	0.707	0.557	1	PGCs	TEKT1
EAPP	0.000705621	0.359297	0.78	0.665	1	PGCs	EAPP
MTHFSD	0.00073335	0.276485	0.61	0.391	1	PGCs	MTHFSD
TTLL12	0.000735328	0.289185	0.854	0.76	1	PGCs	TTLL12
FKBP4	0.000756027	0.37787	0.951	0.973	1	PGCs	FKBP4
POT1	0.000757476	0.372018	0.683	0.513	1	PGCs	POT1
CETN1	0.000761427	0.361373	0.927	0.938	1	PGCs	CETN1
ENSGALG00000041973	0.000761737	0.286922	0.585	0.416	1	PGCs	ENSGALG00000041973
ENSGALG00000031298	0.000771427	0.294073	0.634	0.448	1	PGCs	ENSGALG00000031298
CCDC80	0.000772024	0.277949	0.22	0.083	1	PGCs	CCDC80
ENSGALG00000044632	0.000792692	0.276614	0.415	0.223	1	PGCs	ENSGALG00000044632
PGM3	0.000801386	0.284157	0.439	0.244	1	PGCs	PGM3
TMEM106B	0.000829615	0.291331	0.707	0.501	1	PGCs	TMEM106B
SURF4	0.000831814	0.352562	0.78	0.705	1	PGCs	SURF4
SGTA	0.000835158	0.375774	0.78	0.693	1	PGCs	SGTA
CYB5R1	0.000839593	0.258921	0.634	0.416	1	PGCs	CYB5R1
TAX1BP3	0.000841136	0.360298	0.585	0.417	1	PGCs	TAX1BP3
GNPDA2	0.000842315	0.412979	0.585	0.424	1	PGCs	GNPDA2
FN3KRP	0.000842802	0.329208	0.756	0.607	1	PGCs	FN3KRP
LYPD6B	0.000851395	0.266759	0.39	0.204	1	PGCs	LYPD6B
SEPTIN2	0.000863993	0.492259	0.439	0.254	1	PGCs	SEPTIN2
ACTB	0.000865449	0.478879	1	0.98	1	PGCs	ACTB
PPEF1	0.000880397	0.251649	0.659	0.4	1	PGCs	PPEF1
LZIC	0.000890704	0.319297	0.78	0.722	1	PGCs	LZIC
CCDC18	0.000901208	0.376315	0.732	0.632	1	PGCs	CCDC18
SLC34A2	0.00091325	0.340403	0.488	0.28	1	PGCs	SLC34A2
LEO1	0.000916639	0.385153	0.756	0.652	1	PGCs	LEO1
POLR3H	0.000922614	0.295678	0.634	0.496	1	PGCs	POLR3H
CCND2	0.000925005	0.406038	0.976	0.948	1	PGCs	CCND2
RPA2	0.000931144	0.269762	0.707	0.575	1	PGCs	RPA2
DPYSL3	0.000932905	0.349054	0.902	0.925	1	PGCs	DPYSL3
SURF6	0.000937701	0.395628	0.829	0.795	1	PGCs	SURF6
ENO1	0.000969635	0.30096	1	0.985	1	PGCs	ENO1
BFSP2	0.000985893	0.284624	0.463	0.249	1	PGCs	BFSP2
NDUFB3	0.000998931	0.31887	0.902	0.861	1	PGCs	NDUFB3
SSR2	0.00100261	0.288649	0.927	0.933	1	PGCs	SSR2
AIP	0.00100918	0.25223	0.585	0.38	1	PGCs	AIP
KDELR2	0.001017	0.332781	0.854	0.925	1	PGCs	KDELR2
DIPK2A	0.00102223	0.251168	0.537	0.341	1	PGCs	DIPK2A
TAF1A	0.00102276	0.336656	0.561	0.394	1	PGCs	TAF1A
PCBP4	0.00102283	0.355763	0.439	0.256	1	PGCs	PCBP4
PSMC2	0.00104908	0.464985	0.927	0.887	1	PGCs	PSMC2
LIX1	0.00104967	0.300445	0.415	0.222	1	PGCs	LIX1
FUT10	0.00105584	0.264863	0.439	0.252	1	PGCs	FUT10
ENSGALG00000008803	0.00106146	0.289692	0.61	0.41	1	PGCs	ENSGALG00000008803
CWC15	0.00109291	0.354606	0.902	0.918	1	PGCs	CWC15
HSPA14	0.00109443	0.258967	0.756	0.661	1	PGCs	HSPA14
MAGOH	0.0010976	0.299822	0.902	0.94	1	PGCs	MAGOH
CCT6A	0.00111296	0.286597	0.927	0.971	1	PGCs	CCT6A
ANKRD49	0.00112341	0.522005	0.829	0.721	1	PGCs	ANKRD49
E2F5	0.00112762	0.376031	0.61	0.455	1	PGCs	E2F5
MED20	0.00113021	0.394436	0.756	0.649	1	PGCs	MED20
NARFL	0.00114685	0.268739	0.561	0.425	1	PGCs	NARFL
KATNAL1	0.00115061	0.313606	0.683	0.497	1	PGCs	KATNAL1
NT5C3B	0.00115168	0.500343	0.439	0.247	1	PGCs	NT5C3B
AMDHD1	0.00115271	0.512705	0.585	0.38	1	PGCs	AMDHD1
APMAP	0.00117343	0.380043	0.829	0.777	1	PGCs	APMAP
NSFL1C	0.00118245	0.357509	0.732	0.614	1	PGCs	NSFL1C
HYOU1	0.00118982	0.306341	0.951	0.965	1	PGCs	HYOU1
MGST3	0.0012159	0.383076	0.927	0.965	1	PGCs	MGST3
FAM45A	0.00121967	0.368727	0.561	0.389	1	PGCs	FAM45A
NOP14	0.00123072	0.345186	0.927	0.882	1	PGCs	NOP14
NR2C2AP	0.00123472	0.264963	0.463	0.297	1	PGCs	NR2C2AP
DNAJC7	0.00126137	0.360195	0.878	0.888	1	PGCs	DNAJC7
SPRYD7	0.00128279	0.464464	0.78	0.816	1	PGCs	SPRYD7
TDRD9	0.00132561	0.283736	0.927	0.8	1	PGCs	TDRD9
SDF4	0.00132613	0.347981	0.878	0.914	1	PGCs	SDF4
NANS	0.00135006	0.463775	0.585	0.47	1	PGCs	NANS
ENSGALG00000013590	0.0013541	0.42584	0.854	0.695	1	PGCs	ENSGALG00000013590
KIF25	0.00136243	0.328193	0.537	0.34	1	PGCs	KIF25
NBN	0.00136568	0.26649	0.829	0.728	1	PGCs	NBN
PPID	0.00138775	0.396206	0.902	0.962	1	PGCs	PPID
XPC	0.00139044	0.276049	0.512	0.331	1	PGCs	XPC
ENSGALG00000049348	0.00139115	0.358226	0.829	0.795	1	PGCs	ENSGALG00000049348
HIBCH	0.00143379	0.406237	0.732	0.591	1	PGCs	HIBCH
MAP6	0.0014449	0.280379	0.415	0.225	1	PGCs	MAP6
ENSGALG00000051796	0.00144645	0.528351	0.805	0.763	1	PGCs	ENSGALG00000051796
MRPS27	0.00144807	0.364662	0.829	0.857	1	PGCs	MRPS27
ZCCHC17	0.00146284	0.37202	0.927	0.838	1	PGCs	ZCCHC17
PNN	0.00148158	0.390399	0.927	0.941	1	PGCs	PNN
CCT8	0.00148457	0.319528	0.902	0.957	1	PGCs	CCT8
FHL3	0.00150265	0.288523	0.61	0.461	1	PGCs	FHL3
SPPL2A	0.00152365	0.35321	0.829	0.719	1	PGCs	SPPL2A
NUDT2	0.00155139	0.337451	0.707	0.58	1	PGCs	NUDT2
UBE2H	0.0015534	0.302084	0.902	0.9	1	PGCs	UBE2H
OARD1	0.0015698	0.335957	0.927	0.887	1	PGCs	OARD1
MRPL18	0.00160493	0.323909	0.805	0.809	1	PGCs	MRPL18
SKP2	0.00160984	0.315061	0.756	0.625	1	PGCs	SKP2
EIF3I	0.00163652	0.365714	0.829	0.877	1	PGCs	EIF3I
CCDC186	0.00164412	0.390303	0.78	0.687	1	PGCs	CCDC186
PSMA3	0.00165496	0.521042	0.902	0.933	1	PGCs	PSMA3
RPUSD2	0.0017072	0.34621	0.512	0.353	1	PGCs	RPUSD2
TMOD2	0.00171713	0.25239	0.341	0.178	1	PGCs	TMOD2
ING5	0.00179859	0.258351	0.659	0.512	1	PGCs	ING5
SMARCB1	0.00180804	0.25428	0.707	0.601	1	PGCs	SMARCB1
COX4I1	0.00182064	0.259008	0.951	0.981	1	PGCs	COX4I1
NVL	0.00184145	0.399708	0.732	0.61	1	PGCs	NVL
MEX3A	0.00184539	0.300182	0.707	0.548	1	PGCs	MEX3A
TMEM11	0.00185987	0.276868	0.707	0.557	1	PGCs	TMEM11
TCEB3	0.00189159	0.484713	0.634	0.472	1	PGCs	TCEB3
EIF3A	0.00190385	0.338434	0.878	0.886	1	PGCs	EIF3A
2024-09-07	0.00198388	0.359093	0.927	0.889	1	PGCs	2024-09-07
ENSGALG00000020999	0.00198403	0.3638	0.707	0.658	1	PGCs	ENSGALG00000020999
VPS26A	0.00198926	0.380898	0.634	0.566	1	PGCs	VPS26A
MOB4	0.00199438	0.391056	0.78	0.627	1	PGCs	MOB4
KYAT3	0.00199794	0.342494	0.805	0.618	1	PGCs	KYAT3
ENSGALG00000014066	0.00201889	0.347221	0.683	0.638	1	PGCs	ENSGALG00000014066
CWC25	0.00202222	0.412831	0.805	0.772	1	PGCs	CWC25
CHST6	0.00202933	0.469975	0.732	0.583	1	PGCs	CHST6
ACTR3	0.00204151	0.312624	0.854	0.808	1	PGCs	ACTR3
SUPT4H1	0.00206475	0.513215	0.878	0.902	1	PGCs	SUPT4H1
FKBP5	0.00207118	0.361587	0.634	0.425	1	PGCs	FKBP5
SURF2	0.00208912	0.281678	0.634	0.517	1	PGCs	SURF2
PABPC1	0.00209273	0.281005	0.976	0.992	1	PGCs	PABPC1
PLEKHO1	0.00211039	0.255029	0.39	0.211	1	PGCs	PLEKHO1
GIT1	0.00212633	0.309513	0.317	0.156	1	PGCs	GIT1
ACTL6A	0.00218088	0.343066	0.756	0.665	1	PGCs	ACTL6A
PDS5B	0.00218782	0.426421	0.829	0.689	1	PGCs	PDS5B
MRPL41	0.00218973	0.371786	0.756	0.692	1	PGCs	MRPL41
HSDL1	0.00220628	0.377359	0.634	0.535	1	PGCs	HSDL1
DBX2	0.00221095	0.302041	0.561	0.332	1	PGCs	DBX2
NECAP1	0.00223061	0.255553	0.61	0.466	1	PGCs	NECAP1
TMEM199	0.0022308	0.317992	0.878	0.849	1	PGCs	TMEM199
NR0B1	0.00224308	0.309269	0.537	0.332	1	PGCs	NR0B1
MYO9B	0.00226693	0.356463	0.756	0.662	1	PGCs	MYO9B
PHAX	0.00233601	0.339322	0.878	0.905	1	PGCs	PHAX
ABTB1	0.00234039	0.349266	0.732	0.566	1	PGCs	ABTB1
ITM2B	0.00237581	0.32776	0.878	0.904	1	PGCs	ITM2B
FSBP	0.0024431	0.290685	0.61	0.413	1	PGCs	FSBP
ITGB1	0.0024792	0.325975	0.878	0.777	1	PGCs	ITGB1
MARVELD3	0.00249837	0.273843	0.463	0.277	1	PGCs	MARVELD3
SSBP1	0.00249934	0.383046	0.854	0.713	1	PGCs	SSBP1
ENSGALG00000034065	0.00252441	0.284748	0.78	0.659	1	PGCs	ENSGALG00000034065
CPLANE1	0.00252454	0.356978	0.732	0.602	1	PGCs	CPLANE1
ENSGALG00000047924	0.00255116	0.300169	0.732	0.635	1	PGCs	ENSGALG00000047924
ENSGALG00000001476	0.00257684	0.398829	0.902	0.766	1	PGCs	ENSGALG00000001476
SYS1	0.00257999	0.612454	0.634	0.605	1	PGCs	SYS1
LYAR	0.00264004	0.356051	0.683	0.465	1	PGCs	LYAR
C1QTNF6	0.0026936	0.62481	0.122	0.036	1	PGCs	C1QTNF6
ITPA	0.00271512	0.357025	0.707	0.662	1	PGCs	ITPA
FBXL20	0.0027247	0.29418	0.634	0.432	1	PGCs	FBXL20
TFAP2D	0.002727	0.328296	0.22	0.093	1	PGCs	TFAP2D
TICAM1	0.0027294	0.443369	0.463	0.291	1	PGCs	TICAM1
WDR61	0.00276974	0.330237	0.854	0.751	1	PGCs	WDR61
TMCO1	0.00278863	0.346199	0.902	0.885	1	PGCs	TMCO1
SVIP	0.00281382	0.354802	0.805	0.821	1	PGCs	SVIP
VPS35	0.00287324	0.415591	0.732	0.791	1	PGCs	VPS35
ELK3	0.00293916	0.425836	0.805	0.594	1	PGCs	ELK3
SPRED1	0.00295918	0.393844	0.732	0.486	1	PGCs	SPRED1
MRTO4	0.00296963	0.43356	0.756	0.694	1	PGCs	MRTO4
UTP15	0.00297587	0.324216	0.683	0.605	1	PGCs	UTP15
CEP95	0.00298689	0.29051	0.659	0.521	1	PGCs	CEP95
CCDC174	0.00299262	0.285852	0.78	0.647	1	PGCs	CCDC174
SEC22B	0.00300648	0.300174	0.732	0.639	1	PGCs	SEC22B
COL14A1	0.00306941	0.312548	0.39	0.225	1	PGCs	COL14A1
SREK1IP1	0.00311876	0.289538	0.854	0.805	1	PGCs	SREK1IP1
NDUFB10	0.00318016	0.323866	0.878	0.953	1	PGCs	NDUFB10
ZNF207	0.00322121	0.260844	0.951	0.957	1	PGCs	ZNF207
UBE2V1	0.00322133	0.360674	0.659	0.588	1	PGCs	UBE2V1
RNF114	0.0032889	0.296083	0.878	0.92	1	PGCs	RNF114
CMC2	0.00329336	0.264583	0.634	0.463	1	PGCs	CMC2
ENSGALG00000034735	0.00332536	0.431431	0.659	0.514	1	PGCs	ENSGALG00000034735
SMAD1	0.00333171	0.439918	0.78	0.687	1	PGCs	SMAD1
MED22	0.0034378	0.436645	0.732	0.74	1	PGCs	MED22
TRIM23	0.00350596	0.298818	0.634	0.48	1	PGCs	TRIM23
CALCA	0.0035083	0.263246	0.171	0.062	1	PGCs	CALCA
ZNF330	0.00352287	0.257815	0.732	0.588	1	PGCs	ZNF330
TM9SF2L	0.00352988	0.305923	0.61	0.503	1	PGCs	TM9SF2L
CETN2	0.00354688	0.293989	0.854	0.801	1	PGCs	CETN2
MMACHC	0.00355485	0.26759	0.732	0.618	1	PGCs	MMACHC
COPB2	0.00360831	0.32032	0.854	0.868	1	PGCs	COPB2
MARCHF6	0.00365622	0.351591	0.878	0.898	1	PGCs	MARCHF6
HERPUD1	0.0036858	0.647753	0.659	0.549	1	PGCs	HERPUD1
ENSGALG00000046740	0.00369176	0.3528	0.927	0.932	1	PGCs	ENSGALG00000046740
MAEA	0.00369209	0.324385	0.829	0.777	1	PGCs	MAEA
PNRC1	0.00369901	0.309915	0.976	0.986	1	PGCs	PNRC1
CHCHD1	0.00372991	0.355911	0.854	0.882	1	PGCs	CHCHD1
PLPPR1	0.00375956	0.384037	0.78	0.583	1	PGCs	PLPPR1
SEC62	0.00377566	0.319495	0.878	0.894	1	PGCs	SEC62
HINT2	0.00377741	0.342711	0.829	0.879	1	PGCs	HINT2
C15H12ORF65	0.00381162	0.274984	0.805	0.779	1	PGCs	C15H12ORF65
MPP1	0.00382186	0.42085	0.659	0.554	1	PGCs	MPP1
MED7	0.00385334	0.264519	0.659	0.56	1	PGCs	MED7
STAT3	0.00390132	0.337376	0.659	0.526	1	PGCs	STAT3
SMC5	0.00396567	0.406571	0.902	0.961	1	PGCs	SMC5
FAM175A	0.00403224	0.256534	0.659	0.504	1	PGCs	FAM175A
PDZD11	0.00425633	0.298037	0.463	0.332	1	PGCs	PDZD11
AP3S1	0.00426568	0.255315	0.805	0.715	1	PGCs	AP3S1
RRP15	0.00427204	0.276486	0.854	0.809	1	PGCs	RRP15
CCDC28A	0.00428753	0.309933	0.78	0.72	1	PGCs	CCDC28A
CDC2L1	0.00429089	0.257437	0.878	0.846	1	PGCs	CDC2L1
COX3	0.00434498	0.259971	1	0.999	1	PGCs	COX3
MRE11	0.00434818	0.288575	0.854	0.82	1	PGCs	MRE11
PANX1	0.00444004	0.335017	0.195	0.082	1	PGCs	PANX1
PPIL1	0.00445162	0.305519	0.854	0.896	1	PGCs	PPIL1
ATP23	0.00445704	0.320486	0.78	0.707	1	PGCs	ATP23
FAM122A	0.00450652	0.356496	0.829	0.739	1	PGCs	FAM122A
WARS1	0.00457625	0.250412	0.585	0.426	1	PGCs	WARS1
DYNLT3	0.00457933	0.352016	0.683	0.523	1	PGCs	DYNLT3
RCAN1	0.00458757	0.34729	0.512	0.334	1	PGCs	RCAN1
ENSGALG00000045726	0.00462161	0.314764	0.585	0.458	1	PGCs	ENSGALG00000045726
R3HCC1	0.00473647	0.335449	0.707	0.657	1	PGCs	R3HCC1
INTS11	0.00487124	0.296178	0.634	0.562	1	PGCs	INTS11
RBBP4	0.00487367	0.281537	0.805	0.756	1	PGCs	RBBP4
MRPL15	0.00492145	0.352127	0.78	0.777	1	PGCs	MRPL15
DPM2	0.004957	0.253325	0.634	0.53	1	PGCs	DPM2
CHAC2	0.00501777	0.45076	0.732	0.616	1	PGCs	CHAC2
NSMCE1	0.00503613	0.444651	0.707	0.636	1	PGCs	NSMCE1
BAZ1B	0.00506392	0.268948	0.902	0.891	1	PGCs	BAZ1B
TERF2IP	0.00507118	0.400649	0.805	0.721	1	PGCs	TERF2IP
RFC5	0.00508197	0.336264	0.756	0.648	1	PGCs	RFC5
PSMB3	0.00518889	0.2938	0.878	0.851	1	PGCs	PSMB3
PITPNB	0.00519768	0.390101	0.732	0.619	1	PGCs	PITPNB
HTR1B	0.00523413	0.318267	0.341	0.186	1	PGCs	HTR1B
UROS	0.00532348	0.453747	0.659	0.565	1	PGCs	UROS
ERGIC3	0.00537641	0.42339	0.61	0.504	1	PGCs	ERGIC3
IFT57	0.00539739	0.461502	0.854	0.893	1	PGCs	IFT57
DDTL	0.00540638	0.304354	0.927	0.937	1	PGCs	DDTL
IDNK	0.00540839	0.271636	0.659	0.514	1	PGCs	IDNK
HACD2	0.005489	0.332617	0.854	0.74	1	PGCs	HACD2
MSANTD4	0.00553064	0.433328	0.805	0.813	1	PGCs	MSANTD4
DDX52	0.00553964	0.346117	0.756	0.655	1	PGCs	DDX52
PLEKHM2	0.00564526	0.322808	0.366	0.212	1	PGCs	PLEKHM2
GIT2	0.00567125	0.284395	0.634	0.5	1	PGCs	GIT2
ENSGALG00000013546	0.0057685	0.333007	0.39	0.235	1	PGCs	ENSGALG00000013546
MRPS17	0.00589657	0.322626	0.805	0.748	1	PGCs	MRPS17
CCL4.1	0.00592883	0.525788	0.122	0.04	1	PGCs	CCL4.1
OSBPL2	0.0059438	0.283976	0.756	0.647	1	PGCs	OSBPL2
ENSGALG00000010074	0.00596645	0.256938	0.439	0.303	1	PGCs	ENSGALG00000010074
SAE1	0.00613567	0.564153	0.78	0.797	1	PGCs	SAE1
NAA25	0.00645272	0.285292	0.707	0.58	1	PGCs	NAA25
ENSGALG00000052647	0.00650549	0.341401	0.732	0.708	1	PGCs	ENSGALG00000052647
RUFY1	0.00658632	0.257084	0.902	0.902	1	PGCs	RUFY1
TRMT1L	0.00660231	0.345402	0.902	0.914	1	PGCs	TRMT1L
PPP1CA	0.00664911	0.263953	0.829	0.92	1	PGCs	PPP1CA
MMGT1	0.00670197	0.383255	0.683	0.566	1	PGCs	MMGT1
ALDH4A1	0.00683365	0.292716	0.634	0.562	1	PGCs	ALDH4A1
DSG2	0.00686094	0.332251	0.366	0.205	1	PGCs	DSG2
SMARCA2	0.00691483	0.316321	0.902	0.912	1	PGCs	SMARCA2
TMEM208	0.00706813	0.29673	0.805	0.763	1	PGCs	TMEM208
ENSGALG00000010758	0.00712599	0.290172	0.707	0.677	1	PGCs	ENSGALG00000010758
ENSGALG00000043593	0.00732299	0.303457	0.78	0.668	1	PGCs	ENSGALG00000043593
UBN1	0.00739056	0.321059	0.537	0.386	1	PGCs	UBN1
EGR1	0.00743377	0.438789	0.293	0.158	1	PGCs	EGR1
PFDN5	0.00745733	0.300486	0.927	0.952	1	PGCs	PFDN5
NDUFV3	0.00802688	0.324229	0.951	0.92	1	PGCs	NDUFV3
RABGGTB	0.00806448	0.25789	0.878	0.874	1	PGCs	RABGGTB
CCN3	0.00828075	0.303424	0.195	0.085	1	PGCs	CCN3
B4GALT4	0.00830168	0.349533	0.561	0.439	1	PGCs	B4GALT4
CGNL1	0.00833198	0.341379	0.707	0.553	1	PGCs	CGNL1
EBAG9	0.00837761	0.490621	0.854	0.804	1	PGCs	EBAG9
YPEL1	0.00844521	0.351436	0.561	0.439	1	PGCs	YPEL1
SNRPF	0.00857745	0.29884	0.951	0.901	1	PGCs	SNRPF
TATDN1	0.0086766	0.380126	0.829	0.747	1	PGCs	TATDN1
SCN9A	0.00868183	0.256625	0.732	0.595	1	PGCs	SCN9A
TGFB2	0.00874078	0.369723	0.756	0.583	1	PGCs	TGFB2
GJC3	0.00877903	0.452028	0.659	0.531	1	PGCs	GJC3
CTDSPL	0.00878092	0.40313	0.707	0.641	1	PGCs	CTDSPL
CLEC3B	0.00890529	0.317133	0.317	0.174	1	PGCs	CLEC3B
NDUFS8	0.00916796	0.370283	0.951	0.935	1	PGCs	NDUFS8
POLR2L	0.00920288	0.253772	0.878	0.885	1	PGCs	POLR2L
C1QTNF12	0.00935489	0.267871	0.39	0.25	1	PGCs	C1QTNF12
EXOC3	0.00941601	0.261157	0.829	0.821	1	PGCs	EXOC3
GABARAPL2	0.00956468	0.303355	0.951	0.919	1	PGCs	GABARAPL2
CACNA2D1	0	2.90277	0.945	0.146	0	SSCs	CACNA2D1
DGKB	0	2.26737	0.959	0.175	0	SSCs	DGKB
FGFR3	0	2.25411	0.894	0.081	0	SSCs	FGFR3
FGF14	0	2.11485	0.919	0.092	0	SSCs	FGF14
SGCZ	0	2.01065	0.852	0.046	0	SSCs	SGCZ
IL1RAPL1	0	1.93246	0.814	0.125	0	SSCs	IL1RAPL1
ROBO1	0	1.85545	0.762	0.112	0	SSCs	ROBO1
ENSGALG00000013505	0	1.80512	0.921	0.149	0	SSCs	ENSGALG00000013505
LRP1B	0	1.80216	0.894	0.112	0	SSCs	LRP1B
LRRC4C	0	1.80084	0.843	0.178	0	SSCs	LRRC4C
ENSGALG00000011747	0	1.78674	0.928	0.527	0	SSCs	ENSGALG00000011747
SHANK2	0	1.75564	0.859	0.096	0	SSCs	SHANK2
TLL1	0	1.75421	0.819	0.046	0	SSCs	TLL1
TRABD2B	0	1.72518	0.964	0.406	0	SSCs	TRABD2B
TENM2	0	1.69652	0.988	0.754	0	SSCs	TENM2
SMOC2	0	1.69404	0.919	0.109	0	SSCs	SMOC2
PTPRN2	0	1.68322	0.942	0.385	0	SSCs	PTPRN2
IL1RAPL2	0	1.66843	0.929	0.302	0	SSCs	IL1RAPL2
DST	0	1.66545	0.978	0.693	0	SSCs	DST
NRXN3	0	1.65074	0.759	0.135	0	SSCs	NRXN3
CCSER1	0	1.64563	0.922	0.366	0	SSCs	CCSER1
GRM8	0	1.63476	0.963	0.425	0	SSCs	GRM8
MOXD1	0	1.632	0.935	0.201	0	SSCs	MOXD1
TENM3	0	1.62468	0.733	0.06	0	SSCs	TENM3
ENOX1	0	1.62186	0.915	0.362	0	SSCs	ENOX1
LINGO2	0	1.6062	0.864	0.17	0	SSCs	LINGO2
GRID1	0	1.60386	0.913	0.238	0	SSCs	GRID1
GRIK2	0	1.57633	0.806	0.03	0	SSCs	GRIK2
LSAMP	0	1.57037	0.985	0.842	0	SSCs	LSAMP
LRRTM4	0	1.54731	0.908	0.27	0	SSCs	LRRTM4
ENSGALG00000016908	0	1.5266	0.92	0.23	0	SSCs	ENSGALG00000016908
GAS2	0	1.51665	0.891	0.083	0	SSCs	GAS2
CNTNAP5	0	1.51057	0.889	0.155	0	SSCs	CNTNAP5
SORCS2	0	1.5082	0.81	0.175	0	SSCs	SORCS2
RBMS3	0	1.50633	0.873	0.193	0	SSCs	RBMS3
KCNB2	0	1.49597	0.893	0.163	0	SSCs	KCNB2
PLXNA4	0	1.49506	0.943	0.492	0	SSCs	PLXNA4
KCNQ3	0	1.49111	0.909	0.299	0	SSCs	KCNQ3
KCNC2	0	1.48565	0.884	0.205	0	SSCs	KCNC2
PDZRN4	0	1.45383	0.899	0.28	0	SSCs	PDZRN4
ANO2	0	1.44111	0.863	0.081	0	SSCs	ANO2
WDR72	0	1.43835	0.889	0.198	0	SSCs	WDR72
RIMBP2	0	1.41148	0.884	0.237	0	SSCs	RIMBP2
CAMK1D	0	1.3929	0.87	0.139	0	SSCs	CAMK1D
DUT	0	1.37833	0.948	0.712	0	SSCs	DUT
YBX3	0	1.36315	0.932	0.675	0	SSCs	YBX3
ARHGEF9	0	1.36306	0.913	0.369	0	SSCs	ARHGEF9
ARHGAP15	0	1.36221	0.774	0.08	0	SSCs	ARHGAP15
DSCAM	0	1.36078	0.846	0.243	0	SSCs	DSCAM
ROBO2	0	1.35899	0.811	0.112	0	SSCs	ROBO2
RAD51B	0	1.35661	0.936	0.517	0	SSCs	RAD51B
ENSGALG00000010901	0	1.35083	0.863	0.051	0	SSCs	ENSGALG00000010901
LRMDA	0	1.35015	0.795	0.1	0	SSCs	LRMDA
DMD	0	1.34842	0.995	0.937	0	SSCs	DMD
GALNTL6	0	1.33386	0.802	0.168	0	SSCs	GALNTL6
SNTG1	0	1.31995	0.749	0.085	0	SSCs	SNTG1
ZNF804B	0	1.31417	0.742	0.061	0	SSCs	ZNF804B
KIF26B	0	1.30855	0.903	0.314	0	SSCs	KIF26B
ADARB2	0	1.30181	0.816	0.127	0	SSCs	ADARB2
NLGN4Y	0	1.29896	0.839	0.108	0	SSCs	NLGN4Y
AKAP12	0	1.28626	0.823	0.133	0	SSCs	AKAP12
ADCYAP1	0	1.27633	0.853	0.058	0	SSCs	ADCYAP1
TMSB4X	0	1.27166	0.975	0.891	0	SSCs	TMSB4X
TAFA5	0	1.25326	0.827	0.183	0	SSCs	TAFA5
THSD7B	0	1.25138	0.861	0.273	0	SSCs	THSD7B
MDK	0	1.24827	0.905	0.363	0	SSCs	MDK
GPC5	0	1.24585	0.819	0.21	0	SSCs	GPC5
ENSGALG00000047741	0	1.24511	0.667	0.034	0	SSCs	ENSGALG00000047741
ENSGALG00000012941	0	1.24471	0.65	0.021	0	SSCs	ENSGALG00000012941
PTPRG	0	1.23881	0.838	0.137	0	SSCs	PTPRG
ADGRB1	0	1.21492	0.873	0.214	0	SSCs	ADGRB1
GABBR2	0	1.21138	0.687	0.082	0	SSCs	GABBR2
CSMD1	0	1.20901	0.722	0.04	0	SSCs	CSMD1
KIT	0	1.2088	0.793	0.025	0	SSCs	KIT
ENSGALG00000011164	0	1.20678	0.804	0.085	0	SSCs	ENSGALG00000011164
DGKI	0	1.18495	0.857	0.141	0	SSCs	DGKI
NEBL	0	1.18144	0.843	0.284	0	SSCs	NEBL
ENSGALG00000007028	0	1.18088	0.884	0.292	0	SSCs	ENSGALG00000007028
USH2A	0	1.17741	0.757	0.111	0	SSCs	USH2A
FILIP1	0	1.15653	0.972	0.855	0	SSCs	FILIP1
ENSGALG00000007976	0	1.15154	0.888	0.132	0	SSCs	ENSGALG00000007976
PTPRD	0	1.14938	0.662	0.058	0	SSCs	PTPRD
COL9A1	0	1.14477	0.893	0.323	0	SSCs	COL9A1
NAV3	0	1.13953	0.849	0.241	0	SSCs	NAV3
TIMP4	0	1.13873	0.946	0.417	0	SSCs	TIMP4
CLDN1	0	1.13051	0.803	0.043	0	SSCs	CLDN1
GFRA1	0	1.12827	0.773	0.084	0	SSCs	GFRA1
ECRG4	0	1.11779	0.732	0.054	0	SSCs	ECRG4
DAPL1	0	1.10751	0.859	0.177	0	SSCs	DAPL1
MEF2C	0	1.10729	0.773	0.044	0	SSCs	MEF2C
ZBTB38	0	1.1019	0.971	0.825	0	SSCs	ZBTB38
TRIM71	0	1.07988	0.818	0.16	0	SSCs	TRIM71
PPARGC1A	0	1.0766	0.766	0.142	0	SSCs	PPARGC1A
GJA1	0	1.07361	0.9	0.304	0	SSCs	GJA1
SPRED1	0	1.04781	0.866	0.276	0	SSCs	SPRED1
KYNU	0	1.04304	0.77	0.075	0	SSCs	KYNU
ADGRA1	0	1.02763	0.755	0.12	0	SSCs	ADGRA1
ANO6	0	1.02651	0.826	0.154	0	SSCs	ANO6
ATOH8	0	1.02277	0.801	0.11	0	SSCs	ATOH8
EPHA3	0	1.02013	0.8	0.114	0	SSCs	EPHA3
AGA	0	1.01273	0.882	0.342	0	SSCs	AGA
ENSGALG00000002671	0	1.00159	0.743	0.032	0	SSCs	ENSGALG00000002671
SMCO4	0	0.997701	0.849	0.222	0	SSCs	SMCO4
PLXDC2	0	0.988496	0.697	0.08	0	SSCs	PLXDC2
ST18	0	0.988253	0.746	0.118	0	SSCs	ST18
CDH13	0	0.961958	0.734	0.1	0	SSCs	CDH13
MYLK	0	0.952769	0.754	0.104	0	SSCs	MYLK
BMPR1B	0	0.946961	0.611	0.025	0	SSCs	BMPR1B
CA10	0	0.939792	0.769	0.084	0	SSCs	CA10
FST	0	0.936197	0.762	0.034	0	SSCs	FST
HGF	0	0.93565	0.74	0.058	0	SSCs	HGF
DAAM2	0	0.903628	0.639	0.041	0	SSCs	DAAM2
CRHR2	0	0.901278	0.794	0.149	0	SSCs	CRHR2
TMEM163	0	0.894435	0.713	0.049	0	SSCs	TMEM163
NEURL1	0	0.894295	0.809	0.116	0	SSCs	NEURL1
ELOVL7	0	0.873105	0.762	0.042	0	SSCs	ELOVL7
GRIA4	0	0.872678	0.663	0.073	0	SSCs	GRIA4
MAP7	0	0.87185	0.708	0.086	0	SSCs	MAP7
ENSGALG00000043556	0	0.869945	0.76	0.113	0	SSCs	ENSGALG00000043556
CSMD3	0	0.869078	0.686	0.028	0	SSCs	CSMD3
ENSGALG00000043861	0	0.858666	0.694	0.069	0	SSCs	ENSGALG00000043861
VIM	0	0.854774	0.808	0.174	0	SSCs	VIM
MTHFD1L	0	0.846384	0.697	0.08	0	SSCs	MTHFD1L
FAT1	0	0.838894	0.74	0.083	0	SSCs	FAT1
ENSGALG00000015822	0	0.833105	0.74	0.044	0	SSCs	ENSGALG00000015822
DPYD	0	0.830081	0.618	0.039	0	SSCs	DPYD
FN1	0	0.828238	0.819	0.158	0	SSCs	FN1
KIAA0319	0	0.82312	0.814	0.209	0	SSCs	KIAA0319
SGK1	0	0.785076	0.773	0.13	0	SSCs	SGK1
PDGFA	0	0.779007	0.721	0.072	0	SSCs	PDGFA
TRPC7	0	0.76085	0.701	0.051	0	SSCs	TRPC7
ENSGALG00000046550	0	0.757266	0.746	0.099	0	SSCs	ENSGALG00000046550
MALRD1	0	0.756783	0.576	0.011	0	SSCs	MALRD1
TPO	0	0.748004	0.636	0.028	0	SSCs	TPO
SALL4	0	0.743967	0.726	0.042	0	SSCs	SALL4
SETBP1	0	0.734853	0.61	0.046	0	SSCs	SETBP1
CD9	0	0.723523	0.706	0.076	0	SSCs	CD9
WNT5A	0	0.717323	0.732	0.115	0	SSCs	WNT5A
TGFBI	0	0.715734	0.769	0.1	0	SSCs	TGFBI
C2H8ORF22	0	0.715267	0.667	0.021	0	SSCs	C2H8ORF22
RAPGEF4	0	0.705322	0.601	0.04	0	SSCs	RAPGEF4
ENSGALG00000054680	0	0.703414	0.585	0.02	0	SSCs	ENSGALG00000054680
ENSGALG00000009603	0	0.681905	0.683	0.053	0	SSCs	ENSGALG00000009603
B3GAT2	0	0.672867	0.758	0.147	0	SSCs	B3GAT2
NKX2-4	0	0.644364	0.621	0.008	0	SSCs	NKX2-4
GZMA	0	0.62061	0.665	0.063	0	SSCs	GZMA
ADAMTS9	0	0.573687	0.591	0.033	0	SSCs	ADAMTS9
STK17A	0	0.562637	0.608	0.041	0	SSCs	STK17A
ENSGALG00000044225	0	0.54531	0.573	0.023	0	SSCs	ENSGALG00000044225
DIO2	1.12639e-307	0.492406	0.545	0.014	1.83658e-303	SSCs	DIO2
ENSGALG00000035935	1.72057e-307	0.692827	0.578	0.03	2.80539e-303	SSCs	ENSGALG00000035935
GRIN3A	6.0058e-307	0.594167	0.583	0.035	9.79245e-303	SSCs	GRIN3A
CD81	2.8207e-305	0.808815	0.813	0.216	4.59916e-301	SSCs	CD81
ADAMTS19	5.02613e-305	0.795627	0.624	0.06	8.1951e-301	SSCs	ADAMTS19
ENSGALG00000045754	1.01115e-304	1.27385	0.694	0.113	1.64869e-300	SSCs	ENSGALG00000045754
ISL2	9.48205e-304	0.589747	0.7	0.096	1.54605e-299	SSCs	ISL2
VAT1L	7.48232e-302	0.663847	0.661	0.08	1.21999e-297	SSCs	VAT1L
NSG1	1.26459e-301	1.16681	0.91	0.577	2.06192e-297	SSCs	NSG1
PTN	1.94228e-301	0.910479	0.737	0.162	3.16688e-297	SSCs	PTN
ALDH1A1	3.92934e-301	0.803866	0.669	0.093	6.40679e-297	SSCs	ALDH1A1
CCDC125	3.98036e-301	0.836124	0.837	0.25	6.48998e-297	SSCs	CCDC125
ENSGALG00000004339	1.8868e-298	0.972479	0.785	0.198	3.07643e-294	SSCs	ENSGALG00000004339
CDH4	1.48031e-297	0.691831	0.558	0.027	2.41364e-293	SSCs	CDH4
UBE2E2	1.65578e-297	0.933391	0.638	0.078	2.69975e-293	SSCs	UBE2E2
PCDH7	4.30293e-296	1.28358	0.859	0.251	7.01593e-292	SSCs	PCDH7
MCFD2	1.90087e-295	1.06278	0.927	0.678	3.09937e-291	SSCs	MCFD2
NFATC1	5.99714e-294	1.03914	0.915	0.466	9.77833e-290	SSCs	NFATC1
DPP6	1.37556e-293	0.973378	0.806	0.221	2.24284e-289	SSCs	DPP6
NR0B1	1.48104e-293	0.615514	0.707	0.123	2.41484e-289	SSCs	NR0B1
RGS7	2.26037e-293	1.06317	0.91	0.394	3.68553e-289	SSCs	RGS7
PTH2R	2.96071e-293	0.741257	0.624	0.068	4.82744e-289	SSCs	PTH2R
DBX2	3.05044e-293	0.718207	0.7	0.127	4.97375e-289	SSCs	DBX2
SLC35F1	7.24215e-293	1.29469	0.863	0.277	1.18083e-288	SSCs	SLC35F1
HBE	8.07171e-292	0.650232	0.601	0.057	1.31609e-287	SSCs	HBE
FHOD3	1.6668e-291	1.02506	0.794	0.209	2.71772e-287	SSCs	FHOD3
EYA2	4.78097e-291	0.750563	0.674	0.092	7.79537e-287	SSCs	EYA2
KCNB1	6.84074e-291	0.597777	0.555	0.03	1.11538e-286	SSCs	KCNB1
ENSGALG00000012103	3.69206e-290	1.08607	0.932	0.531	6.0199e-286	SSCs	ENSGALG00000012103
XKR4	2.85408e-289	0.803108	0.627	0.075	4.65358e-285	SSCs	XKR4
ATRNL1	2.22857e-288	0.96861	0.693	0.123	3.63369e-284	SSCs	ATRNL1
HHIP	2.30728e-287	0.920498	0.842	0.261	3.76202e-283	SSCs	HHIP
CELF2	1.32972e-286	1.09319	0.802	0.242	2.1681e-282	SSCs	CELF2
PIK3C2G	1.3763e-286	0.651483	0.522	0.019	2.24405e-282	SSCs	PIK3C2G
AKT3	1.82217e-286	1.07806	0.829	0.251	2.97105e-282	SSCs	AKT3
PTPRQ	3.3041e-286	0.673669	0.546	0.03	5.38734e-282	SSCs	PTPRQ
ENSGALG00000035237	1.31813e-285	0.852071	0.841	0.28	2.14921e-281	SSCs	ENSGALG00000035237
CDH20	3.31728e-285	0.856097	0.6	0.062	5.40882e-281	SSCs	CDH20
SUSD1	1.53221e-284	0.589018	0.631	0.077	2.49826e-280	SSCs	SUSD1
ENSGALG00000031427	1.00593e-283	0.776546	0.675	0.11	1.64017e-279	SSCs	ENSGALG00000031427
XPA	4.93097e-283	0.918113	0.981	0.975	8.03994e-279	SSCs	XPA
ACVR2B	5.19297e-283	0.736011	0.59	0.057	8.46714e-279	SSCs	ACVR2B
POSTN	9.49305e-283	0.649554	0.552	0.036	1.54784e-278	SSCs	POSTN
NRG1	1.13486e-282	0.733736	0.651	0.095	1.85038e-278	SSCs	NRG1
TMEM158	1.70094e-282	0.566191	0.617	0.07	2.77339e-278	SSCs	TMEM158
IQGAP2	4.2444e-282	0.780513	0.652	0.096	6.92049e-278	SSCs	IQGAP2
BATF3	4.97181e-282	0.578264	0.572	0.043	8.10653e-278	SSCs	BATF3
KCTD8	1.69222e-280	0.493056	0.512	0.017	2.75916e-276	SSCs	KCTD8
HMGN1	5.23758e-280	1.06145	0.935	0.728	8.53987e-276	SSCs	HMGN1
SLC38A1	3.89299e-279	0.637566	0.703	0.134	6.34753e-275	SSCs	SLC38A1
ADAMTS20	5.68275e-279	0.823909	0.77	0.211	9.26572e-275	SSCs	ADAMTS20
PPFIA2	1.97602e-278	1.23273	0.934	0.592	3.2219e-274	SSCs	PPFIA2
AK5	2.22272e-277	0.749755	0.672	0.116	3.62414e-273	SSCs	AK5
RARB	1.60137e-276	1.21822	0.969	0.757	2.61103e-272	SSCs	RARB
OSBPL6	4.49576e-275	0.704982	0.714	0.137	7.33034e-271	SSCs	OSBPL6
RET	1.00051e-274	1.06388	0.886	0.349	1.63133e-270	SSCs	RET
MGLL	2.19297e-274	0.51144	0.58	0.055	3.57563e-270	SSCs	MGLL
LMO3	2.99073e-274	0.449624	0.488	0.012	4.87639e-270	SSCs	LMO3
RHAG	2.75441e-273	0.459995	0.498	0.016	4.49106e-269	SSCs	RHAG
CLVS2	3.21528e-273	0.439528	0.485	0.01	5.24252e-269	SSCs	CLVS2
CREB5	3.38798e-273	0.905848	0.77	0.209	5.52409e-269	SSCs	CREB5
PRIMA1	7.29688e-273	0.548104	0.531	0.03	1.18976e-268	SSCs	PRIMA1
EEF1B2	3.66273e-272	1.02075	0.965	0.943	5.97209e-268	SSCs	EEF1B2
TLE1	1.05148e-271	0.701536	0.625	0.083	1.71444e-267	SSCs	TLE1
ABLIM2	3.47485e-271	0.702192	0.558	0.048	5.66574e-267	SSCs	ABLIM2
MAST4	1.05406e-270	1.07427	0.979	0.842	1.71864e-266	SSCs	MAST4
TMPRSS7	3.56996e-269	0.552627	0.588	0.06	5.82082e-265	SSCs	TMPRSS7
FAT3	1.13836e-268	1.09627	0.961	0.686	1.85609e-264	SSCs	FAT3
RGS6	2.67138e-268	0.864081	0.737	0.183	4.35568e-264	SSCs	RGS6
CRACD	3.42186e-267	0.649719	0.584	0.061	5.57934e-263	SSCs	CRACD
CTHRC1	3.68528e-267	0.839393	0.875	0.373	6.00885e-263	SSCs	CTHRC1
CDK6	9.4401e-266	1.0242	0.959	0.666	1.53921e-261	SSCs	CDK6
COL12A1	1.56247e-265	0.545466	0.554	0.047	2.54761e-261	SSCs	COL12A1
CLCN1	5.93342e-265	0.705487	0.684	0.139	9.67444e-261	SSCs	CLCN1
CAMK2D	8.43286e-265	1.06288	0.763	0.231	1.37498e-260	SSCs	CAMK2D
PALM2AKAP2	3.25665e-264	0.973469	0.909	0.486	5.30997e-260	SSCs	PALM2AKAP2
DIP2C	4.02456e-264	1.19645	0.922	0.51	6.56205e-260	SSCs	DIP2C
2024-03-01	4.04204e-264	0.813451	0.855	0.379	6.59055e-260	SSCs	2024-03-01
AIF1L	1.10688e-263	0.578818	0.608	0.079	1.80478e-259	SSCs	AIF1L
DCLK1	1.4261e-263	0.862645	0.789	0.242	2.32526e-259	SSCs	DCLK1
DDX24	1.12652e-262	0.906663	0.906	0.526	1.83678e-258	SSCs	DDX24
GRB14	1.32579e-262	0.952767	0.877	0.37	2.1617e-258	SSCs	GRB14
SUCLG2	2.17644e-262	0.702071	0.724	0.162	3.54869e-258	SSCs	SUCLG2
FIBIN	8.05307e-262	0.497445	0.568	0.055	1.31305e-257	SSCs	FIBIN
NPAS3	2.14081e-260	1.0401	0.634	0.105	3.49059e-256	SSCs	NPAS3
KIAA1549L	3.47642e-260	0.780987	0.83	0.282	5.66831e-256	SSCs	KIAA1549L
COLEC12	6.71015e-260	0.898698	0.838	0.348	1.09409e-255	SSCs	COLEC12
MCTP1	2.47821e-259	0.696052	0.597	0.078	4.04073e-255	SSCs	MCTP1
CBR3	3.90511e-259	0.809384	0.849	0.383	6.36728e-255	SSCs	CBR3
SHISA2	4.1357e-259	0.712994	0.79	0.256	6.74326e-255	SSCs	SHISA2
SLC24A2	9.48357e-258	0.686086	0.617	0.09	1.5463e-253	SSCs	SLC24A2
KCNIP4	4.01953e-255	0.775054	0.601	0.085	6.55384e-251	SSCs	KCNIP4
CG-16	4.68365e-255	0.725843	0.498	0.026	7.63669e-251	SSCs	CG-16
GLRA3	1.30747e-254	0.479046	0.479	0.017	2.13183e-250	SSCs	GLRA3
SFRP2	3.16149e-254	0.907292	0.902	0.513	5.15481e-250	SSCs	SFRP2
FSTL4	8.83462e-254	0.605533	0.575	0.069	1.44049e-249	SSCs	FSTL4
CNTNAP2	9.95676e-254	0.673495	0.614	0.095	1.62345e-249	SSCs	CNTNAP2
SYT1	1.85978e-253	0.895985	0.612	0.09	3.03238e-249	SSCs	SYT1
ARHGAP24	3.51843e-253	0.591843	0.528	0.044	5.7368e-249	SSCs	ARHGAP24
GNG10	3.80227e-253	0.799319	0.782	0.275	6.1996e-249	SSCs	GNG10
NPY5R	4.3295e-253	0.476099	0.591	0.073	7.05925e-249	SSCs	NPY5R
PLCL2	4.39312e-253	0.695573	0.634	0.105	7.16299e-249	SSCs	PLCL2
ENSGALG00000010722	6.47882e-253	0.855484	0.865	0.459	1.05637e-248	SSCs	ENSGALG00000010722
NETO1	8.94582e-253	0.486867	0.52	0.036	1.45862e-248	SSCs	NETO1
SOX17	2.52773e-252	0.370115	0.457	0.01	4.12147e-248	SSCs	SOX17
GABRB2	1.30684e-251	1.07977	0.959	0.564	2.13081e-247	SSCs	GABRB2
LY6E	2.19177e-251	0.921669	0.927	0.545	3.57369e-247	SSCs	LY6E
ENSGALG00000051132	2.35515e-251	0.413097	0.464	0.014	3.84007e-247	SSCs	ENSGALG00000051132
RUNX1T1	3.17439e-251	0.542465	0.525	0.045	5.17584e-247	SSCs	RUNX1T1
PTPRM	4.54631e-251	1.11925	0.936	0.525	7.41276e-247	SSCs	PTPRM
SNCAIP	2.61697e-250	0.760251	0.773	0.23	4.26697e-246	SSCs	SNCAIP
EPHA5	3.33436e-250	0.718167	0.676	0.136	5.43668e-246	SSCs	EPHA5
GRID2	3.39613e-250	0.732925	0.499	0.033	5.53739e-246	SSCs	GRID2
ENSGALG00000011283	5.2988e-250	0.747934	0.545	0.055	8.63969e-246	SSCs	ENSGALG00000011283
ENSGALG00000043584	9.62229e-250	0.561575	0.482	0.023	1.56891e-245	SSCs	ENSGALG00000043584
2024-09-07	1.09303e-249	0.878698	0.962	0.849	1.78219e-245	SSCs	2024-09-07
TAFA2	1.40185e-249	0.529993	0.478	0.022	2.28572e-245	SSCs	TAFA2
FER1L6	5.3763e-249	0.569228	0.614	0.094	8.76605e-245	SSCs	FER1L6
ENSGALG00000047357	8.84556e-249	0.424065	0.481	0.023	1.44227e-244	SSCs	ENSGALG00000047357
TPPP	9.36548e-248	0.71658	0.783	0.231	1.52704e-243	SSCs	TPPP
PTS	1.39519e-247	0.760144	0.866	0.359	2.27487e-243	SSCs	PTS
TRIB2	5.97171e-246	0.561067	0.679	0.146	9.73687e-242	SSCs	TRIB2
FAM3B	2.24653e-245	0.702856	0.783	0.267	3.66297e-241	SSCs	FAM3B
ADAMTS18	6.72399e-245	0.539168	0.568	0.065	1.09635e-240	SSCs	ADAMTS18
BRSK1	1.62925e-244	0.746485	0.618	0.101	2.65649e-240	SSCs	BRSK1
IFIH1	8.69957e-244	0.703944	0.771	0.231	1.41847e-239	SSCs	IFIH1
SULF1	2.04799e-243	0.521806	0.478	0.027	3.33925e-239	SSCs	SULF1
CRABP-I	3.79271e-243	0.895844	0.806	0.31	6.18402e-239	SSCs	CRABP-I
CALCR	7.77688e-243	0.65067	0.552	0.064	1.26802e-238	SSCs	CALCR
DLGAP1	9.04543e-242	0.70496	0.612	0.101	1.47486e-237	SSCs	DLGAP1
NOX4	1.39197e-241	0.705962	0.769	0.236	2.2696e-237	SSCs	NOX4
SLIT2	1.4012e-240	0.750129	0.531	0.054	2.28465e-236	SSCs	SLIT2
LAMB1	1.64699e-240	0.762994	0.811	0.324	2.68542e-236	SSCs	LAMB1
MYO3B	4.21706e-240	0.860335	0.72	0.202	6.87591e-236	SSCs	MYO3B
SNAP91	1.06963e-239	0.484032	0.474	0.025	1.74402e-235	SSCs	SNAP91
ENSGALG00000011687	1.834e-239	1.17854	0.767	0.243	2.99034e-235	SSCs	ENSGALG00000011687
MYF6	3.22757e-239	0.840395	0.896	0.501	5.26255e-235	SSCs	MYF6
SERTM1	1.01559e-238	0.502164	0.666	0.139	1.65591e-234	SSCs	SERTM1
HIST1H111R	1.07438e-238	0.853533	0.761	0.256	1.75178e-234	SSCs	HIST1H111R
S100A11	1.08815e-238	0.73532	0.722	0.183	1.77422e-234	SSCs	S100A11
CA3B	3.56305e-238	0.843772	0.916	0.648	5.80956e-234	SSCs	CA3B
ETV1	8.01857e-238	0.956341	0.843	0.357	1.30743e-233	SSCs	ETV1
PCSK2	3.62787e-237	0.63359	0.684	0.148	5.91524e-233	SSCs	PCSK2
CAPN6	8.81632e-237	0.623464	0.594	0.092	1.4375e-232	SSCs	CAPN6
ENSGALG00000004503	3.64311e-236	0.532478	0.641	0.129	5.94009e-232	SSCs	ENSGALG00000004503
TRPA1	6.13395e-236	0.527691	0.546	0.063	1.00014e-231	SSCs	TRPA1
TSHZ1	6.61188e-236	0.905789	0.813	0.328	1.07807e-231	SSCs	TSHZ1
SUV39H2	7.04717e-236	0.831212	0.953	0.9	1.14904e-231	SSCs	SUV39H2
BRINP1	1.74855e-235	0.725091	0.8	0.273	2.85101e-231	SSCs	BRINP1
BNC2	2.00184e-235	1.08899	0.894	0.439	3.264e-231	SSCs	BNC2
DOCK4	8.16295e-235	0.883314	0.779	0.267	1.33097e-230	SSCs	DOCK4
PCDHAC1	2.56033e-234	0.545089	0.435	0.013	4.17462e-230	SSCs	PCDHAC1
ATP8A1	4.37111e-234	0.510731	0.497	0.04	7.12709e-230	SSCs	ATP8A1
KCNK13	7.98061e-234	0.586813	0.487	0.036	1.30124e-229	SSCs	KCNK13
PDE10A	6.2343e-233	0.801151	0.665	0.156	1.0165e-228	SSCs	PDE10A
DNAJC3	7.36136e-231	0.763464	0.969	0.911	1.20027e-226	SSCs	DNAJC3
RSPO3	2.13621e-230	0.42443	0.465	0.027	3.48308e-226	SSCs	RSPO3
RPS16	1.56624e-229	0.818211	0.988	0.998	2.55376e-225	SSCs	RPS16
ENSGALG00000005257	2.12435e-229	0.373893	0.437	0.015	3.46376e-225	SSCs	ENSGALG00000005257
ST3GAL1	3.33079e-229	0.683842	0.81	0.307	5.43086e-225	SSCs	ST3GAL1
SERPINH1	3.93028e-229	0.537068	0.518	0.057	6.40833e-225	SSCs	SERPINH1
ENSGALG00000026299	4.47089e-229	0.366799	0.412	0.007	7.28978e-225	SSCs	ENSGALG00000026299
GRIK1	1.66871e-228	0.451636	0.478	0.035	2.72082e-224	SSCs	GRIK1
SATB1	2.63611e-228	0.515682	0.456	0.026	4.29818e-224	SSCs	SATB1
RYR2	4.95347e-228	0.618219	0.51	0.051	8.07664e-224	SSCs	RYR2
ENSGALG00000010316	8.38209e-228	0.881899	0.916	0.48	1.3667e-223	SSCs	ENSGALG00000010316
ENSGALG00000054270	3.38361e-227	0.348942	0.477	0.033	5.51698e-223	SSCs	ENSGALG00000054270
BEND5	1.10995e-225	1.20248	0.909	0.638	1.80977e-221	SSCs	BEND5
PTGR1	2.35567e-225	0.85294	0.935	0.76	3.84093e-221	SSCs	PTGR1
CALD1	4.14449e-225	0.841563	0.787	0.302	6.75759e-221	SSCs	CALD1
PCBD2	5.64896e-225	0.55094	0.71	0.2	9.21063e-221	SSCs	PCBD2
PRTG	5.70444e-225	0.724511	0.74	0.228	9.3011e-221	SSCs	PRTG
ADAMTSL1	2.94242e-224	0.729839	0.707	0.192	4.79761e-220	SSCs	ADAMTSL1
C1QBP	1.14863e-223	0.868841	0.954	0.849	1.87284e-219	SSCs	C1QBP
TMSB15B	1.19327e-223	0.888469	0.886	0.41	1.94563e-219	SSCs	TMSB15B
TMEM26	1.52187e-223	0.369582	0.462	0.029	2.4814e-219	SSCs	TMEM26
GPM6A	2.13791e-223	0.588189	0.492	0.046	3.48586e-219	SSCs	GPM6A
SEMA6D	2.35165e-223	0.806042	0.743	0.234	3.83437e-219	SSCs	SEMA6D
RELN	2.54717e-223	0.740186	0.736	0.228	4.15316e-219	SSCs	RELN
ENSGALG00000032718	2.69283e-223	0.425604	0.488	0.043	4.39066e-219	SSCs	ENSGALG00000032718
EMP2	4.40125e-223	0.752653	0.876	0.442	7.17624e-219	SSCs	EMP2
SIKE1	4.69877e-223	0.769176	0.897	0.578	7.66134e-219	SSCs	SIKE1
CISD1	2.90268e-222	0.760367	0.882	0.531	4.73282e-218	SSCs	CISD1
ANK3	7.24384e-222	0.684116	0.591	0.11	1.18111e-217	SSCs	ANK3
NEIL2	1.84536e-221	0.411403	0.548	0.073	3.00886e-217	SSCs	NEIL2
COL6A2	8.34397e-221	0.557677	0.682	0.179	1.36049e-216	SSCs	COL6A2
GABRA1	4.18607e-220	0.767311	0.853	0.366	6.82539e-216	SSCs	GABRA1
MPPED1	4.98272e-220	0.802868	0.892	0.524	8.12432e-216	SSCs	MPPED1
MANSC4	8.17912e-220	0.36954	0.41	0.011	1.33361e-215	SSCs	MANSC4
HVCN1	9.82397e-219	0.395402	0.488	0.044	1.6018e-214	SSCs	HVCN1
MYT1L	5.25969e-218	0.931729	0.791	0.308	8.57592e-214	SSCs	MYT1L
PRKN	5.45645e-217	1.2211	0.945	0.669	8.89675e-213	SSCs	PRKN
FABP3	6.47403e-217	0.517609	0.584	0.107	1.05559e-212	SSCs	FABP3
ENSGALG00000040995	6.64486e-217	0.515442	0.582	0.102	1.08344e-212	SSCs	ENSGALG00000040995
IGF2BP2	7.08752e-217	0.606013	0.704	0.211	1.15562e-212	SSCs	IGF2BP2
KCNG2	2.84257e-216	0.893839	0.899	0.501	4.63481e-212	SSCs	KCNG2
SMYD3	5.19012e-216	1.0662	0.883	0.424	8.46249e-212	SSCs	SMYD3
CTSC	9.18945e-216	0.819408	0.861	0.482	1.49834e-211	SSCs	CTSC
SDK1	1.07654e-215	0.67512	0.717	0.2	1.75531e-211	SSCs	SDK1
WNK2	1.10688e-215	0.447905	0.499	0.055	1.80477e-211	SSCs	WNK2
CTNNA3	1.32282e-215	0.847263	0.656	0.163	2.15686e-211	SSCs	CTNNA3
TBPL2	4.51961e-215	0.348109	0.41	0.014	7.36922e-211	SSCs	TBPL2
ATP9A	5.25987e-215	0.368111	0.437	0.025	8.57622e-211	SSCs	ATP9A
PARD3	1.52186e-214	0.842256	0.839	0.363	2.48139e-210	SSCs	PARD3
EPHB6	2.14958e-214	0.507706	0.568	0.093	3.5049e-210	SSCs	EPHB6
ADCY2	3.72531e-214	0.609556	0.412	0.017	6.07412e-210	SSCs	ADCY2
VWC2	5.50078e-214	0.7931	0.885	0.495	8.96902e-210	SSCs	VWC2
CARMIL1	7.30759e-213	0.63479	0.59	0.113	1.1915e-208	SSCs	CARMIL1
DPF3	1.14325e-212	0.573682	0.646	0.146	1.86408e-208	SSCs	DPF3
ADCY7	2.53716e-212	0.427746	0.508	0.059	4.13685e-208	SSCs	ADCY7
PPEF1	2.74766e-212	0.563811	0.728	0.219	4.48006e-208	SSCs	PPEF1
MOV10L1	4.07255e-212	0.715362	0.978	0.962	6.64029e-208	SSCs	MOV10L1
ENSGALG00000048226	5.65128e-212	0.769651	0.941	0.712	9.21441e-208	SSCs	ENSGALG00000048226
ENSGALG00000053046	1.149e-211	0.563356	0.688	0.194	1.87344e-207	SSCs	ENSGALG00000053046
NLGN1	2.45668e-211	1.40662	0.935	0.601	4.00562e-207	SSCs	NLGN1
ANXA5	4.21519e-211	0.603297	0.699	0.211	6.87286e-207	SSCs	ANXA5
ENSGALG00000004804	8.13013e-211	0.368398	0.434	0.025	1.32562e-206	SSCs	ENSGALG00000004804
AGBL1	1.28394e-210	0.943866	0.759	0.261	2.09346e-206	SSCs	AGBL1
FKBP9	3.71453e-210	0.808446	0.921	0.683	6.05655e-206	SSCs	FKBP9
ENSGALG00000016471	4.5295e-210	0.593942	0.76	0.275	7.38534e-206	SSCs	ENSGALG00000016471
CFLAR	4.5686e-210	0.557257	0.707	0.21	7.4491e-206	SSCs	CFLAR
SPTLC3	6.1644e-210	0.642191	0.641	0.147	1.00511e-205	SSCs	SPTLC3
DLGAP2	1.28982e-209	0.554645	0.532	0.078	2.10306e-205	SSCs	DLGAP2
MPDZ	1.54248e-209	0.599781	0.564	0.1	2.51502e-205	SSCs	MPDZ
TUBB6	1.87132e-209	0.770209	0.838	0.426	3.05119e-205	SSCs	TUBB6
ANO3	2.20315e-209	0.858045	0.933	0.638	3.59224e-205	SSCs	ANO3
SEMA5A	2.98579e-209	0.524152	0.469	0.045	4.86834e-205	SSCs	SEMA5A
PCOLCE2	4.96815e-209	0.405626	0.465	0.043	8.10057e-205	SSCs	PCOLCE2
CBLN2	6.93767e-209	0.460705	0.422	0.022	1.13119e-204	SSCs	CBLN2
EVL	7.2182e-209	0.352269	0.432	0.026	1.17693e-204	SSCs	EVL
SRI	8.46441e-209	0.685657	0.812	0.399	1.38012e-204	SSCs	SRI
F13A1	1.07015e-208	0.470726	0.575	0.103	1.74489e-204	SSCs	F13A1
CARD11	1.09605e-208	0.342757	0.422	0.022	1.78711e-204	SSCs	CARD11
TDRD9	5.21572e-207	0.793887	0.94	0.723	8.50422e-203	SSCs	TDRD9
C12orf75	1.21332e-206	0.627977	0.796	0.357	1.97831e-202	SSCs	C12orf75
HTR1B	1.88208e-205	0.347629	0.453	0.038	3.06874e-201	SSCs	HTR1B
DHFR	4.58679e-205	0.556784	0.707	0.218	7.47875e-201	SSCs	DHFR
ENSGALG00000052053	7.69444e-205	0.309833	0.362	0.002	1.25458e-200	SSCs	ENSGALG00000052053
ENSGALG00000051831	7.94111e-205	0.37858	0.449	0.035	1.2948e-200	SSCs	ENSGALG00000051831
ENSGALG00000030908	8.15465e-205	0.89066	0.884	0.47	1.32962e-200	SSCs	ENSGALG00000030908
PLPPR1	1.62565e-204	0.77173	0.853	0.433	2.65062e-200	SSCs	PLPPR1
KCND2	3.76183e-204	0.512686	0.594	0.113	6.13366e-200	SSCs	KCND2
FAM135B	4.00043e-204	0.531902	0.506	0.067	6.52269e-200	SSCs	FAM135B
ETV5	1.32625e-203	0.397575	0.546	0.091	2.16245e-199	SSCs	ETV5
PDE4D	1.58342e-203	0.904173	0.966	0.836	2.58177e-199	SSCs	PDE4D
SNTG2	3.56825e-203	0.519762	0.435	0.033	5.81802e-199	SSCs	SNTG2
PDGFD	4.2397e-203	0.844523	0.932	0.683	6.91282e-199	SSCs	PDGFD
N6AMT1	6.6502e-203	0.593242	0.767	0.305	1.08431e-198	SSCs	N6AMT1
PLOD1	7.83053e-203	0.678754	0.863	0.485	1.27677e-198	SSCs	PLOD1
GAS6	9.87513e-203	0.524797	0.699	0.201	1.61014e-198	SSCs	GAS6
ENSGALG00000054848	2.51895e-202	0.573462	0.592	0.113	4.10715e-198	SSCs	ENSGALG00000054848
CRELD2	4.3899e-202	0.795469	0.934	0.781	7.15773e-198	SSCs	CRELD2
BFSP1	5.23247e-202	0.329873	0.449	0.037	8.53154e-198	SSCs	BFSP1
NCAM2	8.05971e-202	1.09811	0.745	0.259	1.31414e-197	SSCs	NCAM2
PTPRB	1.52729e-201	0.362111	0.485	0.056	2.49024e-197	SSCs	PTPRB
LNPEP	2.77631e-201	0.627025	0.763	0.288	4.52678e-197	SSCs	LNPEP
ENSGALG00000046863	2.78183e-201	0.458908	0.474	0.052	4.53577e-197	SSCs	ENSGALG00000046863
ENSGALG00000008054	6.48219e-201	0.544217	0.657	0.175	1.05692e-196	SSCs	ENSGALG00000008054
SMOC1	2.13202e-200	0.796511	0.804	0.344	3.47625e-196	SSCs	SMOC1
RPLP1	2.73651e-200	0.684004	0.997	1	4.46188e-196	SSCs	RPLP1
ENSGALG00000010718	3.82277e-200	0.426148	0.447	0.041	6.23302e-196	SSCs	ENSGALG00000010718
CASR	4.07969e-200	0.38544	0.469	0.049	6.65194e-196	SSCs	CASR
MYO1B	5.04045e-200	0.475938	0.565	0.104	8.21845e-196	SSCs	MYO1B
LEF1	7.61862e-200	0.43266	0.527	0.084	1.24222e-195	SSCs	LEF1
AK3	7.72439e-200	0.420794	0.605	0.133	1.25946e-195	SSCs	AK3
ARAP2	1.48895e-199	0.375946	0.439	0.035	2.42773e-195	SSCs	ARAP2
ENSGALG00000013155	2.22447e-199	0.693835	0.535	0.093	3.627e-195	SSCs	ENSGALG00000013155
MYOM2	2.95255e-199	0.338945	0.397	0.018	4.81413e-195	SSCs	MYOM2
MAGI2	5.51558e-199	1.1464	0.962	0.706	8.99315e-195	SSCs	MAGI2
MAP6	6.70529e-199	0.354134	0.509	0.068	1.0933e-194	SSCs	MAP6
CPE	6.82511e-199	0.426023	0.515	0.075	1.11283e-194	SSCs	CPE
ENSGALG00000010854	8.95663e-199	0.893026	0.783	0.31	1.46038e-194	SSCs	ENSGALG00000010854
SORCS1	9.52039e-199	0.700771	0.512	0.075	1.5523e-194	SSCs	SORCS1
ITGA2	1.10904e-198	0.39118	0.442	0.038	1.80829e-194	SSCs	ITGA2
CSDE1	2.61725e-198	0.661816	0.964	0.953	4.26742e-194	SSCs	CSDE1
SHC3	6.14583e-198	0.687907	0.77	0.324	1.00208e-193	SSCs	SHC3
TMED5	8.31249e-198	0.718846	0.935	0.831	1.35535e-193	SSCs	TMED5
ZNF827	9.18573e-198	0.769056	0.701	0.234	1.49773e-193	SSCs	ZNF827
APBB1IP	2.50626e-197	0.4664	0.504	0.074	4.08646e-193	SSCs	APBB1IP
MAL2	3.64976e-197	0.568337	0.77	0.298	5.95094e-193	SSCs	MAL2
TSN	7.55955e-197	0.689591	0.957	0.93	1.23258e-192	SSCs	TSN
TRIM2	8.72007e-197	0.510052	0.623	0.153	1.42181e-192	SSCs	TRIM2
ENSGALG00000015307	1.50063e-196	0.473772	0.395	0.02	2.44677e-192	SSCs	ENSGALG00000015307
CDH11	8.2788e-196	0.74849	0.826	0.352	1.34986e-191	SSCs	CDH11
PPP3CA	1.04998e-195	0.679139	0.678	0.187	1.71199e-191	SSCs	PPP3CA
TXNDC17	3.19433e-195	0.728951	0.934	0.854	5.20835e-191	SSCs	TXNDC17
COL4A1	4.93303e-195	0.587843	0.634	0.172	8.0433e-191	SSCs	COL4A1
LHFPL2	6.28769e-195	0.531534	0.474	0.059	1.02521e-190	SSCs	LHFPL2
GBE1	1.28539e-194	0.73875	0.686	0.207	2.09582e-190	SSCs	GBE1
SUPT3H	2.08577e-194	0.614256	0.641	0.165	3.40084e-190	SSCs	SUPT3H
KALRN	2.08704e-194	0.66737	0.653	0.183	3.40292e-190	SSCs	KALRN
ENSGALG00000015531	2.79256e-193	0.714671	0.747	0.255	4.55327e-189	SSCs	ENSGALG00000015531
2024-03-01	8.55387e-193	0.924149	0.879	0.471	1.39471e-188	SSCs	2024-03-01
TNFRSF1B	9.68607e-193	0.343732	0.473	0.056	1.57931e-188	SSCs	TNFRSF1B
BEND6	1.05987e-192	0.576765	0.728	0.237	1.72811e-188	SSCs	BEND6
LUM	1.47808e-192	0.336144	0.392	0.02	2.41001e-188	SSCs	LUM
PCDH15	1.78788e-192	0.937225	0.977	0.855	2.91514e-188	SSCs	PCDH15
AKR1B10	1.97137e-192	0.307786	0.416	0.029	3.21432e-188	SSCs	AKR1B10
PRDX1	3.16643e-192	0.767146	0.958	0.897	5.16286e-188	SSCs	PRDX1
ENSGALG00000031869	5.71693e-192	0.477614	0.435	0.041	9.32146e-188	SSCs	ENSGALG00000031869
GCNT1	3.00479e-191	0.487644	0.654	0.172	4.89931e-187	SSCs	GCNT1
AFAP1L2	3.08095e-191	0.380909	0.475	0.058	5.02349e-187	SSCs	AFAP1L2
MYL3	3.4502e-191	0.378073	0.419	0.033	5.62554e-187	SSCs	MYL3
HIST1H103	4.33199e-191	1.12842	0.786	0.366	7.06331e-187	SSCs	HIST1H103
MAPK12	1.02814e-190	0.404721	0.492	0.069	1.67638e-186	SSCs	MAPK12
DUSP4	1.11332e-190	0.283369	0.427	0.035	1.81527e-186	SSCs	DUSP4
IKZF1	3.36152e-190	0.711272	0.832	0.372	5.48096e-186	SSCs	IKZF1
ELAPOR2	3.49922e-190	0.514269	0.677	0.2	5.70548e-186	SSCs	ELAPOR2
KCNH7	4.28827e-190	0.36381	0.408	0.028	6.99203e-186	SSCs	KCNH7
SEMA3E	5.31472e-190	0.662272	0.685	0.198	8.66565e-186	SSCs	SEMA3E
STXBP6	5.66555e-190	0.561407	0.485	0.069	9.23768e-186	SSCs	STXBP6
GXYLT1	6.39317e-190	0.725918	0.929	0.696	1.04241e-185	SSCs	GXYLT1
GLO1	9.1872e-190	0.753556	0.906	0.665	1.49797e-185	SSCs	GLO1
ADGRG2	1.43149e-189	0.774049	0.894	0.551	2.33405e-185	SSCs	ADGRG2
TOMM22	2.74208e-189	0.674548	0.91	0.706	4.47096e-185	SSCs	TOMM22
KCNJ15	5.69579e-189	0.308826	0.371	0.014	9.28699e-185	SSCs	KCNJ15
MEIS2	1.30303e-188	0.721624	0.753	0.298	2.12459e-184	SSCs	MEIS2
ENSGALG00000038930	1.79948e-188	0.401582	0.377	0.018	2.93405e-184	SSCs	ENSGALG00000038930
ADGRL4	2.14346e-188	0.42459	0.426	0.036	3.49492e-184	SSCs	ADGRL4
FUT10	1.86457e-187	0.378557	0.534	0.096	3.04018e-183	SSCs	FUT10
RNASET2	4.43007e-187	0.541485	0.705	0.242	7.22323e-183	SSCs	RNASET2
SCN3A	1.47659e-186	0.344165	0.353	0.009	2.40759e-182	SSCs	SCN3A
GLIS3	1.48449e-186	0.44711	0.396	0.026	2.42046e-182	SSCs	GLIS3
ENSGALG00000045199	1.80393e-186	0.426567	0.488	0.07	2.94131e-182	SSCs	ENSGALG00000045199
DNAJC9	2.83108e-186	0.824144	0.91	0.654	4.61607e-182	SSCs	DNAJC9
ZC3HAV1	3.48243e-186	0.714449	0.665	0.22	5.67809e-182	SSCs	ZC3HAV1
FBN2	3.54491e-186	0.501264	0.425	0.042	5.77998e-182	SSCs	FBN2
ENSGALG00000052052	4.95913e-186	0.359476	0.4	0.027	8.08586e-182	SSCs	ENSGALG00000052052
CSF2RA	5.0236e-186	0.300255	0.389	0.023	8.19098e-182	SSCs	CSF2RA
ARL8BL	1.41668e-185	0.761893	0.949	0.877	2.3099e-181	SSCs	ARL8BL
SEMA3A	1.50679e-185	0.554761	0.524	0.096	2.45683e-181	SSCs	SEMA3A
MCAM	4.72078e-185	0.382944	0.551	0.105	7.69722e-181	SSCs	MCAM
TXN	1.06991e-184	0.756547	0.974	0.969	1.74449e-180	SSCs	TXN
GLP1R	1.33555e-184	0.373638	0.445	0.048	2.17762e-180	SSCs	GLP1R
ALCAM	2.09813e-184	0.490249	0.515	0.088	3.42101e-180	SSCs	ALCAM
MYH10	2.44581e-184	0.671928	0.969	0.891	3.9879e-180	SSCs	MYH10
TMCC3	6.15374e-184	0.639402	0.69	0.24	1.00337e-179	SSCs	TMCC3
NEFM	1.79104e-183	0.490584	0.604	0.143	2.92028e-179	SSCs	NEFM
CD38	3.99495e-183	0.376039	0.536	0.098	6.51376e-179	SSCs	CD38
ENSGALG00000015183	4.68339e-183	0.729873	0.879	0.617	7.63627e-179	SSCs	ENSGALG00000015183
AFAP1	6.2992e-183	0.366241	0.394	0.028	1.02708e-178	SSCs	AFAP1
FRZB	6.68473e-183	0.385223	0.541	0.1	1.08995e-178	SSCs	FRZB
SLC5A7	1.16174e-182	0.299504	0.386	0.023	1.89421e-178	SSCs	SLC5A7
ITGB8	1.48441e-182	0.64534	0.68	0.213	2.42034e-178	SSCs	ITGB8
ALG12	1.63199e-182	0.697131	0.91	0.628	2.66096e-178	SSCs	ALG12
ARPC5	2.13299e-182	0.671798	0.909	0.634	3.47784e-178	SSCs	ARPC5
CXXC4	3.78792e-182	0.57038	0.654	0.18	6.1762e-178	SSCs	CXXC4
RPRM	4.50815e-182	0.381487	0.505	0.086	7.35053e-178	SSCs	RPRM
KCNV1	4.92897e-182	0.485445	0.685	0.233	8.03669e-178	SSCs	KCNV1
INPP4B	6.61635e-182	0.824613	0.896	0.518	1.0788e-177	SSCs	INPP4B
SH3KBP1	1.70385e-181	0.829203	0.932	0.659	2.77813e-177	SSCs	SH3KBP1
IMPG2	3.69381e-181	0.345502	0.436	0.046	6.02276e-177	SSCs	IMPG2
C15H12orf49	5.4421e-181	0.555271	0.77	0.321	8.87335e-177	SSCs	C15H12orf49
WBP1L	8.43235e-181	0.574477	0.815	0.381	1.37489e-176	SSCs	WBP1L
PDIA4	1.7075e-180	0.636143	0.763	0.317	2.78407e-176	SSCs	PDIA4
LIMD2	1.75618e-180	0.346359	0.542	0.101	2.86344e-176	SSCs	LIMD2
SCEL	1.86127e-180	0.588998	0.705	0.25	3.0348e-176	SSCs	SCEL
TCF7L2	1.90807e-180	0.448798	0.456	0.058	3.1111e-176	SSCs	TCF7L2
ENSGALG00000006851	1.96512e-180	0.81132	0.535	0.11	3.20412e-176	SSCs	ENSGALG00000006851
CDH6	2.26852e-180	0.532904	0.506	0.088	3.69882e-176	SSCs	CDH6
ENSGALG00000034584	2.66238e-180	0.573635	0.707	0.241	4.341e-176	SSCs	ENSGALG00000034584
M6PR	2.67902e-180	0.658317	0.882	0.617	4.36815e-176	SSCs	M6PR
SLC38A2	6.85594e-180	0.506573	0.712	0.235	1.11786e-175	SSCs	SLC38A2
KHDRBS2	1.46602e-179	0.578572	0.492	0.079	2.39035e-175	SSCs	KHDRBS2
PTPRR	1.47845e-179	0.391845	0.429	0.046	2.4106e-175	SSCs	PTPRR
LSM3	1.49671e-179	0.650754	0.896	0.577	2.44039e-175	SSCs	LSM3
LAMP3	1.88322e-179	0.49749	0.641	0.176	3.07059e-175	SSCs	LAMP3
TGFBR3	4.51116e-179	0.427747	0.522	0.098	7.35545e-175	SSCs	TGFBR3
TIMM13	9.55246e-179	0.648353	0.965	0.929	1.55753e-174	SSCs	TIMM13
SSBP1	1.57188e-178	0.68442	0.874	0.625	2.56295e-174	SSCs	SSBP1
XRCC5	2.08129e-178	0.583337	0.763	0.3	3.39355e-174	SSCs	XRCC5
GABRA5	2.19926e-178	0.637521	0.717	0.288	3.5859e-174	SSCs	GABRA5
DND1	6.24679e-178	0.480031	0.666	0.214	1.01854e-173	SSCs	DND1
LHFPL6	1.18075e-177	0.768776	0.711	0.269	1.92521e-173	SSCs	LHFPL6
ENSGALG00000026768	1.92996e-177	0.501989	0.659	0.204	3.14681e-173	SSCs	ENSGALG00000026768
SLC4A7	2.58525e-177	0.727651	0.902	0.607	4.21525e-173	SSCs	SLC4A7
SBSPON	1.16037e-176	0.665468	0.842	0.425	1.89199e-172	SSCs	SBSPON
SH3GL2	1.19445e-176	0.57564	0.621	0.167	1.94755e-172	SSCs	SH3GL2
EPHA7	1.71651e-176	0.4263	0.473	0.067	2.79876e-172	SSCs	EPHA7
ENSGALG00000042810	1.9952e-175	0.27522	0.384	0.027	3.25317e-171	SSCs	ENSGALG00000042810
STX18	3.28078e-175	0.540176	0.71	0.251	5.34932e-171	SSCs	STX18
CALB2	5.72481e-175	0.385637	0.478	0.074	9.3343e-171	SSCs	CALB2
ENSGALG00000028135	1.53533e-174	0.674249	0.947	0.891	2.50335e-170	SSCs	ENSGALG00000028135
SLC31A1	2.27877e-174	0.598879	0.846	0.461	3.71553e-170	SSCs	SLC31A1
ST8SIA6	7.23743e-174	0.452754	0.598	0.156	1.18006e-169	SSCs	ST8SIA6
SLC13A5	2.93892e-173	0.463455	0.647	0.195	4.79191e-169	SSCs	SLC13A5
PENK	1.03109e-172	0.596222	0.813	0.398	1.68119e-168	SSCs	PENK
KHDRBS3	1.37946e-172	0.482992	0.571	0.144	2.24921e-168	SSCs	KHDRBS3
KBTBD11	1.99898e-172	0.264587	0.36	0.019	3.25934e-168	SSCs	KBTBD11
LRATD1	2.36378e-172	0.308813	0.446	0.057	3.85414e-168	SSCs	LRATD1
ISOC1	2.99847e-172	0.673536	0.857	0.544	4.88901e-168	SSCs	ISOC1
CMAS	7.83702e-172	0.399351	0.537	0.114	1.27783e-167	SSCs	CMAS
HHLA2	2.21643e-171	0.487022	0.681	0.23	3.61389e-167	SSCs	HHLA2
CASP7	2.54865e-171	0.401625	0.588	0.137	4.15557e-167	SSCs	CASP7
CD36	5.75971e-171	0.319849	0.396	0.035	9.39122e-167	SSCs	CD36
ENSGALG00000026970	8.62689e-171	0.440714	0.531	0.109	1.40661e-166	SSCs	ENSGALG00000026970
ENSGALG00000052970	1.43805e-170	0.319502	0.343	0.014	2.34474e-166	SSCs	ENSGALG00000052970
PLCG2	5.30434e-170	0.344054	0.417	0.046	8.64873e-166	SSCs	PLCG2
CALN1	7.82815e-170	0.633243	0.843	0.477	1.27638e-165	SSCs	CALN1
IL20RA	3.50169e-169	0.280174	0.368	0.025	5.7095e-165	SSCs	IL20RA
ENPP2	3.51112e-169	0.670889	0.825	0.425	5.72488e-165	SSCs	ENPP2
PDE1C	6.67264e-169	0.707573	0.985	0.942	1.08797e-164	SSCs	PDE1C
CNBP	8.35077e-169	0.536686	0.972	0.974	1.36159e-164	SSCs	CNBP
GLRA2	1.13605e-168	0.359711	0.356	0.02	1.85233e-164	SSCs	GLRA2
PDE3A	1.55145e-168	0.752178	0.405	0.045	2.52964e-164	SSCs	PDE3A
MRC1	9.80395e-168	0.316171	0.393	0.036	1.59853e-163	SSCs	MRC1
PRKD1	1.52453e-167	0.63152	0.431	0.058	2.48575e-163	SSCs	PRKD1
TRPC5	2.06506e-167	0.420534	0.502	0.093	3.36708e-163	SSCs	TRPC5
SCD	4.30027e-167	0.489049	0.715	0.265	7.0116e-163	SSCs	SCD
SCNN1A	4.96993e-167	0.33391	0.457	0.069	8.10348e-163	SSCs	SCNN1A
RHOJ	5.34729e-167	0.486347	0.574	0.143	8.71876e-163	SSCs	RHOJ
ABCG2	1.0764e-166	0.340852	0.537	0.113	1.75507e-162	SSCs	ABCG2
GLI3	1.07738e-166	0.81445	0.906	0.591	1.75668e-162	SSCs	GLI3
TMEM243	3.64081e-166	0.638381	0.842	0.528	5.93635e-162	SSCs	TMEM243
SLC47A1	8.84735e-166	0.365509	0.554	0.126	1.44256e-161	SSCs	SLC47A1
ENSGALG00000022976	3.36282e-165	0.51375	0.575	0.145	5.48308e-161	SSCs	ENSGALG00000022976
TRABD2A	3.74357e-165	0.616849	0.804	0.371	6.1039e-161	SSCs	TRABD2A
RAX	5.49936e-165	0.305718	0.406	0.044	8.9667e-161	SSCs	RAX
PLCB1	7.20519e-165	0.857918	0.86	0.472	1.17481e-160	SSCs	PLCB1
KIAA1217	1.05432e-164	0.786934	0.925	0.639	1.71908e-160	SSCs	KIAA1217
PHIP	1.15459e-164	0.656744	0.759	0.307	1.88256e-160	SSCs	PHIP
SLIT3	1.27954e-164	0.845785	0.916	0.629	2.08628e-160	SSCs	SLIT3
KCNK12	1.68766e-164	0.315184	0.482	0.083	2.75174e-160	SSCs	KCNK12
MTPN	1.70067e-164	0.643723	0.867	0.566	2.77294e-160	SSCs	MTPN
SYTL5	1.73244e-164	0.554504	0.671	0.231	2.82474e-160	SSCs	SYTL5
ENSGALG00000049122	2.39873e-164	0.367442	0.478	0.082	3.91113e-160	SSCs	ENSGALG00000049122
PTK2	3.21073e-164	0.703705	0.859	0.453	5.23509e-160	SSCs	PTK2
AMIGO2	4.90629e-164	0.250588	0.325	0.011	7.9997e-160	SSCs	AMIGO2
FBXO32	5.51598e-164	0.502406	0.716	0.284	8.9938e-160	SSCs	FBXO32
BPGM	1.16925e-163	0.555103	0.798	0.399	1.90647e-159	SSCs	BPGM
HSPE1	1.36488e-163	0.670714	0.932	0.81	2.22543e-159	SSCs	HSPE1
RANBP3L	2.89124e-163	0.398889	0.545	0.125	4.71417e-159	SSCs	RANBP3L
GRIP1	3.62869e-163	0.821086	0.8	0.362	5.91658e-159	SSCs	GRIP1
CHL1	3.63287e-163	0.384721	0.418	0.054	5.9234e-159	SSCs	CHL1
ENTPD3	5.03616e-163	0.301231	0.401	0.044	8.21147e-159	SSCs	ENTPD3
CPLX1	2.08868e-162	0.510613	0.643	0.196	3.40559e-158	SSCs	CPLX1
SNTB1	2.98454e-162	0.41074	0.45	0.072	4.8663e-158	SSCs	SNTB1
TFPI2	3.48453e-162	0.652848	0.863	0.593	5.68152e-158	SSCs	TFPI2
CPXM2	4.61773e-162	0.353968	0.458	0.072	7.5292e-158	SSCs	CPXM2
MAOA	4.70184e-162	0.293121	0.405	0.046	7.66635e-158	SSCs	MAOA
IGFBP2	9.58229e-162	0.623022	0.877	0.469	1.56239e-157	SSCs	IGFBP2
ITGB1	1.11513e-161	0.674289	0.936	0.689	1.81821e-157	SSCs	ITGB1
TPT1	1.89234e-161	0.647111	0.986	0.997	3.08546e-157	SSCs	TPT1
LDB2	5.37379e-161	0.781802	0.922	0.603	8.76197e-157	SSCs	LDB2
TNC	6.3077e-161	0.568388	0.729	0.287	1.02847e-156	SSCs	TNC
SEMA3C	6.38666e-161	0.419501	0.431	0.06	1.04134e-156	SSCs	SEMA3C
FBN1	6.4318e-161	0.402291	0.419	0.056	1.04871e-156	SSCs	FBN1
CSRP2	6.56927e-161	0.689788	0.933	0.709	1.07112e-156	SSCs	CSRP2
SCOC	8.60532e-161	0.65872	0.878	0.668	1.4031e-156	SSCs	SCOC
EXFABP	2.50848e-160	0.322967	0.376	0.034	4.09008e-156	SSCs	EXFABP
ENSGALG00000015418	3.49856e-160	0.399661	0.345	0.023	5.7044e-156	SSCs	ENSGALG00000015418
ENSGALG00000029012	1.39898e-159	0.686792	0.724	0.298	2.28103e-155	SSCs	ENSGALG00000029012
KIAA1143	1.70659e-159	0.590527	0.864	0.578	2.7826e-155	SSCs	KIAA1143
CAMK4	3.64032e-159	0.647274	0.703	0.269	5.93553e-155	SSCs	CAMK4
COBLL1	3.80684e-159	0.441356	0.515	0.112	6.20706e-155	SSCs	COBLL1
CGNL1	4.38088e-159	0.610798	0.823	0.403	7.14303e-155	SSCs	CGNL1
TMEM150C	5.82198e-159	0.445302	0.688	0.239	9.49274e-155	SSCs	TMEM150C
PPARG	6.88494e-159	0.454939	0.573	0.145	1.12259e-154	SSCs	PPARG
HHLA1	9.27717e-159	0.284294	0.409	0.05	1.51264e-154	SSCs	HHLA1
ENSGALG00000031564	1.31572e-158	0.287688	0.359	0.029	2.14528e-154	SSCs	ENSGALG00000031564
CRIM1	1.38e-158	0.643559	0.631	0.2	2.25009e-154	SSCs	CRIM1
CDH8	2.05539e-158	0.51698	0.455	0.074	3.35132e-154	SSCs	CDH8
CNTN5	2.10108e-158	0.786334	0.798	0.404	3.42581e-154	SSCs	CNTN5
DPP10	2.34106e-158	0.41114	0.349	0.025	3.8171e-154	SSCs	DPP10
JAK2	2.68605e-158	0.377613	0.393	0.043	4.37961e-154	SSCs	JAK2
CLVS1	3.08501e-158	0.411045	0.511	0.108	5.03011e-154	SSCs	CLVS1
OPN5L1	3.20536e-158	0.522131	0.72	0.288	5.22633e-154	SSCs	OPN5L1
CHCHD10	4.23611e-158	0.603293	0.959	0.946	6.90699e-154	SSCs	CHCHD10
MLC1	6.30771e-158	0.499928	0.677	0.25	1.02847e-153	SSCs	MLC1
SLC16A14	8.35789e-158	0.350758	0.533	0.12	1.36275e-153	SSCs	SLC16A14
PAK1	8.45359e-158	0.458039	0.655	0.218	1.37836e-153	SSCs	PAK1
ENSGALG00000015944	8.86458e-158	0.300442	0.33	0.017	1.44537e-153	SSCs	ENSGALG00000015944
GPRC5B	2.72556e-157	0.277642	0.403	0.05	4.44402e-153	SSCs	GPRC5B
PTPRF	3.32844e-157	0.66265	0.855	0.477	5.42702e-153	SSCs	PTPRF
ANKS1B	4.4887e-157	0.744503	0.981	0.875	7.31882e-153	SSCs	ANKS1B
CD200	1.05628e-156	0.423435	0.627	0.194	1.72226e-152	SSCs	CD200
RASGRP1	1.52695e-156	0.336582	0.373	0.036	2.48969e-152	SSCs	RASGRP1
ENSGALG00000013546	1.67913e-156	0.33163	0.488	0.094	2.73782e-152	SSCs	ENSGALG00000013546
LURAP1L	3.35003e-156	0.442166	0.64	0.202	5.46222e-152	SSCs	LURAP1L
ITPRID1	4.12773e-156	0.331982	0.439	0.071	6.73026e-152	SSCs	ITPRID1
SCN3B	4.57183e-156	0.388786	0.574	0.144	7.45436e-152	SSCs	SCN3B
ENSGALG00000034119	5.88045e-156	0.537063	0.656	0.229	9.58808e-152	SSCs	ENSGALG00000034119
FAM169A	7.68556e-156	0.580024	0.786	0.345	1.25313e-151	SSCs	FAM169A
FAT4	1.58113e-154	0.559256	0.653	0.217	2.57803e-150	SSCs	FAT4
KIF6	1.67042e-154	0.433387	0.374	0.04	2.72362e-150	SSCs	KIF6
ENSGALG00000042388	2.43625e-154	0.424776	0.322	0.017	3.97231e-150	SSCs	ENSGALG00000042388
HOMER2	2.63254e-154	0.290307	0.44	0.069	4.29235e-150	SSCs	HOMER2
ENSGALG00000054678	2.84321e-154	0.28889	0.357	0.03	4.63585e-150	SSCs	ENSGALG00000054678
ENSGALG00000019932	3.14876e-154	0.439058	0.571	0.155	5.13405e-150	SSCs	ENSGALG00000019932
ENSGALG00000027334	6.73207e-154	0.359854	0.563	0.146	1.09766e-149	SSCs	ENSGALG00000027334
ADCY8	7.78519e-154	0.47898	0.594	0.176	1.26937e-149	SSCs	ADCY8
SPOCK1	1.46083e-153	0.545121	0.68	0.228	2.38188e-149	SSCs	SPOCK1
MSANTD1	1.55236e-153	0.343012	0.471	0.086	2.53113e-149	SSCs	MSANTD1
ANTXR1	2.52633e-153	0.274781	0.372	0.036	4.11918e-149	SSCs	ANTXR1
ENSGALG00000016802	2.77322e-153	0.259214	0.31	0.012	4.52174e-149	SSCs	ENSGALG00000016802
EIF4EBP2	3.74127e-153	0.484976	0.69	0.271	6.10015e-149	SSCs	EIF4EBP2
RGS20	4.29456e-153	0.307568	0.426	0.064	7.00229e-149	SSCs	RGS20
ENSGALG00000051022	4.57447e-153	0.271218	0.344	0.025	7.45868e-149	SSCs	ENSGALG00000051022
GNAZ	5.69094e-153	0.345891	0.512	0.11	9.27907e-149	SSCs	GNAZ
AFF3	5.83765e-153	0.732245	0.797	0.407	9.51829e-149	SSCs	AFF3
CNTN4	9.00968e-153	0.708088	0.895	0.491	1.46903e-148	SSCs	CNTN4
CEBPZOS	1.00764e-152	0.53942	0.808	0.445	1.64296e-148	SSCs	CEBPZOS
PHLDB2	1.14012e-152	0.553234	0.76	0.345	1.85896e-148	SSCs	PHLDB2
KCNQ5	2.33556e-152	0.809155	0.654	0.222	3.80813e-148	SSCs	KCNQ5
NETO2	3.03128e-152	0.405276	0.516	0.119	4.9425e-148	SSCs	NETO2
IRX6	4.64968e-152	0.38674	0.498	0.11	7.5813e-148	SSCs	IRX6
FBLN1	6.1312e-152	0.660117	0.723	0.323	9.99692e-148	SSCs	FBLN1
CFAP36	1.15652e-151	0.569536	0.949	0.935	1.8857e-147	SSCs	CFAP36
ENSGALG00000009044	1.62899e-151	0.535595	0.735	0.351	2.65608e-147	SSCs	ENSGALG00000009044
TJP2	1.79471e-151	0.664244	0.782	0.404	2.92628e-147	SSCs	TJP2
LGR5	2.07096e-151	0.343076	0.362	0.034	3.3767e-147	SSCs	LGR5
CFAP20DC	2.54416e-151	0.544933	0.726	0.318	4.14825e-147	SSCs	CFAP20DC
CDK14	2.59844e-151	0.389617	0.369	0.039	4.23676e-147	SSCs	CDK14
LPP	3.75852e-151	0.437805	0.425	0.066	6.12826e-147	SSCs	LPP
ANKRD66	6.11709e-151	0.384812	0.618	0.187	9.97392e-147	SSCs	ANKRD66
SLC1A1	6.45676e-151	0.319201	0.356	0.032	1.05277e-146	SSCs	SLC1A1
TRPC6	6.48274e-151	0.390297	0.415	0.058	1.05701e-146	SSCs	TRPC6
KCNMB4	8.63349e-151	0.262116	0.378	0.043	1.40769e-146	SSCs	KCNMB4
ABCG1	3.38606e-150	0.566608	0.76	0.343	5.52097e-146	SSCs	ABCG1
FAM83B	3.44302e-150	0.376487	0.477	0.095	5.61385e-146	SSCs	FAM83B
CTNNA2	4.54841e-150	0.544702	0.416	0.065	7.41618e-146	SSCs	CTNNA2
ESR1	7.33699e-150	0.277626	0.317	0.017	1.1963e-145	SSCs	ESR1
GALNT18	9.0966e-150	0.741985	0.816	0.43	1.4832e-145	SSCs	GALNT18
SYNDIG1	1.46645e-149	0.476584	0.609	0.184	2.39105e-145	SSCs	SYNDIG1
LAMA3	4.7909e-149	0.614449	0.67	0.263	7.81157e-145	SSCs	LAMA3
CYP2R1	1.2883e-148	0.295893	0.331	0.022	2.10058e-144	SSCs	CYP2R1
BACH2	2.16783e-148	0.374597	0.389	0.05	3.53465e-144	SSCs	BACH2
ENSGALG00000030718	3.0586e-148	0.564007	0.85	0.522	4.98704e-144	SSCs	ENSGALG00000030718
CHRM3	3.48516e-148	0.556874	0.432	0.073	5.68255e-144	SSCs	CHRM3
SCN2A	5.37701e-148	0.26913	0.359	0.035	8.76722e-144	SSCs	SCN2A
NRCAM	5.4742e-148	0.535078	0.635	0.201	8.92569e-144	SSCs	NRCAM
TTC29	7.139e-148	0.60681	0.675	0.254	1.16401e-143	SSCs	TTC29
ENSGALG00000042992	1.01449e-147	0.708328	0.789	0.351	1.65412e-143	SSCs	ENSGALG00000042992
SLC18B1	1.86444e-147	0.503619	0.716	0.317	3.03997e-143	SSCs	SLC18B1
HECW1	1.99645e-147	0.557488	0.643	0.222	3.25521e-143	SSCs	HECW1
MAML2	8.41055e-147	0.630932	0.714	0.305	1.37134e-142	SSCs	MAML2
GFRA4	9.46679e-147	0.396855	0.421	0.069	1.54356e-142	SSCs	GFRA4
PMEPA1	2.92577e-146	0.422064	0.659	0.236	4.77047e-142	SSCs	PMEPA1
EFEMP1	3.16697e-146	0.637445	0.95	0.801	5.16375e-142	SSCs	EFEMP1
SPR	3.66923e-146	0.266476	0.402	0.056	5.98268e-142	SSCs	SPR
RIMS2	1.53343e-145	0.718278	0.984	0.917	2.50026e-141	SSCs	RIMS2
ENSGALG00000035994	3.96721e-145	0.621444	0.928	0.762	6.46854e-141	SSCs	ENSGALG00000035994
DPYS	4.39389e-145	0.675144	0.876	0.578	7.16424e-141	SSCs	DPYS
ENSGALG00000009809	6.6329e-145	0.729518	0.696	0.289	1.08149e-140	SSCs	ENSGALG00000009809
RGS10	6.97329e-145	0.259747	0.414	0.066	1.13699e-140	SSCs	RGS10
CNIH3	7.8062e-145	0.296271	0.313	0.019	1.2728e-140	SSCs	CNIH3
CACNB2	7.9332e-145	0.739169	0.841	0.485	1.29351e-140	SSCs	CACNB2
ACOT12	2.97824e-144	0.480136	0.608	0.198	4.85602e-140	SSCs	ACOT12
HMP19	3.2736e-144	0.368691	0.525	0.132	5.3376e-140	SSCs	HMP19
RPS23	3.44327e-144	0.458207	0.982	0.999	5.61426e-140	SSCs	RPS23
FAM107B	4.09457e-144	0.586807	0.758	0.355	6.6762e-140	SSCs	FAM107B
RAPH1	4.35003e-144	0.371695	0.417	0.068	7.09272e-140	SSCs	RAPH1
CAST	4.89926e-144	0.464488	0.684	0.259	7.98825e-140	SSCs	CAST
LTBP1	1.06266e-143	0.456027	0.4	0.063	1.73266e-139	SSCs	LTBP1
ACMSD	1.45639e-143	0.30998	0.391	0.055	2.37465e-139	SSCs	ACMSD
GLUL	1.71699e-143	0.275889	0.416	0.065	2.79956e-139	SSCs	GLUL
LRP8	2.68276e-143	0.636986	0.81	0.403	4.37424e-139	SSCs	LRP8
ENSGALG00000048280	3.18668e-143	0.253054	0.353	0.036	5.19588e-139	SSCs	ENSGALG00000048280
SALL3	4.48775e-143	0.329933	0.489	0.106	7.31728e-139	SSCs	SALL3
ENSGALG00000006009	5.36284e-143	0.264328	0.35	0.035	8.74411e-139	SSCs	ENSGALG00000006009
SSR1	1.77676e-142	0.556165	0.944	0.894	2.897e-138	SSCs	SSR1
BAALC	5.11113e-142	0.377883	0.568	0.16	8.3337e-138	SSCs	BAALC
ZFPM2	5.9623e-142	0.635938	0.662	0.26	9.72152e-138	SSCs	ZFPM2
ESF1	8.82158e-142	0.60787	0.931	0.773	1.43836e-137	SSCs	ESF1
GRHPR	1.72516e-141	0.422119	0.687	0.262	2.81287e-137	SSCs	GRHPR
ENSGALG00000051796	2.0253e-141	0.709243	0.9	0.687	3.30224e-137	SSCs	ENSGALG00000051796
RUNDC3B	2.4287e-141	0.309654	0.436	0.078	3.95999e-137	SSCs	RUNDC3B
CCK	3.50131e-141	0.33982	0.458	0.093	5.70889e-137	SSCs	CCK
WNT7A	3.81629e-141	0.271313	0.343	0.033	6.22246e-137	SSCs	WNT7A
ENSGALG00000008940	1.10022e-140	0.339989	0.364	0.043	1.79391e-136	SSCs	ENSGALG00000008940
LIX1	1.43986e-140	0.321341	0.459	0.092	2.34769e-136	SSCs	LIX1
OTOGL	3.76171e-140	0.320281	0.368	0.046	6.13346e-136	SSCs	OTOGL
ZPBP	4.95011e-140	0.579536	0.843	0.503	8.07115e-136	SSCs	ZPBP
MYO1H	6.42543e-140	0.373256	0.578	0.181	1.04767e-135	SSCs	MYO1H
SORL1	1.06043e-139	0.323647	0.49	0.111	1.72904e-135	SSCs	SORL1
CUBN	3.21411e-139	0.555551	0.739	0.34	5.2406e-135	SSCs	CUBN
ENSGALG00000016922	3.53493e-139	0.557515	0.933	0.858	5.7637e-135	SSCs	ENSGALG00000016922
ENSGALG00000051502	1.15584e-138	0.361519	0.391	0.058	1.8846e-134	SSCs	ENSGALG00000051502
ZSWIM5	1.30559e-138	0.38185	0.41	0.069	2.12877e-134	SSCs	ZSWIM5
ENSGALG00000052511	1.38038e-138	0.331495	0.502	0.122	2.25071e-134	SSCs	ENSGALG00000052511
STXBP5	1.64083e-138	0.596891	0.631	0.229	2.67538e-134	SSCs	STXBP5
ENSGALG00000040949	2.19964e-138	0.265383	0.26	0.003	3.58651e-134	SSCs	ENSGALG00000040949
MTA3	2.82448e-138	0.544046	0.692	0.277	4.60532e-134	SSCs	MTA3
IGF2BP3	4.15001e-138	0.513032	0.777	0.367	6.76659e-134	SSCs	IGF2BP3
FTH1	4.43044e-138	0.641814	0.969	0.932	7.22383e-134	SSCs	FTH1
MYCN	5.82756e-138	0.543378	0.861	0.574	9.50184e-134	SSCs	MYCN
MCUB	6.67477e-138	0.512645	0.805	0.436	1.08832e-133	SSCs	MCUB
FHIT	8.74022e-138	0.819368	0.801	0.402	1.42509e-133	SSCs	FHIT
NEUROD6	2.5108e-137	0.333621	0.315	0.025	4.09386e-133	SSCs	NEUROD6
GSTT1	3.09486e-137	0.351164	0.519	0.135	5.04617e-133	SSCs	GSTT1
SLC26A7	3.67638e-137	0.405733	0.585	0.18	5.99434e-133	SSCs	SLC26A7
ST8SIA4	3.8274e-137	0.496786	0.694	0.293	6.24058e-133	SSCs	ST8SIA4
JAG2	1.00494e-136	0.549963	0.872	0.554	1.63855e-132	SSCs	JAG2
SLC35F2	1.17869e-136	0.293895	0.442	0.085	1.92186e-132	SSCs	SLC35F2
ADAMTS12	1.84354e-136	0.601715	0.74	0.345	3.0059e-132	SSCs	ADAMTS12
SUMO1	2.27361e-136	0.524438	0.846	0.559	3.70712e-132	SSCs	SUMO1
WWOX	2.59862e-136	1.03865	0.856	0.508	4.23705e-132	SSCs	WWOX
ENSGALG00000013528	3.33501e-136	0.365252	0.654	0.212	5.43773e-132	SSCs	ENSGALG00000013528
NKAIN2	3.7893e-136	0.677192	0.338	0.036	6.17846e-132	SSCs	NKAIN2
TNIK	3.85712e-136	0.553725	0.757	0.363	6.28904e-132	SSCs	TNIK
DLG5	5.53156e-136	0.448368	0.571	0.176	9.0192e-132	SSCs	DLG5
ENSGALG00000048656	5.62806e-136	0.532131	0.791	0.403	9.17655e-132	SSCs	ENSGALG00000048656
NECAB2	7.89226e-136	0.542791	0.806	0.427	1.28683e-131	SSCs	NECAB2
SCN9A	7.91841e-136	0.601219	0.819	0.47	1.2911e-131	SSCs	SCN9A
SPATA16	9.36314e-136	0.309876	0.392	0.06	1.52666e-131	SSCs	SPATA16
CDCA9	1.30053e-135	0.436135	0.651	0.251	2.12051e-131	SSCs	CDCA9
PLBD1	1.58666e-135	0.479684	0.686	0.288	2.58705e-131	SSCs	PLBD1
C1orf21	2.06275e-135	0.547985	0.942	0.775	3.36332e-131	SSCs	C1orf21
DCN	3.59785e-135	0.66582	0.867	0.579	5.8663e-131	SSCs	DCN
HACD4	4.80142e-135	0.255525	0.398	0.063	7.82872e-131	SSCs	HACD4
OARD1	5.58042e-135	0.565834	0.939	0.858	9.09887e-131	SSCs	OARD1
CA2	9.68566e-135	0.428814	0.614	0.214	1.57925e-130	SSCs	CA2
NRP1	1.46994e-134	0.384752	0.371	0.055	2.39673e-130	SSCs	NRP1
TBC1D5	1.94388e-134	0.397566	0.432	0.082	3.16949e-130	SSCs	TBC1D5
FGD5	1.97286e-134	0.415394	0.6	0.201	3.21675e-130	SSCs	FGD5
LSM5	3.09012e-134	0.565525	0.917	0.822	5.03844e-130	SSCs	LSM5
PRKCA	4.96925e-134	0.427515	0.563	0.168	8.10236e-130	SSCs	PRKCA
WDR1	1.41828e-133	0.610594	0.879	0.651	2.3125e-129	SSCs	WDR1
CISD2	2.17508e-133	0.381775	0.648	0.247	3.54647e-129	SSCs	CISD2
ADGRL3	2.42577e-133	0.452704	0.397	0.066	3.95523e-129	SSCs	ADGRL3
SPTSSA	6.48935e-133	0.471194	0.768	0.414	1.05809e-128	SSCs	SPTSSA
PDE7B	8.20312e-133	0.38587	0.33	0.035	1.33752e-128	SSCs	PDE7B
PLAGL1	1.2823e-132	0.421894	0.611	0.219	2.09079e-128	SSCs	PLAGL1
CTNNAL1	1.34248e-132	0.332103	0.367	0.051	2.18891e-128	SSCs	CTNNAL1
FSBP	2.082e-132	0.413812	0.671	0.271	3.3947e-128	SSCs	FSBP
PTPRK	2.60717e-132	0.398078	0.329	0.035	4.251e-128	SSCs	PTPRK
RPS6KA5	4.65643e-132	0.519333	0.754	0.371	7.59231e-128	SSCs	RPS6KA5
PPIP5K2	5.18415e-132	0.556542	0.919	0.698	8.45276e-128	SSCs	PPIP5K2
NET1	6.69208e-132	0.503392	0.767	0.399	1.09114e-127	SSCs	NET1
NTRK3	9.75101e-132	0.540408	0.641	0.241	1.5899e-127	SSCs	NTRK3
SPACA1	1.60966e-131	0.359058	0.531	0.147	2.62455e-127	SSCs	SPACA1
ENSGALG00000012382	1.87936e-131	0.399068	0.488	0.123	3.0643e-127	SSCs	ENSGALG00000012382
ADAMTS2	2.0008e-131	0.579228	0.806	0.429	3.26231e-127	SSCs	ADAMTS2
FOXP1	2.0648e-131	0.718067	0.975	0.908	3.36666e-127	SSCs	FOXP1
EGF	3.80328e-131	0.267916	0.276	0.013	6.20125e-127	SSCs	EGF
CMTM8	7.15671e-131	0.296084	0.452	0.095	1.1669e-126	SSCs	CMTM8
CA3A	9.63633e-131	0.30917	0.488	0.117	1.5712e-126	SSCs	CA3A
SGTB	1.53744e-130	0.463023	0.714	0.335	2.5068e-126	SSCs	SGTB
ABHD10	1.81453e-130	0.464053	0.786	0.421	2.95859e-126	SSCs	ABHD10
ENSGALG00000029462	1.84168e-130	0.412377	0.644	0.248	3.00286e-126	SSCs	ENSGALG00000029462
VOPP1	1.97883e-130	0.31615	0.38	0.062	3.22649e-126	SSCs	VOPP1
ZNF644	2.80176e-130	0.562224	0.942	0.872	4.56827e-126	SSCs	ZNF644
MAP2	8.57581e-130	0.444372	0.476	0.118	1.39829e-125	SSCs	MAP2
ARMC4	1.53018e-129	0.405611	0.494	0.13	2.49497e-125	SSCs	ARMC4
[truncated: 2,219 more rows]
