# Supplementary material for: Unique Sertoli cell adaptations support enhanced spermatogenesis in chickens
Source: J Anim Sci Biotechnol. 2025 Dec 10;16:170. doi: 10.1186/s40104-025-01304-8 (PMC12690856; doi:10.1186/s40104-025-01304-8)
Supplement: Supplementary file 2 — Additional file 2: Table S1. The sequences of siRNA and NC. Table S2. The primer sequences for RT-qPCR. Table S3. All markers of various cell types in chicken testes. Table S4. All markers of each type of germ cells in chicken testes. Table S5. All markers of each type of spermatogonia in chicken testes. Table S6. All markers of each type of spermatocytes in chicken testes. Table S7. All markers of each type of spermatids in chicken testes. Table S8. Top1000 genes in pseudotime of chicken germ cells. Table S9. Top1000 genes in pseudotime of chicken spermatogonia. Table S10. Top1000 genes in pseudotime of chicken spermatocytes. Table S11. Top1000 genes in pseudotime of chicken spermatids. Table S12. Markers of mature and immature Sertoli cells in chicken. Table S13. Markers of percursor and Leydig cells in chicken testes. Table S14. DEGs of mature Sertoli cells compared with immature in chicken testes. Table S15. DEGs of Leydig cells compared with percursor in chicken testes [file 40104_2025_1304_MOESM2_ESM.zip › Table S6.xlsx]

## Sheet: Table S6
Table S6. All markers of each type of spermatocytes in chicken testes
	p_val	avg_log2FC	pct.1	pct.2	p_val_adj	cluster	gene
SMC1B1	0	2.42897	0.998	0.819	0	Pre_lep	SMC1B
ENSGALG000000433291	0	2.28479	0.989	0.506	0	Pre_lep	ENSGALG00000043329
HMGB31	0	2.09449	0.996	0.685	0	Pre_lep	HMGB3
PCNA	0	2.00733	0.981	0.746	0	Pre_lep	PCNA
UNG	0	1.93455	0.95	0.125	0	Pre_lep	UNG
POLA11	0	1.91969	0.985	0.731	0	Pre_lep	POLA1
NMB2	0	1.89884	0.99	0.529	0	Pre_lep	NMB
FDFT11	0	1.85964	0.993	0.757	0	Pre_lep	FDFT1
SLC25A51	0	1.83318	0.986	0.567	0	Pre_lep	SLC25A5
MCM2	0	1.8038	0.944	0.122	0	Pre_lep	MCM2
SMIM4	0	1.69375	0.935	0.096	0	Pre_lep	SMIM4
STK312	0	1.68423	1	0.538	0	Pre_lep	STK31
HMGB12	0	1.68057	1	0.923	0	Pre_lep	HMGB1
CALR	0	1.67841	0.952	0.447	0	Pre_lep	CALR
ENSGALG000000127662	0	1.67658	0.994	0.511	0	Pre_lep	ENSGALG00000012766
HPF12	0	1.6407	0.985	0.473	0	Pre_lep	HPF1
RPL22L12	0	1.63272	0.98	0.8	0	Pre_lep	RPL22L1
ENSGALG000000271472	0	1.62774	0.975	0.386	0	Pre_lep	ENSGALG00000027147
ARHGAP171	0	1.62434	0.971	0.531	0	Pre_lep	ARHGAP17
PPIA1	0	1.60256	0.997	0.955	0	Pre_lep	PPIA
EXD12	0	1.60032	0.981	0.525	0	Pre_lep	EXD1
RNF1682	0	1.58416	0.98	0.568	0	Pre_lep	RNF168
MCM5	0	1.55894	0.897	0.087	0	Pre_lep	MCM5
HAGH1	0	1.5327	0.944	0.385	0	Pre_lep	HAGH
HSPA5	0	1.52549	0.99	0.948	0	Pre_lep	HSPA5
SCD52	0	1.52383	0.994	0.944	0	Pre_lep	SCD5
SLBP	0	1.51713	0.977	0.791	0	Pre_lep	SLBP
BCAS32	0	1.50134	0.994	0.708	0	Pre_lep	BCAS3
HYOU11	0	1.50088	0.983	0.782	0	Pre_lep	HYOU1
LGMN1	0	1.48396	0.975	0.548	0	Pre_lep	LGMN
ENSGALG00000048910	0	1.48202	0.944	0.45	0	Pre_lep	ENSGALG00000048910
CENPP2	0	1.46822	0.975	0.627	0	Pre_lep	CENPP
RPS19	0	1.45372	1	0.994	0	Pre_lep	RPS19
ENSGALG000000342881	0	1.45037	0.937	0.237	0	Pre_lep	ENSGALG00000034288
NME22	0	1.42952	0.954	0.469	0	Pre_lep	NME2
SPIDR2	0	1.42433	0.948	0.404	0	Pre_lep	SPIDR
UCHL12	0	1.41607	0.997	0.954	0	Pre_lep	UCHL1
MOV10L12	0	1.40764	0.986	0.482	0	Pre_lep	MOV10L1
HSF2BP1	0	1.39597	0.953	0.281	0	Pre_lep	HSF2BP
DNAJA43	0	1.38876	0.99	0.716	0	Pre_lep	DNAJA4
HSP90AB11	0	1.37113	0.959	0.677	0	Pre_lep	HSP90AB1
ECI22	0	1.34613	0.95	0.315	0	Pre_lep	ECI2
ENSGALG000000222062	0	1.32877	0.988	0.677	0	Pre_lep	ENSGALG00000022206
WDR5B1	0	1.32787	0.967	0.647	0	Pre_lep	WDR5B
RPS202	0	1.32523	0.999	0.99	0	Pre_lep	RPS20
TAX1BP12	0	1.3231	0.994	0.927	0	Pre_lep	TAX1BP1
RPS153	0	1.32224	1	0.994	0	Pre_lep	RPS15
MAP2K52	0	1.31664	0.971	0.614	0	Pre_lep	MAP2K5
DHCR71	0	1.30684	0.912	0.239	0	Pre_lep	DHCR7
RPLP03	0	1.30237	0.998	0.994	0	Pre_lep	RPLP0
NOL82	0	1.29634	0.924	0.362	0	Pre_lep	NOL8
ENSGALG000000454141	0	1.29585	0.901	0.233	0	Pre_lep	ENSGALG00000045414
MAPRE11	0	1.29446	0.953	0.478	0	Pre_lep	MAPRE1
SRGAP13	0	1.28797	0.927	0.416	0	Pre_lep	SRGAP1
NASP1	0	1.2871	0.945	0.431	0	Pre_lep	NASP
RRM2	0	1.28088	0.824	0.069	0	Pre_lep	RRM2
CALM11	0	1.2747	0.981	0.695	0	Pre_lep	CALM1
TANGO21	0	1.27441	0.968	0.724	0	Pre_lep	TANGO2
LAMP21	0	1.27315	0.948	0.46	0	Pre_lep	LAMP2
ACTB1	0	1.26933	0.937	0.39	0	Pre_lep	ACTB
DHCR24	0	1.26673	0.844	0.072	0	Pre_lep	DHCR24
GMNN1	0	1.26482	0.897	0.276	0	Pre_lep	GMNN
CD993	0	1.2577	0.98	0.67	0	Pre_lep	CD99
RAD23A	0	1.24255	0.979	0.859	0	Pre_lep	RAD23A
ENSGALG000000148972	0	1.23777	0.978	0.789	0	Pre_lep	ENSGALG00000014897
MSH62	0	1.22857	0.924	0.291	0	Pre_lep	MSH6
RFC22	0	1.22576	0.921	0.237	0	Pre_lep	RFC2
HMGN42	0	1.22569	0.993	0.982	0	Pre_lep	HMGN4
WFS12	0	1.21871	0.983	0.577	0	Pre_lep	WFS1
FTH11	0	1.21652	0.989	0.96	0	Pre_lep	FTH1
ATP6V1G11	0	1.21536	0.993	0.992	0	Pre_lep	ATP6V1G1
HABP41	0	1.20462	0.955	0.573	0	Pre_lep	HABP4
SET2	0	1.20198	0.993	0.718	0	Pre_lep	SET
AGXT22	0	1.19501	0.937	0.327	0	Pre_lep	AGXT2
MTIF22	0	1.19334	0.937	0.37	0	Pre_lep	MTIF2
E2F11	0	1.17853	0.904	0.304	0	Pre_lep	E2F1
PNLDC12	0	1.17753	0.954	0.486	0	Pre_lep	PNLDC1
RBM31	0	1.17477	0.942	0.595	0	Pre_lep	RBM3
SHOC12	0	1.17385	0.974	0.508	0	Pre_lep	SHOC1
XRCC42	0	1.17328	0.953	0.467	0	Pre_lep	XRCC4
NT5DC21	0	1.17149	0.879	0.178	0	Pre_lep	NT5DC2
CTSV3	0	1.16505	0.964	0.55	0	Pre_lep	CTSV
MID1IP11	0	1.16365	0.953	0.566	0	Pre_lep	MID1IP1
EBNA1BP23	0	1.16095	0.972	0.829	0	Pre_lep	EBNA1BP2
GTSF13	0	1.16059	0.989	0.827	0	Pre_lep	GTSF1
MRE112	0	1.15599	0.959	0.523	0	Pre_lep	MRE11
ATP5G32	0	1.14986	0.988	0.928	0	Pre_lep	ATP5G3
RPS173	0	1.14919	0.998	0.996	0	Pre_lep	RPS17
IER3IP1	0	1.14311	0.887	0.321	0	Pre_lep	IER3IP1
CNTRL2	0	1.14096	0.996	0.972	0	Pre_lep	CNTRL
BRCA11	0	1.13994	0.968	0.705	0	Pre_lep	BRCA1
ASB32	0	1.13861	0.933	0.452	0	Pre_lep	ASB3
TFDP22	0	1.12561	0.987	0.817	0	Pre_lep	TFDP2
ATP2A22	0	1.11527	0.955	0.696	0	Pre_lep	ATP2A2
SMPD32	0	1.11273	0.963	0.405	0	Pre_lep	SMPD3
MRPS141	0	1.10675	0.944	0.54	0	Pre_lep	MRPS14
DGUOK1	0	1.10365	0.784	0.118	0	Pre_lep	DGUOK
MTSS11	0	1.09937	0.875	0.296	0	Pre_lep	MTSS1
ACADL	0	1.09886	0.943	0.71	0	Pre_lep	ACADL
EEF1A11	0	1.09867	1	0.997	0	Pre_lep	EEF1A1
RFC5	0	1.09453	0.833	0.05	0	Pre_lep	RFC5
TTC34	0	1.09274	0.91	0.39	0	Pre_lep	TTC3
DDX4	0	1.08727	0.979	0.887	0	Pre_lep	DDX4
ENSGALG000000497211	0	1.08067	0.902	0.503	0	Pre_lep	ENSGALG00000049721
TSNARE1	0	1.07777	0.717	0.158	0	Pre_lep	TSNARE1
RNF112	0	1.06496	0.933	0.466	0	Pre_lep	RNF11
UGT81	0	1.05954	0.992	0.953	0	Pre_lep	UGT8
ENSGALG00000046740	0	1.0582	0.803	0.211	0	Pre_lep	ENSGALG00000046740
RSU12	0	1.05077	0.914	0.4	0	Pre_lep	RSU1
DDTL1	0	1.04904	0.886	0.352	0	Pre_lep	DDTL
PSIP11	0	1.04852	0.996	0.955	0	Pre_lep	PSIP1
HP1BP32	0	1.04488	0.934	0.568	0	Pre_lep	HP1BP3
REXO21	0	1.04428	0.99	0.965	0	Pre_lep	REXO2
GINS1	0	1.04367	0.765	0.025	0	Pre_lep	GINS1
EPB411	0	1.04254	0.832	0.203	0	Pre_lep	EPB41
RPL351	0	1.03529	0.997	0.993	0	Pre_lep	RPL35
M1AP2	0	1.03399	0.95	0.361	0	Pre_lep	M1AP
VPS411	0	1.03205	0.967	0.758	0	Pre_lep	VPS41
ENSGALG000000228912	0	1.03011	0.958	0.42	0	Pre_lep	ENSGALG00000022891
VAMP41	0	1.02851	0.961	0.752	0	Pre_lep	VAMP4
CTPS1	0	1.02759	0.833	0.107	0	Pre_lep	CTPS1
CNTD12	0	1.02232	0.909	0.394	0	Pre_lep	CNTD1
SH3BGRL4	0	1.02158	0.955	0.397	0	Pre_lep	SH3BGRL
ANXA112	0	1.02088	0.916	0.302	0	Pre_lep	ANXA11
MRPS261	0	1.00938	0.965	0.879	0	Pre_lep	MRPS26
RILPL11	0	1.00903	0.928	0.514	0	Pre_lep	RILPL1
PPP1R262	0	0.987645	0.934	0.34	0	Pre_lep	PPP1R26
GPX4	0	0.985573	0.871	0.384	0	Pre_lep	GPX4
H2AFZ1	0	0.985082	0.996	0.994	0	Pre_lep	H2AFZ
ENSGALG00000001604	0	0.976507	0.761	0.092	0	Pre_lep	ENSGALG00000001604
ADAL1	0	0.975888	0.873	0.249	0	Pre_lep	ADAL
CMIP2	0	0.975193	0.895	0.383	0	Pre_lep	CMIP
TERB12	0	0.973107	0.888	0.384	0	Pre_lep	TERB1
WDHD12	0	0.972032	0.895	0.334	0	Pre_lep	WDHD1
HNRNPLL2	0	0.967105	0.931	0.442	0	Pre_lep	HNRNPLL
ENSGALG000000482272	0	0.957081	0.937	0.413	0	Pre_lep	ENSGALG00000048227
TPK12	0	0.955671	0.871	0.307	0	Pre_lep	TPK1
MESDC21	0	0.955593	0.998	0.991	0	Pre_lep	MESDC2
NEDD42	0	0.95547	0.868	0.331	0	Pre_lep	NEDD4
SIL12	0	0.954353	0.862	0.277	0	Pre_lep	SIL1
DNAJA11	0	0.950823	0.999	0.989	0	Pre_lep	DNAJA1
SDF2L11	0	0.946561	0.898	0.257	0	Pre_lep	SDF2L1
ENSGALG00000042748	0	0.943465	0.763	0.038	0	Pre_lep	ENSGALG00000042748
NAE11	0	0.941301	0.898	0.349	0	Pre_lep	NAE1
CCNE21	0	0.939602	0.762	0.15	0	Pre_lep	CCNE2
CLSPN	0	0.937566	0.855	0.334	0	Pre_lep	CLSPN
ENSGALG00000040713	0	0.935945	0.891	0.473	0	Pre_lep	ENSGALG00000040713
SH3BP52	0	0.928095	0.897	0.31	0	Pre_lep	SH3BP5
MCM62	0	0.927104	0.854	0.261	0	Pre_lep	MCM6
GABPB22	0	0.926053	0.872	0.293	0	Pre_lep	GABPB2
RAD54B1	0	0.923723	0.902	0.45	0	Pre_lep	RAD54B
VIPR22	0	0.922446	0.925	0.305	0	Pre_lep	VIPR2
GCAT	0	0.916513	0.776	0.054	0	Pre_lep	GCAT
MCM4	0	0.915845	0.825	0.282	0	Pre_lep	MCM4
SOD2	0	0.915081	0.886	0.483	0	Pre_lep	SOD2
CPEB12	0	0.914041	0.895	0.28	0	Pre_lep	CPEB1
PRPF19	0	0.910142	0.909	0.548	0	Pre_lep	PRPF19
ERP29	0	0.902728	0.714	0.142	0	Pre_lep	ERP29
RAB4A1	0	0.901284	0.898	0.376	0	Pre_lep	RAB4A
BID2	0	0.894147	0.856	0.233	0	Pre_lep	BID
SLC25A171	0	0.893584	0.858	0.34	0	Pre_lep	SLC25A17
ENSGALG000000067942	0	0.893493	0.827	0.24	0	Pre_lep	ENSGALG00000006794
MSH2	0	0.882273	0.79	0.125	0	Pre_lep	MSH2
SCUBE12	0	0.881964	0.747	0.224	0	Pre_lep	SCUBE1
DFNA51	0	0.877562	0.855	0.26	0	Pre_lep	DFNA5
HPS3	0	0.86305	0.749	0.165	0	Pre_lep	HPS3
AKR1B12	0	0.859183	0.886	0.311	0	Pre_lep	AKR1B1
SHLD22	0	0.851596	0.848	0.271	0	Pre_lep	SHLD2
ENSGALG000000236322	0	0.847549	0.88	0.347	0	Pre_lep	ENSGALG00000023632
GFOD21	0	0.845989	0.84	0.248	0	Pre_lep	GFOD2
BCAP292	0	0.843322	1	0.993	0	Pre_lep	BCAP29
RBP51	0	0.837292	0.859	0.306	0	Pre_lep	RBP5
WDR76	0	0.831521	0.739	0.16	0	Pre_lep	WDR76
RCBTB22	0	0.826291	0.791	0.198	0	Pre_lep	RCBTB2
COMMD4	0	0.822886	0.806	0.264	0	Pre_lep	COMMD4
RFTN12	0	0.820196	0.901	0.322	0	Pre_lep	RFTN1
ESCO2	0	0.81517	0.788	0.213	0	Pre_lep	ESCO2
CARHSP12	0	0.807303	0.779	0.199	0	Pre_lep	CARHSP1
AGTRAP2	0	0.801713	0.85	0.217	0	Pre_lep	AGTRAP
GPATCH111	0	0.801003	0.789	0.285	0	Pre_lep	GPATCH11
ENSGALG00000009538	0	0.798684	0.836	0.272	0	Pre_lep	ENSGALG00000009538
DDX111	0	0.797668	0.798	0.26	0	Pre_lep	DDX11
LANCL11	0	0.792645	0.873	0.369	0	Pre_lep	LANCL1
TK1	0	0.789645	0.74	0.144	0	Pre_lep	TK1
ENSGALG000000542941	0	0.767881	0.843	0.349	0	Pre_lep	ENSGALG00000054294
RPIA2	0	0.759635	0.813	0.22	0	Pre_lep	RPIA
SLC11A2	0	0.757443	0.732	0.243	0	Pre_lep	SLC11A2
SYBU2	0	0.756599	0.796	0.235	0	Pre_lep	SYBU
ENSGALG000000506691	0	0.755096	0.748	0.144	0	Pre_lep	ENSGALG00000050669
MCUB2	0	0.753793	0.811	0.219	0	Pre_lep	MCUB
PRKDC	0	0.74328	0.699	0.201	0	Pre_lep	PRKDC
ECH1	0	0.741968	0.678	0.113	0	Pre_lep	ECH1
FUCA11	0	0.740154	0.796	0.224	0	Pre_lep	FUCA1
ACOT131	0	0.730791	0.741	0.21	0	Pre_lep	ACOT13
ATP7B1	0	0.729173	0.711	0.148	0	Pre_lep	ATP7B
PRORSD1P2	0	0.713976	0.796	0.212	0	Pre_lep	PRORSD1P
ISOC2	0	0.707209	0.74	0.164	0	Pre_lep	ISOC2
C4	0	0.687186	0.703	0.211	0	Pre_lep	C4
PHKG1	0	0.674199	0.671	0.123	0	Pre_lep	PHKG1
ENSGALG000000527862	0	0.664242	0.691	0.177	0	Pre_lep	ENSGALG00000052786
CD276	0	0.662914	0.669	0.149	0	Pre_lep	CD276
NSDHL1	0	0.6625	0.693	0.144	0	Pre_lep	NSDHL
METTL231	0	0.65923	0.674	0.085	0	Pre_lep	METTL23
APMAP1	0	0.648509	0.739	0.198	0	Pre_lep	APMAP
TBC1D9	0	0.639202	0.611	0.103	0	Pre_lep	TBC1D9
RND3	0	0.638922	0.678	0.119	0	Pre_lep	RND3
H-RAS	0	0.63493	0.685	0.19	0	Pre_lep	H-RAS
SREBF2	0	0.633179	0.581	0.1	0	Pre_lep	SREBF2
ENSGALG000000433811	0	0.63265	0.554	0.103	0	Pre_lep	ENSGALG00000043381
GABRA52	0	0.630328	0.692	0.16	0	Pre_lep	GABRA5
PAPOLG1	0	0.628975	0.589	0.12	0	Pre_lep	PAPOLG
DRAM22	0	0.627373	0.767	0.218	0	Pre_lep	DRAM2
MEX3B2	0	0.622259	0.74	0.204	0	Pre_lep	MEX3B
CDC6	0	0.613138	0.615	0.028	0	Pre_lep	CDC6
IGFBP71	0	0.612089	0.722	0.206	0	Pre_lep	IGFBP7
MCM3	0	0.606916	0.633	0.101	0	Pre_lep	MCM3
USP28	0	0.603307	0.648	0.118	0	Pre_lep	USP28
FANCA	0	0.595565	0.637	0.101	0	Pre_lep	FANCA
ENSGALG00000038189	0	0.590597	0.629	0.113	0	Pre_lep	ENSGALG00000038189
CRELD1	0	0.587994	0.616	0.129	0	Pre_lep	CRELD1
BF2	0	0.563629	0.69	0.186	0	Pre_lep	BF2
TSPAN6	0	0.5514	0.679	0.18	0	Pre_lep	TSPAN6
QPCTL	0	0.545566	0.604	0.093	0	Pre_lep	QPCTL
DGCR6	0	0.543597	0.538	0.046	0	Pre_lep	DGCR6
STARD4	0	0.525397	0.586	0.136	0	Pre_lep	STARD4
HSD17B7	0	0.521896	0.43	0.034	0	Pre_lep	HSD17B7
ENSGALG00000047393	0	0.514657	0.594	0.113	0	Pre_lep	ENSGALG00000047393
L3HYPDH	0	0.508496	0.576	0.129	0	Pre_lep	L3HYPDH
BHLHE231	0	0.505578	0.644	0.132	0	Pre_lep	BHLHE23
LRR11	0	0.501785	0.64	0.153	0	Pre_lep	LRR1
ZBTB14	0	0.498343	0.584	0.124	0	Pre_lep	ZBTB14
ENSGALG00000049318	0	0.482311	0.569	0.094	0	Pre_lep	ENSGALG00000049318
IDH2	0	0.471186	0.524	0.089	0	Pre_lep	IDH2
GRN	0	0.456747	0.474	0.054	0	Pre_lep	GRN
ZNF518B	0	0.446436	0.569	0.117	0	Pre_lep	ZNF518B
RINT1	0	0.428749	0.539	0.095	0	Pre_lep	RINT1
GJC3	0	0.423269	0.542	0.092	0	Pre_lep	GJC3
CA9	0	0.398623	0.459	0.042	0	Pre_lep	CA9
MYL6	0	0.391611	0.471	0.075	0	Pre_lep	MYL6
ENSGALG00000047233	0	0.3841	0.492	0.055	0	Pre_lep	ENSGALG00000047233
CD63	0	0.383582	0.433	0.02	0	Pre_lep	CD63
ZMYND19	0	0.374869	0.457	0.042	0	Pre_lep	ZMYND19
MAN2A2	0	0.369657	0.455	0.046	0	Pre_lep	MAN2A2
TIMP2	0	0.368362	0.482	0.066	0	Pre_lep	TIMP2
UBTF	0	0.366504	0.458	0.055	0	Pre_lep	UBTF
SPINK4	0	0.365984	0.448	0.045	0	Pre_lep	SPINK4
ENSGALG00000031518	0	0.363813	0.366	0.04	0	Pre_lep	ENSGALG00000031518
POLE	0	0.362602	0.457	0.058	0	Pre_lep	POLE
ENSGALG00000040828	0	0.337789	0.424	0.056	0	Pre_lep	ENSGALG00000040828
SC5D	0	0.317065	0.381	0.035	0	Pre_lep	SC5D
VPS37D	0	0.315799	0.396	0.023	0	Pre_lep	VPS37D
COLGALT1	0	0.315292	0.402	0.034	0	Pre_lep	COLGALT1
NAT8B	0	0.267412	0.339	0.035	0	Pre_lep	NAT8B
Pou5f3	0	0.262515	0.362	0.032	0	Pre_lep	Pou5f3
ENSGALG000000025611	6.35699e-308	0.464395	0.563	0.118	1.03651e-303	Pre_lep	ENSGALG00000002561
ZNF2771	3.93605e-307	0.550605	0.653	0.162	6.41774e-303	Pre_lep	ZNF277
MLH11	3.99058e-307	0.578057	0.671	0.179	6.50664e-303	Pre_lep	MLH1
ENSGALG00000011252	7.00799e-307	0.332293	0.422	0.062	1.14265e-302	Pre_lep	ENSGALG00000011252
EIF4A23	8.54149e-307	1.03691	0.963	0.655	1.39269e-302	Pre_lep	EIF4A2
ENSGALG000000414352	2.59094e-306	1.12206	0.975	0.681	4.22453e-302	Pre_lep	ENSGALG00000041435
C18orf632	1.08741e-304	0.667833	0.84	0.235	1.77302e-300	Pre_lep	C18orf63
ZCCHC172	4.02463e-303	0.958662	0.919	0.484	6.56215e-299	Pre_lep	ZCCHC17
BRI31	1.3855e-302	0.961609	0.979	0.891	2.25905e-298	Pre_lep	BRI3
CRELD21	2.69219e-302	1.02121	0.947	0.687	4.38961e-298	Pre_lep	CRELD2
ACAP1	5.01845e-302	0.291727	0.36	0.046	8.18258e-298	Pre_lep	ACAP1
CASP8AP23	2.08062e-301	1.09186	0.966	0.695	3.39245e-297	Pre_lep	CASP8AP2
FKBP42	9.09108e-300	1.04196	0.976	0.635	1.4823e-295	Pre_lep	FKBP4
ENSGALG000000342641	1.48805e-299	0.780382	0.812	0.315	2.42627e-295	Pre_lep	ENSGALG00000034264
BNIP3L2	2.00255e-299	0.991814	0.933	0.573	3.26516e-295	Pre_lep	BNIP3L
FGD31	2.51738e-299	0.955243	0.909	0.538	4.10458e-295	Pre_lep	FGD3
ENSGALG000000386722	2.76648e-299	0.992206	0.989	0.917	4.51075e-295	Pre_lep	ENSGALG00000038672
DGKZ1	3.1237e-299	0.513608	0.62	0.152	5.09319e-295	Pre_lep	DGKZ
DENR2	3.488e-299	1.05285	0.981	0.791	5.68719e-295	Pre_lep	DENR
MRPS351	3.76856e-299	0.82278	0.908	0.417	6.14464e-295	Pre_lep	MRPS35
GPALPP12	4.80104e-299	0.831634	0.853	0.373	7.8281e-295	Pre_lep	GPALPP1
PSMC3IP1	1.15083e-298	0.782031	0.842	0.36	1.87643e-294	Pre_lep	PSMC3IP
ENSGALG000000073812	2.41169e-298	0.827291	0.89	0.417	3.93226e-294	Pre_lep	ENSGALG00000007381
ENOX12	5.55782e-298	0.762923	0.693	0.191	9.06202e-294	Pre_lep	ENOX1
RCAN22	1.15167e-297	0.712777	0.787	0.256	1.8778e-293	Pre_lep	RCAN2
TBL2	1.54696e-297	0.54983	0.635	0.179	2.52233e-293	Pre_lep	TBL2
DNAJC91	2.66534e-296	0.982847	0.974	0.914	4.34583e-292	Pre_lep	DNAJC9
HMCES2	1.8291e-295	1.09405	0.96	0.782	2.98234e-291	Pre_lep	HMCES
RPL6	2.3709e-295	0.858406	0.992	0.983	3.86576e-291	Pre_lep	RPL6
RAB3B2	9.24188e-294	0.834777	0.879	0.391	1.50689e-289	Pre_lep	RAB3B
EEF1D2	1.28929e-292	1.10445	0.987	0.958	2.10219e-288	Pre_lep	EEF1D
PARN2	1.62262e-292	0.689541	0.784	0.253	2.64568e-288	Pre_lep	PARN
KIAA07532	3.11554e-291	0.77277	0.851	0.348	5.07989e-287	Pre_lep	KIAA0753
CD1512	3.59004e-291	0.794523	0.825	0.3	5.85356e-287	Pre_lep	CD151
FBXL23	4.25458e-291	1.06765	0.949	0.599	6.93709e-287	Pre_lep	FBXL2
TEX122	1.73847e-290	1.40524	0.982	0.511	2.83458e-286	Pre_lep	TEX12
HORMAD12	2.76375e-290	1.30859	0.994	0.691	4.5063e-286	Pre_lep	HORMAD1
TGFB11	3.06618e-290	0.974144	0.985	0.949	4.99941e-286	Pre_lep	TGFB1
ADAT1	3.27823e-290	0.480699	0.573	0.133	5.34516e-286	Pre_lep	ADAT1
SMAD12	3.29124e-290	0.860626	0.877	0.423	5.36637e-286	Pre_lep	SMAD1
ENSGALG000000547872	4.82178e-290	0.997495	0.958	0.684	7.86191e-286	Pre_lep	ENSGALG00000054787
SMC33	5.41923e-290	1.13018	0.991	0.831	8.83605e-286	Pre_lep	SMC3
BEND41	5.96566e-290	0.44336	0.56	0.118	9.72701e-286	Pre_lep	BEND4
RPL311	1.11802e-289	0.869377	0.999	0.994	1.82294e-285	Pre_lep	RPL31
KANK11	5.26514e-289	0.869595	0.878	0.44	8.58481e-285	Pre_lep	KANK1
EXD32	5.76558e-289	0.965508	0.946	0.636	9.40078e-285	Pre_lep	EXD3
TATDN12	1.52715e-288	0.782122	0.879	0.39	2.49003e-284	Pre_lep	TATDN1
MTFP1	7.2639e-288	0.760697	0.811	0.356	1.18438e-283	Pre_lep	MTFP1
RDH5	1.45237e-287	0.289626	0.4	0.06	2.36808e-283	Pre_lep	RDH5
ENSGALG000000491363	1.64837e-287	0.965134	0.968	0.777	2.68767e-283	Pre_lep	ENSGALG00000049136
B4GALT1	2.16754e-287	0.332091	0.443	0.075	3.53418e-283	Pre_lep	B4GALT1
ARHGAP26	2.71279e-287	0.308578	0.371	0.052	4.4232e-283	Pre_lep	ARHGAP26
C52	4.18595e-287	1.02003	0.899	0.44	6.82519e-283	Pre_lep	C5
TMEM191	7.1948e-287	0.63186	0.763	0.259	1.17311e-282	Pre_lep	TMEM19
CHD52	1.01373e-286	0.842974	0.884	0.426	1.65289e-282	Pre_lep	CHD5
PSMG12	6.64248e-286	0.92781	0.957	0.776	1.08306e-281	Pre_lep	PSMG1
SAMHD1	1.18538e-285	0.387555	0.494	0.098	1.93277e-281	Pre_lep	SAMHD1
KIDINS2202	1.91928e-285	0.969236	0.997	0.933	3.12939e-281	Pre_lep	KIDINS220
RPS262	7.14084e-285	1.08679	0.992	0.988	1.16431e-280	Pre_lep	RPS26
ENSGALG000000048251	5.11296e-284	0.942714	0.961	0.796	8.33668e-280	Pre_lep	ENSGALG00000004825
SCAMP5	6.60941e-284	0.6866	0.784	0.331	1.07766e-279	Pre_lep	SCAMP5
C1orf1122	1.4261e-283	0.594707	0.729	0.229	2.32526e-279	Pre_lep	C1orf112
ARHGEF281	1.8954e-283	0.729433	0.718	0.221	3.09045e-279	Pre_lep	ARHGEF28
ATG102	1.9903e-283	0.989005	0.948	0.451	3.24518e-279	Pre_lep	ATG10
ZNF3301	4.26992e-283	0.576577	0.717	0.215	6.9621e-279	Pre_lep	ZNF330
ENSGALG000000036053	5.32078e-283	1.04423	0.981	0.856	8.67553e-279	Pre_lep	ENSGALG00000003605
ARHGAP61	1.00768e-282	0.699833	0.669	0.188	1.64302e-278	Pre_lep	ARHGAP6
ENSGALG000000414752	3.33341e-282	1.32127	0.999	0.672	5.43513e-278	Pre_lep	ENSGALG00000041475
PRDX11	4.11398e-282	0.709598	0.785	0.299	6.70784e-278	Pre_lep	PRDX1
PDIA61	8.14966e-282	1.02218	0.97	0.682	1.3288e-277	Pre_lep	PDIA6
RUBCNL1	1.97238e-281	0.518015	0.642	0.164	3.21597e-277	Pre_lep	RUBCNL
HMCN12	3.62438e-281	0.945112	0.895	0.408	5.90955e-277	Pre_lep	HMCN1
CXXC52	1.1271e-280	0.736927	0.86	0.322	1.83774e-276	Pre_lep	CXXC5
ATP5MC12	2.07995e-280	1.01305	0.968	0.76	3.39136e-276	Pre_lep	ATP5MC1
ENSGALG00000053765	2.12409e-280	0.820655	0.837	0.379	3.46333e-276	Pre_lep	ENSGALG00000053765
CALR32	6.88318e-280	0.970427	0.992	0.939	1.1223e-275	Pre_lep	CALR3
PLEKHA12	7.74229e-280	0.764653	0.881	0.395	1.26238e-275	Pre_lep	PLEKHA1
PEBP11	8.44031e-280	0.936219	0.994	0.959	1.37619e-275	Pre_lep	PEBP1
UBL72	1.60899e-279	0.969383	0.99	0.906	2.62346e-275	Pre_lep	UBL7
DYNLL23	2.0222e-279	0.8807	0.945	0.488	3.2972e-275	Pre_lep	DYNLL2
CIDEA1	3.14557e-279	0.437919	0.565	0.123	5.12885e-275	Pre_lep	CIDEA
MGST12	3.8083e-279	1.15126	0.99	0.646	6.20943e-275	Pre_lep	MGST1
SNX292	5.07954e-279	1.05966	0.952	0.458	8.28218e-275	Pre_lep	SNX29
RPS4Y13	1.27477e-278	0.97484	0.998	0.996	2.07851e-274	Pre_lep	RPS4Y1
FAM184B2	1.30456e-278	1.11716	0.992	0.704	2.12708e-274	Pre_lep	FAM184B
ALG121	1.89693e-278	0.758881	0.824	0.338	3.09295e-274	Pre_lep	ALG12
DSCC11	3.89342e-278	0.63123	0.733	0.237	6.34821e-274	Pre_lep	DSCC1
PDIA52	4.32753e-278	0.691908	0.778	0.284	7.05603e-274	Pre_lep	PDIA5
ATF43	6.41123e-278	0.91276	0.878	0.409	1.04535e-273	Pre_lep	ATF4
TMED73	9.53617e-278	1.01266	0.985	0.792	1.55487e-273	Pre_lep	TMED7
GPN31	1.54135e-277	0.938768	0.903	0.544	2.51317e-273	Pre_lep	GPN3
TCF72	1.86346e-277	0.592306	0.716	0.213	3.03837e-273	Pre_lep	TCF7
BCAS22	3.28257e-277	0.921742	0.939	0.573	5.35224e-273	Pre_lep	BCAS2
ELP62	5.64258e-277	0.559949	0.685	0.197	9.20022e-273	Pre_lep	ELP6
ENSGALG00000004908	2.20799e-276	0.887421	0.915	0.68	3.60013e-272	Pre_lep	ENSGALG00000004908
MRAS2	4.9138e-276	0.812964	0.846	0.386	8.01194e-272	Pre_lep	MRAS
CST33	5.45514e-276	0.944087	0.97	0.816	8.8946e-272	Pre_lep	CST3
ENSGALG000000047042	6.01917e-276	1.13078	0.982	0.5	9.81425e-272	Pre_lep	ENSGALG00000004704
DHRS42	1.04255e-275	0.725259	0.833	0.333	1.69988e-271	Pre_lep	DHRS4
LNPK2	1.40276e-275	0.969644	0.979	0.646	2.28721e-271	Pre_lep	LNPK
FASN1	3.5435e-275	0.796421	0.813	0.353	5.77767e-271	Pre_lep	FASN
ENSGALG000000526472	4.78511e-275	0.717524	0.82	0.34	7.80213e-271	Pre_lep	ENSGALG00000052647
ENSGALG000000310692	1.31298e-274	0.827146	0.861	0.402	2.14081e-270	Pre_lep	ENSGALG00000031069
NDUFAF12	1.53177e-274	0.66861	0.811	0.312	2.49756e-270	Pre_lep	NDUFAF1
HIC2	1.06095e-273	0.470507	0.502	0.102	1.72988e-269	Pre_lep	HIC2
SIRT5	3.24527e-273	0.541273	0.652	0.189	5.29141e-269	Pre_lep	SIRT5
THEM41	3.41702e-273	0.887313	0.865	0.492	5.57144e-269	Pre_lep	THEM4
ENSGALG000000228041	3.83395e-273	0.882428	0.957	0.764	6.25126e-269	Pre_lep	ENSGALG00000022804
CTNNBIP11	1.21052e-272	0.792071	0.862	0.46	1.97376e-268	Pre_lep	CTNNBIP1
THNSL21	3.65128e-272	0.739356	0.829	0.387	5.95342e-268	Pre_lep	THNSL2
ALDH1A22	6.11566e-272	0.709373	0.735	0.248	9.97158e-268	Pre_lep	ALDH1A2
USP222	1.06385e-271	0.978159	0.893	0.465	1.7346e-267	Pre_lep	USP22
ENSGALG000000070032	2.03076e-271	0.691945	0.821	0.292	3.31115e-267	Pre_lep	ENSGALG00000007003
ENSGALG00000000295	2.18751e-271	0.382486	0.466	0.088	3.56673e-267	Pre_lep	ENSGALG00000000295
VPS13C2	3.41182e-271	1.07088	0.948	0.53	5.56297e-267	Pre_lep	VPS13C
ENSGALG000000483732	4.00384e-271	1.17813	0.864	0.312	6.52826e-267	Pre_lep	ENSGALG00000048373
MIPEP1	2.40284e-270	0.931668	0.931	0.675	3.91783e-266	Pre_lep	MIPEP
KLF71	3.82755e-270	0.687051	0.679	0.208	6.24082e-266	Pre_lep	KLF7
LRRC282	1.33417e-269	0.965436	0.961	0.676	2.17536e-265	Pre_lep	LRRC28
AHCYL1	1.67648e-269	0.53566	0.65	0.188	2.73349e-265	Pre_lep	AHCYL1
MVK	2.69541e-269	0.504367	0.636	0.183	4.39487e-265	Pre_lep	MVK
TOMM72	5.51118e-269	0.999871	0.977	0.773	8.98598e-265	Pre_lep	TOMM7
SLMAP3	7.12778e-269	0.969002	0.966	0.701	1.16218e-264	Pre_lep	SLMAP
ENSGALG000000014761	1.47628e-268	0.761459	0.815	0.38	2.40708e-264	Pre_lep	ENSGALG00000001476
CCPG1	2.04655e-267	0.917906	0.977	0.814	3.3369e-263	Pre_lep	CCPG1
MRPS211	5.29662e-267	0.869655	0.928	0.644	8.63613e-263	Pre_lep	MRPS21
POLR2E1	7.61295e-267	0.883088	0.922	0.614	1.24129e-262	Pre_lep	POLR2E
VWA3A2	1.06928e-266	0.861014	0.862	0.338	1.74346e-262	Pre_lep	VWA3A
RPL172	1.98118e-266	1.02861	1	0.995	3.23032e-262	Pre_lep	RPL17
GRHL3	5.64741e-266	0.423183	0.529	0.119	9.2081e-262	Pre_lep	GRHL3
DMRT12	7.68609e-266	0.883062	0.942	0.583	1.25322e-261	Pre_lep	DMRT1
ENSGALG000000542721	2.46971e-265	0.467436	0.603	0.154	4.02686e-261	Pre_lep	ENSGALG00000054272
FAM177A12	2.87752e-264	0.714229	0.827	0.34	4.6918e-260	Pre_lep	FAM177A1
HMGB21	4.612e-264	0.867898	0.991	0.954	7.51987e-260	Pre_lep	HMGB2
ERO1A	2.56133e-263	0.484398	0.628	0.176	4.17625e-259	Pre_lep	ERO1A
POLE31	2.91629e-263	0.859105	0.906	0.585	4.75502e-259	Pre_lep	POLE3
MAPRE21	4.77879e-263	0.69876	0.815	0.33	7.79181e-259	Pre_lep	MAPRE2
TIMM10	1.40435e-262	0.627588	0.721	0.268	2.28979e-258	Pre_lep	TIMM10
NOTCH1	2.12924e-262	0.482316	0.578	0.156	3.47173e-258	Pre_lep	NOTCH1
IFT741	1.19309e-261	0.737392	0.997	0.996	1.94533e-257	Pre_lep	IFT74
SKA21	1.54402e-261	0.961714	0.987	0.962	2.51752e-257	Pre_lep	SKA2
GNB2L13	2.81835e-261	0.854374	0.996	0.995	4.59532e-257	Pre_lep	GNB2L1
SECISBP23	2.88468e-261	0.91245	0.966	0.656	4.70348e-257	Pre_lep	SECISBP2
ENSGALG00000052930	3.33975e-261	0.553436	0.689	0.248	5.44546e-257	Pre_lep	ENSGALG00000052930
ENSGALG000000472652	4.40348e-261	1.0036	0.957	0.695	7.17987e-257	Pre_lep	ENSGALG00000047265
ICE22	4.72068e-261	0.899628	0.927	0.508	7.69707e-257	Pre_lep	ICE2
BCL2L101	5.00094e-261	0.704525	0.817	0.371	8.15403e-257	Pre_lep	BCL2L10
RPA1	9.56257e-261	0.708144	0.796	0.358	1.55918e-256	Pre_lep	RPA1
REC1141	1.37211e-260	0.886115	0.942	0.744	2.23723e-256	Pre_lep	REC114
SEC61G2	2.64509e-260	0.747799	0.86	0.376	4.31283e-256	Pre_lep	SEC61G
ENSGALG000000531141	2.65964e-260	0.847361	0.656	0.2	4.33654e-256	Pre_lep	ENSGALG00000053114
NEK31	2.76031e-260	0.428765	0.524	0.116	4.50068e-256	Pre_lep	NEK3
ENSGALG000000263003	1.52713e-259	0.849249	0.994	0.99	2.48999e-255	Pre_lep	ENSGALG00000026300
DCLRE1A1	1.54222e-259	0.57675	0.717	0.239	2.51459e-255	Pre_lep	DCLRE1A
ENSGALG000000550691	2.76742e-259	0.885693	0.906	0.567	4.51228e-255	Pre_lep	ENSGALG00000055069
MYO9B2	3.89066e-259	0.841555	0.897	0.511	6.34371e-255	Pre_lep	MYO9B
GAS72	7.18221e-259	0.50883	0.657	0.185	1.17106e-254	Pre_lep	GAS7
KIAA0895L1	1.4713e-258	0.576262	0.727	0.242	2.39896e-254	Pre_lep	KIAA0895L
SLF21	1.92617e-258	0.558532	0.642	0.19	3.14061e-254	Pre_lep	SLF2
ENSGALG000000025272	2.82455e-258	0.573822	0.704	0.236	4.60543e-254	Pre_lep	ENSGALG00000002527
HESX11	5.6718e-258	0.525921	0.655	0.186	9.24787e-254	Pre_lep	HESX1
NUP431	1.09876e-257	0.657039	0.749	0.284	1.79153e-253	Pre_lep	NUP43
GSTM3	1.47736e-257	0.334498	0.404	0.07	2.40884e-253	Pre_lep	GSTM3
LSM82	4.91648e-256	0.891725	0.97	0.744	8.01633e-252	Pre_lep	LSM8
ZNF1312	8.49353e-256	0.919958	0.958	0.679	1.38487e-251	Pre_lep	ZNF131
ZWILCH2	4.12059e-255	0.805584	0.901	0.494	6.71862e-251	Pre_lep	ZWILCH
CAT	2.20949e-254	0.449179	0.563	0.141	3.60258e-250	Pre_lep	CAT
ARL14EP3	2.25178e-254	0.901277	0.97	0.738	3.67153e-250	Pre_lep	ARL14EP
MMS22L1	6.37199e-254	0.690911	0.735	0.272	1.03895e-249	Pre_lep	MMS22L
GOLGA7	2.74979e-253	0.789837	0.899	0.585	4.48353e-249	Pre_lep	GOLGA7
RMI11	1.07803e-252	0.84118	0.925	0.663	1.75772e-248	Pre_lep	RMI1
ILF21	1.109e-252	0.823956	0.922	0.635	1.80822e-248	Pre_lep	ILF2
STK33	1.23225e-252	0.888822	0.979	0.859	2.00918e-248	Pre_lep	STK3
CDK202	4.45713e-252	0.658088	0.743	0.248	7.26735e-248	Pre_lep	CDK20
ENSGALG00000040770	4.98222e-252	0.277378	0.386	0.063	8.1235e-248	Pre_lep	ENSGALG00000040770
BZW11	1.09316e-251	0.793643	0.899	0.505	1.78239e-247	Pre_lep	BZW1
EXOG2	1.212e-251	0.527184	0.679	0.2	1.97616e-247	Pre_lep	EXOG
DUSP23	2.8294e-251	0.810788	0.959	0.839	4.61333e-247	Pre_lep	DUSP23
RIF1	7.51603e-251	0.838683	0.85	0.47	1.22549e-246	Pre_lep	RIF1
FBXL20	1.63438e-250	0.44267	0.581	0.159	2.66486e-246	Pre_lep	FBXL20
MEST	2.14278e-250	0.513543	0.664	0.213	3.4938e-246	Pre_lep	MEST
PGK21	3.72501e-250	0.833177	0.976	0.895	6.07362e-246	Pre_lep	PGK2
MLXIP1	1.15995e-249	0.709708	0.717	0.252	1.8913e-245	Pre_lep	MLXIP
MAEL3	1.93998e-249	0.862426	0.954	0.583	3.16314e-245	Pre_lep	MAEL
ELOVL11	5.60698e-249	0.667992	0.806	0.373	9.14218e-245	Pre_lep	ELOVL1
CACYBP1	8.90631e-249	0.874446	0.947	0.803	1.45217e-244	Pre_lep	CACYBP
ENSGALG000000166511	1.38832e-248	0.376374	0.472	0.098	2.26366e-244	Pre_lep	ENSGALG00000016651
SHLD12	1.41045e-248	0.705364	0.793	0.311	2.29974e-244	Pre_lep	SHLD1
ENSGALG000000154682	1.54722e-248	0.99418	0.969	0.552	2.52274e-244	Pre_lep	ENSGALG00000015468
PIP5K1B3	2.67801e-248	0.917752	0.909	0.46	4.36649e-244	Pre_lep	PIP5K1B
KHDRBS11	3.45167e-248	0.837231	0.955	0.758	5.62794e-244	Pre_lep	KHDRBS1
SNX43	3.56301e-248	0.736327	0.835	0.367	5.80949e-244	Pre_lep	SNX4
CPNE22	6.42751e-248	1.1488	0.981	0.548	1.048e-243	Pre_lep	CPNE2
CBLN1	8.61185e-248	0.475515	0.518	0.128	1.40416e-243	Pre_lep	CBLN1
1961-09-01	4.36876e-247	0.836798	0.942	0.765	7.12327e-243	Pre_lep	2024-09-06
CWC272	2.42813e-246	0.953621	0.97	0.743	3.95907e-242	Pre_lep	CWC27
PAM2	1.17091e-245	0.74362	0.804	0.324	1.90917e-241	Pre_lep	PAM
MRPL13	1.58352e-245	0.717838	0.816	0.394	2.58193e-241	Pre_lep	MRPL13
TCF122	3.27325e-245	0.904792	0.978	0.809	5.33704e-241	Pre_lep	TCF12
C9orf722	5.6193e-245	0.720175	0.872	0.416	9.16226e-241	Pre_lep	C9orf72
TBC1D22	4.09527e-244	0.564924	0.705	0.235	6.67734e-240	Pre_lep	TBC1D2
NCAM11	7.48874e-244	0.768905	0.79	0.36	1.22104e-239	Pre_lep	NCAM1
LRRC401	9.33616e-244	0.613264	0.777	0.318	1.52226e-239	Pre_lep	LRRC40
ENSGALG000000238982	9.45829e-244	0.798827	0.875	0.474	1.54217e-239	Pre_lep	ENSGALG00000023898
FAM160A12	1.07843e-243	0.830729	0.894	0.428	1.75838e-239	Pre_lep	FAM160A1
KCTD72	1.5143e-243	0.562688	0.741	0.223	2.46907e-239	Pre_lep	KCTD7
ENSGALG000000529642	4.61067e-242	0.858789	0.915	0.575	7.5177e-238	Pre_lep	ENSGALG00000052964
NEDD8	4.78179e-242	0.829522	0.865	0.56	7.79671e-238	Pre_lep	NEDD8
GBA2	7.35995e-242	0.38174	0.534	0.136	1.20004e-237	Pre_lep	GBA2
RUFY31	9.10818e-242	0.66782	0.76	0.305	1.48509e-237	Pre_lep	RUFY3
TIMP31	9.4549e-242	0.512263	0.583	0.16	1.54162e-237	Pre_lep	TIMP3
ANKRD462	1.19758e-241	0.740411	0.868	0.404	1.95266e-237	Pre_lep	ANKRD46
STXBP32	2.85336e-241	0.619561	0.751	0.28	4.65241e-237	Pre_lep	STXBP3
NPHS2	5.69629e-241	0.258418	0.356	0.054	9.2878e-237	Pre_lep	NPHS2
ARPC32	7.07189e-241	0.546555	0.737	0.247	1.15307e-236	Pre_lep	ARPC3
CTNS1	7.07977e-241	0.35393	0.483	0.103	1.15436e-236	Pre_lep	CTNS
ENTPD6	4.30967e-240	0.330839	0.472	0.099	7.02691e-236	Pre_lep	ENTPD6
ZDHHC202	6.71967e-240	0.644863	0.81	0.29	1.09564e-235	Pre_lep	ZDHHC20
TMEM652	8.41312e-240	0.746333	0.871	0.427	1.37176e-235	Pre_lep	TMEM65
RNF2122	8.90293e-240	0.869789	0.946	0.478	1.45162e-235	Pre_lep	RNF212
ENSGALG00000052503	1.09472e-239	0.308274	0.399	0.071	1.78494e-235	Pre_lep	ENSGALG00000052503
C1H12ORF573	1.2263e-239	0.970765	0.985	0.777	1.99949e-235	Pre_lep	C1H12ORF57
PGAM13	1.31734e-239	0.850727	0.989	0.951	2.14793e-235	Pre_lep	PGAM1
C31	1.51266e-239	0.789719	0.938	0.763	2.4664e-235	Pre_lep	C3
ENSGALG000000208842	7.59123e-238	0.620134	0.725	0.264	1.23775e-233	Pre_lep	ENSGALG00000020884
AUTS22	8.19867e-238	1.09159	0.934	0.525	1.33679e-233	Pre_lep	AUTS2
ORC52	8.2011e-238	0.869172	0.913	0.482	1.33719e-233	Pre_lep	ORC5
PNPLA32	1.77473e-237	0.84701	0.941	0.572	2.8937e-233	Pre_lep	PNPLA3
CACNA1B2	2.09201e-237	0.566947	0.655	0.205	3.41102e-233	Pre_lep	CACNA1B
KIFAP32	2.44143e-237	0.836983	0.98	0.824	3.98075e-233	Pre_lep	KIFAP3
PRPS21	5.59519e-237	0.322687	0.461	0.094	9.12295e-233	Pre_lep	PRPS2
FTL2	5.98084e-237	0.717703	0.867	0.391	9.75176e-233	Pre_lep	FTL
SERPINE21	8.06276e-237	0.766981	0.957	0.736	1.31463e-232	Pre_lep	SERPINE2
ATP6V1E1	1.06848e-236	0.783594	0.958	0.847	1.74215e-232	Pre_lep	ATP6V1E1
ATP5A1Z	1.28875e-236	0.735355	0.975	0.942	2.1013e-232	Pre_lep	ATP5A1Z
ND63	3.56043e-236	1.39855	0.986	0.925	5.80528e-232	Pre_lep	ND6
FCHSD22	3.59722e-236	0.735936	0.835	0.359	5.86527e-232	Pre_lep	FCHSD2
GINS32	5.01523e-236	0.4467	0.622	0.176	8.17734e-232	Pre_lep	GINS3
SNAPC11	8.32409e-236	0.524488	0.732	0.257	1.35724e-231	Pre_lep	SNAPC1
SREK1IP12	1.81783e-235	0.726318	0.862	0.371	2.96397e-231	Pre_lep	SREK1IP1
TBL1X2	2.52255e-235	0.914983	0.946	0.571	4.11302e-231	Pre_lep	TBL1X
DACH13	4.74816e-235	1.20274	0.974	0.682	7.74187e-231	Pre_lep	DACH1
PRKAR1B2	1.56037e-234	0.779168	0.879	0.484	2.54418e-230	Pre_lep	PRKAR1B
EIF2AK41	1.67056e-234	0.828378	0.898	0.608	2.72386e-230	Pre_lep	EIF2AK4
RALYL1	4.74082e-234	0.690261	0.55	0.142	7.72991e-230	Pre_lep	RALYL
DEAF12	8.55536e-234	0.739869	0.866	0.466	1.39495e-229	Pre_lep	DEAF1
MRPS332	9.49769e-234	0.819744	0.963	0.825	1.5486e-229	Pre_lep	MRPS33
H3F3B2	1.253e-233	1.01377	0.996	0.888	2.04302e-229	Pre_lep	H3F3B
GNB12	2.36682e-233	0.821739	0.952	0.613	3.8591e-229	Pre_lep	GNB1
ENSGALG00000003409	4.07597e-233	0.393888	0.537	0.135	6.64586e-229	Pre_lep	ENSGALG00000003409
HNRNPDL1	8.88788e-233	0.700106	0.76	0.332	1.44917e-228	Pre_lep	HNRNPDL
MDM11	9.13657e-233	0.728685	0.867	0.487	1.48972e-228	Pre_lep	MDM1
PRKAR1A2	9.41346e-233	0.804458	0.966	0.9	1.53487e-228	Pre_lep	PRKAR1A
NMI1	9.78091e-233	0.804071	0.92	0.674	1.59478e-228	Pre_lep	NMI
SAE12	1.13514e-232	0.781955	0.924	0.695	1.85084e-228	Pre_lep	SAE1
ENSGALG000000190771	1.44274e-232	0.543857	0.693	0.223	2.35239e-228	Pre_lep	ENSGALG00000019077
KARS2	2.37861e-232	0.805491	0.955	0.708	3.87832e-228	Pre_lep	KARS
ANKH3	3.67965e-232	0.913009	0.96	0.551	5.99967e-228	Pre_lep	ANKH
KLHL13	3.84677e-232	1.03322	0.952	0.57	6.27217e-228	Pre_lep	KLHL1
TXNDC161	5.79578e-232	0.462958	0.601	0.177	9.45001e-228	Pre_lep	TXNDC16
WDR74	6.0543e-232	0.717108	0.699	0.298	9.87154e-228	Pre_lep	WDR74
GLP2R2	6.10187e-232	0.472141	0.616	0.164	9.9491e-228	Pre_lep	GLP2R
TSPAN92	9.84201e-232	0.591068	0.628	0.18	1.60474e-227	Pre_lep	TSPAN9
ACTL6A2	3.50928e-231	0.608305	0.79	0.328	5.72189e-227	Pre_lep	ACTL6A
SPTBN13	3.7532e-231	0.926632	0.93	0.531	6.1196e-227	Pre_lep	SPTBN1
GPC12	5.13263e-231	0.756665	0.814	0.384	8.36875e-227	Pre_lep	GPC1
VRK22	2.29333e-230	0.856163	0.963	0.757	3.73927e-226	Pre_lep	VRK2
GOLGA31	4.45282e-230	0.838353	0.955	0.797	7.26033e-226	Pre_lep	GOLGA3
TMEM132A	9.77534e-230	0.342513	0.498	0.116	1.59387e-225	Pre_lep	TMEM132A
NSMCE21	1.18566e-229	0.720457	0.991	0.965	1.93321e-225	Pre_lep	NSMCE2
CPT1A1	1.46601e-229	0.428689	0.548	0.143	2.39032e-225	Pre_lep	CPT1A
ECPAS3	2.62197e-229	0.820282	0.891	0.5	4.27512e-225	Pre_lep	ECPAS
SLC27A62	1.77558e-228	0.600206	0.756	0.268	2.89509e-224	Pre_lep	SLC27A6
SLC35C2	3.20311e-228	0.390229	0.537	0.143	5.22267e-224	Pre_lep	SLC35C2
ENSGALG000000046371	3.9375e-228	0.508984	0.68	0.232	6.42009e-224	Pre_lep	ENSGALG00000004637
ARL8BL3	5.54951e-228	0.810076	0.948	0.591	9.04848e-224	Pre_lep	ARL8BL
MDFIC2	8.78903e-228	0.682984	0.882	0.4	1.43305e-223	Pre_lep	MDFIC
IPP2	1.21337e-227	0.419157	0.565	0.145	1.9784e-223	Pre_lep	IPP
TMEM2631	2.14753e-227	0.786052	0.931	0.713	3.50155e-223	Pre_lep	TMEM263
TMED22	3.18106e-227	0.76851	0.944	0.77	5.18672e-223	Pre_lep	TMED2
UROD1	3.19629e-227	0.722758	0.831	0.45	5.21155e-223	Pre_lep	UROD
FUBP13	3.40696e-227	0.782435	0.928	0.65	5.55504e-223	Pre_lep	FUBP1
RPLP21	7.93087e-227	0.65333	0.998	0.999	1.29313e-222	Pre_lep	RPLP2
ARHGAP82	1.30297e-226	0.656009	0.796	0.262	2.12449e-222	Pre_lep	ARHGAP8
RAD21L12	6.0173e-226	0.865256	0.941	0.376	9.81121e-222	Pre_lep	RAD21L1
PTGR12	7.05014e-226	0.837042	0.952	0.654	1.14953e-221	Pre_lep	PTGR1
PSMG3	1.12269e-225	0.565572	0.695	0.285	1.83054e-221	Pre_lep	PSMG3
CABP12	2.39462e-225	0.57881	0.758	0.29	3.90444e-221	Pre_lep	CABP1
SLC25A14	3.07931e-225	0.733769	0.909	0.627	5.02082e-221	Pre_lep	SLC25A14
TMEM129	4.42487e-225	0.434757	0.595	0.178	7.21475e-221	Pre_lep	TMEM129
SLC31A12	6.10086e-225	0.725198	0.844	0.289	9.94745e-221	Pre_lep	SLC31A1
GNAI12	9.48967e-225	0.698684	0.886	0.436	1.54729e-220	Pre_lep	GNAI1
ESD2	1.32743e-224	0.553087	0.759	0.297	2.16438e-220	Pre_lep	ESD
CHRNA51	1.41322e-224	0.497891	0.636	0.199	2.30426e-220	Pre_lep	CHRNA5
FDPS	2.3883e-224	0.670322	0.657	0.261	3.89412e-220	Pre_lep	FDPS
RPS8	2.45008e-224	0.711388	0.998	0.998	3.99486e-220	Pre_lep	RPS8
MBNL22	3.52373e-224	0.622745	0.707	0.259	5.74544e-220	Pre_lep	MBNL2
DSP2	4.00952e-224	0.648075	0.779	0.328	6.53753e-220	Pre_lep	DSP
NUAK12	5.86694e-224	0.463917	0.635	0.191	9.56605e-220	Pre_lep	NUAK1
BSG	6.74762e-224	0.364508	0.477	0.113	1.1002e-219	Pre_lep	BSG
FAM162A3	1.15412e-223	0.76575	0.895	0.55	1.8818e-219	Pre_lep	FAM162A
MYO9A	2.42948e-223	0.601253	0.607	0.21	3.96127e-219	Pre_lep	MYO9A
TMEM1442	4.50096e-223	0.68455	0.815	0.348	7.33882e-219	Pre_lep	TMEM144
ALKAL21	7.62801e-223	0.466506	0.616	0.189	1.24375e-218	Pre_lep	ALKAL2
AMOTL22	1.02092e-222	0.746175	0.893	0.435	1.66461e-218	Pre_lep	AMOTL2
UBL5	1.13035e-222	0.772204	0.969	0.868	1.84304e-218	Pre_lep	UBL5
ENSGALG000000512972	1.21842e-222	0.700278	0.875	0.435	1.98664e-218	Pre_lep	ENSGALG00000051297
ANKRD39	2.18112e-222	0.429158	0.542	0.156	3.55631e-218	Pre_lep	ANKRD39
ENSGALG000000263011	2.55982e-221	0.530548	0.667	0.227	4.17379e-217	Pre_lep	ENSGALG00000026301
MND12	3.10431e-221	0.848516	0.957	0.58	5.06158e-217	Pre_lep	MND1
BLCAP1	4.62822e-221	0.697957	0.972	0.921	7.54631e-217	Pre_lep	BLCAP
SHISAL2A2	5.04887e-221	0.602264	0.744	0.232	8.23219e-217	Pre_lep	SHISAL2A
SMO1	6.66443e-220	0.724352	0.845	0.483	1.08664e-215	Pre_lep	SMO
HCCS2	1.11511e-219	0.560821	0.767	0.308	1.81819e-215	Pre_lep	HCCS
AACS	1.51051e-219	0.764049	0.802	0.414	2.46288e-215	Pre_lep	AACS
FAM129A1	3.4584e-219	0.483959	0.578	0.169	5.63892e-215	Pre_lep	FAM129A
RPL26L13	3.85173e-219	0.87495	1	0.998	6.28025e-215	Pre_lep	RPL26L1
MRPS91	4.3561e-219	0.772145	0.897	0.609	7.10262e-215	Pre_lep	MRPS9
MYL12A2	1.41271e-218	0.737423	0.954	0.829	2.30342e-214	Pre_lep	MYL12A
IPO51	1.48322e-218	0.784332	0.921	0.659	2.41839e-214	Pre_lep	IPO5
DNAJC18	2.15179e-218	0.826888	0.949	0.625	3.5085e-214	Pre_lep	DNAJC1
USO1	2.33238e-218	0.663177	0.803	0.425	3.80294e-214	Pre_lep	USO1
SLC36A42	3.08984e-218	0.677061	0.78	0.334	5.03799e-214	Pre_lep	SLC36A4
TENM11	5.25065e-218	0.516983	0.576	0.161	8.56118e-214	Pre_lep	TENM1
ARVCF2	5.6389e-218	0.859625	0.899	0.497	9.19423e-214	Pre_lep	ARVCF
RORA3	2.78968e-217	1.26441	0.988	0.804	4.54857e-213	Pre_lep	RORA
RTN4	2.94248e-217	0.852446	0.862	0.53	4.79772e-213	Pre_lep	RTN4
ALKBH2	5.01254e-217	0.443962	0.611	0.203	8.17295e-213	Pre_lep	ALKBH2
ACSS32	5.72591e-217	0.872635	0.947	0.634	9.3361e-213	Pre_lep	ACSS3
ZNF4233	5.7288e-217	0.910717	0.942	0.62	9.34081e-213	Pre_lep	ZNF423
FZD9	8.89902e-217	0.316902	0.43	0.098	1.45099e-212	Pre_lep	FZD9
RPS293	9.41197e-217	0.79426	0.999	0.997	1.53462e-212	Pre_lep	RPS29
DCTN31	1.14813e-216	0.781429	0.956	0.847	1.87203e-212	Pre_lep	DCTN3
KMT2C2	1.47733e-216	0.826612	0.91	0.555	2.40878e-212	Pre_lep	KMT2C
CHMP4B1	2.03066e-216	0.730362	0.965	0.883	3.311e-212	Pre_lep	CHMP4B
ENSGALG00000055056	2.15121e-216	0.295917	0.424	0.088	3.50755e-212	Pre_lep	ENSGALG00000055056
ENSGALG000000451152	5.8295e-216	0.66061	0.816	0.377	9.505e-212	Pre_lep	ENSGALG00000045115
TMEM50A1	9.77425e-216	0.558507	0.744	0.305	1.59369e-211	Pre_lep	TMEM50A
TDRD152	1.69808e-215	0.596371	0.75	0.304	2.76873e-211	Pre_lep	TDRD15
WDR472	2.11172e-215	0.730946	0.919	0.486	3.44315e-211	Pre_lep	WDR47
ENSGALG000000034192	3.88104e-215	0.493381	0.668	0.235	6.32803e-211	Pre_lep	ENSGALG00000003419
COMMD3	5.52925e-215	0.362771	0.447	0.107	9.01545e-211	Pre_lep	COMMD3
ATL1	1.19191e-214	0.397928	0.54	0.152	1.9434e-210	Pre_lep	ATL1
HAUS21	1.62457e-214	0.737714	0.982	0.963	2.64887e-210	Pre_lep	HAUS2
FBLN12	3.33483e-214	0.623468	0.794	0.3	5.43744e-210	Pre_lep	FBLN1
ENSGALG00000054205	5.39275e-214	0.521751	0.671	0.253	8.79287e-210	Pre_lep	ENSGALG00000054205
THUMPD31	6.00579e-214	0.741632	0.971	0.898	9.79244e-210	Pre_lep	THUMPD3
NUP372	9.62804e-214	0.695656	0.856	0.416	1.56985e-209	Pre_lep	NUP37
CYB5611	3.72309e-213	0.427338	0.617	0.198	6.07051e-209	Pre_lep	CYB561
RABIF	1.08559e-212	0.289078	0.425	0.092	1.77006e-208	Pre_lep	RABIF
ANAPC42	1.78584e-212	0.673963	0.843	0.417	2.91181e-208	Pre_lep	ANAPC4
PTPRM2	2.29095e-212	0.711281	0.762	0.297	3.73539e-208	Pre_lep	PTPRM
ENSGALG000000294622	2.48563e-212	0.455817	0.615	0.177	4.05281e-208	Pre_lep	ENSGALG00000029462
SEC61A22	4.3675e-212	0.65073	0.862	0.403	7.12121e-208	Pre_lep	SEC61A2
ARPP212	3.95424e-211	0.634024	0.735	0.303	6.44739e-207	Pre_lep	ARPP21
PDS5A2	4.28083e-211	0.79502	0.939	0.693	6.9799e-207	Pre_lep	PDS5A
ENSGALG000000307182	5.63498e-211	0.835052	0.953	0.776	9.18784e-207	Pre_lep	ENSGALG00000030718
DSTN1	7.30453e-211	0.684492	0.985	0.948	1.191e-206	Pre_lep	DSTN
MFN22	8.46409e-211	0.461088	0.613	0.188	1.38007e-206	Pre_lep	MFN2
GCC23	1.09646e-210	0.976158	0.991	0.825	1.78778e-206	Pre_lep	GCC2
TDRD52	1.6836e-210	0.599438	0.799	0.375	2.74511e-206	Pre_lep	TDRD5
TPD522	2.14075e-210	0.733823	0.893	0.55	3.49049e-206	Pre_lep	TPD52
CTNNB13	7.54274e-210	0.728607	0.898	0.532	1.22984e-205	Pre_lep	CTNNB1
UBE2T1	1.31348e-209	0.863993	0.932	0.778	2.14163e-205	Pre_lep	UBE2T
MSMO1	3.60548e-209	1.00129	0.854	0.571	5.87873e-205	Pre_lep	MSMO1
ZYX1	6.22695e-209	0.395711	0.567	0.156	1.0153e-204	Pre_lep	ZYX
LURAP1L2	6.8107e-209	0.634571	0.785	0.326	1.11048e-204	Pre_lep	LURAP1L
INPP5K2	1.41427e-208	0.625849	0.827	0.372	2.30597e-204	Pre_lep	INPP5K
SLC13A52	1.89073e-208	0.414764	0.585	0.163	3.08284e-204	Pre_lep	SLC13A5
TDRD11	1.89979e-208	0.765746	0.913	0.667	3.0976e-204	Pre_lep	TDRD1
PPM1G1	2.99411e-208	0.726451	0.879	0.596	4.88189e-204	Pre_lep	PPM1G
TRMT1L2	3.41674e-208	0.801095	0.946	0.715	5.571e-204	Pre_lep	TRMT1L
RALBP12	1.17897e-207	0.720395	0.986	0.942	1.92232e-203	Pre_lep	RALBP1
RPS103	2.03743e-207	0.812042	0.997	0.997	3.32203e-203	Pre_lep	RPS10
ABHD14B2	2.2404e-207	0.795911	0.939	0.709	3.65298e-203	Pre_lep	ABHD14B
DNAJC81	2.902e-207	0.706071	0.982	0.947	4.73171e-203	Pre_lep	DNAJC8
CRTAP2	4.23167e-207	0.55151	0.766	0.318	6.89974e-203	Pre_lep	CRTAP
RPL121	4.32074e-207	0.674267	0.994	0.993	7.04496e-203	Pre_lep	RPL12
PHF203	5.66512e-207	0.811868	0.971	0.768	9.23698e-203	Pre_lep	PHF20
FAU3	5.97049e-207	0.860343	0.994	0.994	9.73489e-203	Pre_lep	FAU
FSTL12	9.47022e-207	0.645346	0.804	0.392	1.54412e-202	Pre_lep	FSTL1
ATP10D1	1.73617e-206	0.637404	0.801	0.393	2.83083e-202	Pre_lep	ATP10D
LMO42	2.08907e-206	0.508817	0.685	0.243	3.40623e-202	Pre_lep	LMO4
PRUNE22	6.63138e-206	0.821434	0.853	0.422	1.08125e-201	Pre_lep	PRUNE2
KTN13	7.03754e-206	0.853468	0.948	0.716	1.14747e-201	Pre_lep	KTN1
GAPVD13	9.40792e-206	0.713493	0.884	0.525	1.53396e-201	Pre_lep	GAPVD1
CLIP41	9.56737e-206	0.496907	0.637	0.216	1.55996e-201	Pre_lep	CLIP4
PEX51	3.49131e-205	0.499313	0.692	0.257	5.69258e-201	Pre_lep	PEX5
GMDS1	3.70353e-205	1.14217	0.857	0.525	6.03861e-201	Pre_lep	GMDS
MCC2	4.84746e-205	0.747701	0.836	0.376	7.90378e-201	Pre_lep	MCC
PTPRT2	6.53439e-205	0.82657	0.886	0.508	1.06543e-200	Pre_lep	PTPRT
UBA23	6.82103e-205	0.778428	0.974	0.701	1.11217e-200	Pre_lep	UBA2
ENSGALG000000333203	8.68452e-205	0.805238	0.959	0.711	1.41601e-200	Pre_lep	ENSGALG00000033320
JARID22	9.01149e-205	0.871187	0.904	0.541	1.46932e-200	Pre_lep	JARID2
PPP1CB2	1.49529e-204	0.711834	0.926	0.678	2.43808e-200	Pre_lep	PPP1CB
NUDT151	1.72213e-204	0.350479	0.51	0.137	2.80794e-200	Pre_lep	NUDT15
ADA1	1.89633e-204	0.424094	0.578	0.175	3.09197e-200	Pre_lep	ADA
MED12L2	4.1836e-204	0.575615	0.694	0.267	6.82137e-200	Pre_lep	MED12L
MKNK12	1.50912e-203	0.716339	0.901	0.492	2.46061e-199	Pre_lep	MKNK1
NUP931	2.80947e-203	0.414251	0.606	0.197	4.58085e-199	Pre_lep	NUP93
ENSGALG000000167551	3.02958e-203	0.393008	0.53	0.148	4.93973e-199	Pre_lep	ENSGALG00000016755
RCAN31	4.28745e-203	0.502492	0.647	0.233	6.99069e-199	Pre_lep	RCAN3
ENSGALG000000515502	6.44656e-203	0.419959	0.598	0.183	1.05111e-198	Pre_lep	ENSGALG00000051550
SMAD32	1.09742e-202	0.620756	0.758	0.3	1.78934e-198	Pre_lep	SMAD3
RPS113	2.26712e-202	0.789449	0.997	0.997	3.69653e-198	Pre_lep	RPS11
MAGT1	3.07022e-202	0.659509	0.785	0.433	5.00599e-198	Pre_lep	MAGT1
SART31	3.09547e-202	0.698256	0.872	0.573	5.04717e-198	Pre_lep	SART3
GNL32	4.77758e-202	0.740294	0.937	0.694	7.78985e-198	Pre_lep	GNL3
SRBD11	6.28353e-202	0.580417	0.688	0.266	1.02453e-197	Pre_lep	SRBD1
RDH143	1.45262e-201	0.548389	0.759	0.296	2.36849e-197	Pre_lep	RDH14
RPL323	1.46708e-201	0.715544	0.998	0.996	2.39207e-197	Pre_lep	RPL32
VAPB3	2.40851e-201	0.697607	0.897	0.464	3.92708e-197	Pre_lep	VAPB
VPS35L1	4.18822e-201	0.737204	0.834	0.497	6.82889e-197	Pre_lep	VPS35L
ANKRD261	5.09879e-201	0.885806	0.902	0.541	8.31358e-197	Pre_lep	ANKRD26
ENSGALG000000045151	6.36464e-201	0.492181	0.652	0.248	1.03775e-196	Pre_lep	ENSGALG00000004515
CDH22	1.21969e-200	0.751015	0.866	0.471	1.9887e-196	Pre_lep	CDH2
TECPR22	2.96214e-200	0.701653	0.967	0.807	4.82976e-196	Pre_lep	TECPR2
SQLE	6.19668e-200	0.481343	0.567	0.18	1.01037e-195	Pre_lep	SQLE
HERC22	6.57231e-200	0.797909	0.95	0.739	1.07162e-195	Pre_lep	HERC2
BRPF31	7.3637e-200	0.576398	0.748	0.337	1.20065e-195	Pre_lep	BRPF3
SKIL2	7.67055e-200	0.481257	0.671	0.239	1.25068e-195	Pre_lep	SKIL
TERF2	1.03517e-199	0.574125	0.771	0.369	1.68785e-195	Pre_lep	TERF2
RBFOX12	1.54131e-199	0.74955	0.82	0.345	2.51311e-195	Pre_lep	RBFOX1
ENSGALG000000281352	3.30642e-199	0.491039	0.722	0.28	5.39112e-195	Pre_lep	ENSGALG00000028135
ENSGALG000000163273	5.47515e-199	0.718322	0.914	0.617	8.92723e-195	Pre_lep	ENSGALG00000016327
PLPP12	8.66503e-199	0.591824	0.788	0.323	1.41283e-194	Pre_lep	PLPP1
RPL133	1.44005e-198	0.68741	0.998	0.998	2.348e-194	Pre_lep	RPL13
ENSGALG000000293603	2.24401e-198	0.605683	0.825	0.396	3.65885e-194	Pre_lep	ENSGALG00000029360
CNDP22	4.57414e-198	0.421492	0.634	0.213	7.45813e-194	Pre_lep	CNDP2
GTF3C32	4.69851e-198	0.598795	0.817	0.423	7.66093e-194	Pre_lep	GTF3C3
PITRM12	6.20838e-198	0.474065	0.669	0.248	1.01228e-193	Pre_lep	PITRM1
PLXNA41	8.78512e-198	0.56487	0.629	0.209	1.43241e-193	Pre_lep	PLXNA4
BRIP12	1.69441e-197	0.842374	0.954	0.712	2.76274e-193	Pre_lep	BRIP1
ATP5B2	2.60728e-197	0.725493	0.985	0.95	4.25116e-193	Pre_lep	ATP5B
TNFRSF1A2	5.83184e-197	0.547924	0.688	0.252	9.50881e-193	Pre_lep	TNFRSF1A
ENSGALG000000488221	1.34056e-196	0.430267	0.551	0.153	2.18578e-192	Pre_lep	ENSGALG00000048822
SEMA4D2	2.54002e-196	0.588126	0.686	0.244	4.1415e-192	Pre_lep	SEMA4D
MARK12	3.88347e-196	0.660754	0.821	0.41	6.332e-192	Pre_lep	MARK1
RPS212	5.90072e-196	0.710358	0.996	0.993	9.62112e-192	Pre_lep	RPS21
NIPA1	6.77706e-196	0.325243	0.446	0.107	1.105e-191	Pre_lep	NIPA1
PPP1R171	7.89388e-196	0.35869	0.461	0.114	1.2871e-191	Pre_lep	PPP1R17
PRLR2	1.00713e-195	0.580507	0.623	0.207	1.64213e-191	Pre_lep	PRLR
INSIG1	1.72005e-195	0.725476	0.778	0.42	2.80455e-191	Pre_lep	INSIG1
PLSCR1	3.09696e-195	0.259139	0.38	0.076	5.04959e-191	Pre_lep	PLSCR1
ZNF4383	3.84023e-195	0.724269	0.911	0.47	6.2615e-191	Pre_lep	ZNF438
DNPEP	4.24447e-195	0.66259	0.851	0.553	6.9206e-191	Pre_lep	DNPEP
TBCK2	4.60091e-195	0.70771	0.934	0.508	7.50178e-191	Pre_lep	TBCK
GAB13	6.47422e-195	0.850412	0.861	0.427	1.05562e-190	Pre_lep	GAB1
PAPPA2	7.38151e-195	0.664649	0.745	0.303	1.20355e-190	Pre_lep	PAPPA
SHTN12	9.2215e-195	0.666856	0.828	0.406	1.50356e-190	Pre_lep	SHTN1
SH3BGRL3	1.95973e-194	0.354685	0.484	0.133	3.19534e-190	Pre_lep	SH3BGRL3
RIDA2	2.33657e-194	0.631665	0.842	0.401	3.80978e-190	Pre_lep	RIDA
TFPI22	4.88271e-194	0.538669	0.757	0.304	7.96126e-190	Pre_lep	TFPI2
CD472	6.52786e-194	0.750259	0.986	0.463	1.06437e-189	Pre_lep	CD47
ESPNL	8.08889e-194	0.309743	0.402	0.088	1.31889e-189	Pre_lep	ESPNL
FRY2	8.98635e-194	0.540504	0.701	0.255	1.46522e-189	Pre_lep	FRY
GPM6B2	1.01252e-193	0.601462	0.737	0.296	1.65091e-189	Pre_lep	GPM6B
HSPA82	1.98499e-193	0.900951	0.993	0.922	3.23653e-189	Pre_lep	HSPA8
ARHGAP52	2.31096e-193	0.767183	0.965	0.67	3.76801e-189	Pre_lep	ARHGAP5
SESN3	2.39166e-193	0.50299	0.516	0.149	3.89961e-189	Pre_lep	SESN3
IQCB12	2.41358e-193	0.625548	0.875	0.507	3.93534e-189	Pre_lep	IQCB1
TMTC22	3.93022e-193	0.787912	0.789	0.336	6.40823e-189	Pre_lep	TMTC2
CLTA2	3.9745e-193	0.979583	0.985	0.724	6.48042e-189	Pre_lep	CLTA
PDIA31	1.05372e-192	0.669228	0.99	0.97	1.71809e-188	Pre_lep	PDIA3
ENSGALG000000135122	2.14503e-192	0.709709	0.95	0.801	3.49747e-188	Pre_lep	ENSGALG00000013512
TTLL122	2.27584e-192	0.719787	0.916	0.606	3.71076e-188	Pre_lep	TTLL12
XPO13	3.76582e-192	0.786135	0.979	0.87	6.14018e-188	Pre_lep	XPO1
NBAS2	5.82105e-192	0.773027	0.894	0.574	9.49122e-188	Pre_lep	NBAS
WDR91	6.17544e-192	0.704045	0.878	0.628	1.00691e-187	Pre_lep	WDR91
ELAVL11	1.62714e-191	0.766302	0.87	0.596	2.65305e-187	Pre_lep	ELAVL1
TRHDE2	2.09246e-191	0.661048	0.706	0.258	3.41176e-187	Pre_lep	TRHDE
PPFIBP13	4.48261e-191	0.672199	0.845	0.464	7.30889e-187	Pre_lep	PPFIBP1
ENSGALG000000169221	6.69952e-191	0.558721	0.793	0.395	1.09236e-186	Pre_lep	ENSGALG00000016922
CCDC90B2	2.98977e-190	0.5432	0.76	0.331	4.87482e-186	Pre_lep	CCDC90B
RASIP11	8.34428e-190	0.440734	0.673	0.245	1.36054e-185	Pre_lep	RASIP1
UCHL32	1.35895e-189	0.657912	0.89	0.581	2.21577e-185	Pre_lep	UCHL3
ADARB12	1.48673e-189	0.574747	0.766	0.324	2.42412e-185	Pre_lep	ADARB1
UBE2F	1.50263e-189	0.627521	0.977	0.957	2.45005e-185	Pre_lep	UBE2F
GOT2	2.05336e-189	0.318554	0.483	0.134	3.348e-185	Pre_lep	GOT2
SRGAP3	2.2976e-189	0.370727	0.528	0.152	3.74623e-185	Pre_lep	SRGAP3
MIS18BP12	3.24666e-189	0.678298	0.85	0.498	5.29368e-185	Pre_lep	MIS18BP1
TLDC11	5.52578e-189	0.39782	0.567	0.179	9.00979e-185	Pre_lep	TLDC1
ACO21	5.95251e-189	0.670486	0.889	0.645	9.70557e-185	Pre_lep	ACO2
METTL61	9.14371e-189	0.479194	0.684	0.273	1.49088e-184	Pre_lep	METTL6
TMEM2671	1.47096e-188	0.484336	0.666	0.27	2.3984e-184	Pre_lep	TMEM267
WARS22	2.5897e-188	0.613093	0.768	0.331	4.22251e-184	Pre_lep	WARS2
SH3YL12	3.92303e-188	0.627329	0.815	0.437	6.3965e-184	Pre_lep	SH3YL1
UQCRC21	4.40152e-188	0.700866	0.916	0.69	7.17668e-184	Pre_lep	UQCRC2
ENSGALG000000014832	9.0245e-188	0.435124	0.607	0.196	1.47144e-183	Pre_lep	ENSGALG00000001483
GATSL2	1.03108e-187	0.568777	0.691	0.297	1.68118e-183	Pre_lep	GATSL2
ATR2	1.33899e-187	0.538293	0.686	0.273	2.18322e-183	Pre_lep	ATR
CUBN1	1.5502e-187	0.443891	0.551	0.164	2.5276e-183	Pre_lep	CUBN
TXNDC171	1.81628e-187	0.590298	0.844	0.451	2.96144e-183	Pre_lep	TXNDC17
PRIM21	1.97861e-187	0.722155	0.828	0.461	3.22613e-183	Pre_lep	PRIM2
TMCO42	7.52122e-187	0.559478	0.77	0.303	1.22634e-182	Pre_lep	TMCO4
MGEA51	7.74963e-187	0.698008	0.865	0.595	1.26358e-182	Pre_lep	MGEA5
CYBB2	8.0836e-187	0.548546	0.721	0.28	1.31803e-182	Pre_lep	CYBB
ENSGALG00000035749	1.18339e-186	0.494775	0.715	0.325	1.92952e-182	Pre_lep	ENSGALG00000035749
VPS13D3	1.99667e-186	0.703798	0.882	0.484	3.25557e-182	Pre_lep	VPS13D
FBRSL1	2.49696e-186	0.400779	0.58	0.191	4.0713e-182	Pre_lep	FBRSL1
GCSH	2.96163e-186	0.485831	0.618	0.241	4.82894e-182	Pre_lep	GCSH
LUZP22	7.27077e-186	0.546551	0.71	0.276	1.1855e-181	Pre_lep	LUZP2
SLC38A61	9.72875e-186	0.575925	0.732	0.318	1.58627e-181	Pre_lep	SLC38A6
CCSER1	1.52533e-185	0.746435	0.471	0.131	2.48706e-181	Pre_lep	CCSER1
CLGN2	2.10375e-185	0.692608	0.997	0.955	3.43017e-181	Pre_lep	CLGN
TMEM185A3	2.14794e-185	0.64426	0.901	0.572	3.50222e-181	Pre_lep	TMEM185A
SECISBP2L2	3.07645e-185	0.701724	0.933	0.709	5.01615e-181	Pre_lep	SECISBP2L
HERC12	4.44461e-185	0.770545	0.909	0.648	7.24693e-181	Pre_lep	HERC1
MLC11	1.03285e-184	0.339366	0.497	0.132	1.68405e-180	Pre_lep	MLC1
KYAT32	4.81028e-184	0.582398	0.837	0.392	7.84316e-180	Pre_lep	KYAT3
CDCP11	7.34547e-184	0.389892	0.563	0.174	1.19768e-179	Pre_lep	CDCP1
ST72	8.31796e-184	0.669106	0.814	0.416	1.35624e-179	Pre_lep	ST7
DHFR2	1.32762e-183	0.655144	0.826	0.399	2.16469e-179	Pre_lep	DHFR
UROS	1.42172e-183	0.493273	0.652	0.265	2.31812e-179	Pre_lep	UROS
SRPX1	2.99923e-183	0.439956	0.528	0.159	4.89024e-179	Pre_lep	SRPX
TWSG12	4.51924e-183	0.565149	0.799	0.384	7.36861e-179	Pre_lep	TWSG1
ENPP22	5.09283e-183	0.471723	0.68	0.244	8.30386e-179	Pre_lep	ENPP2
RRN32	7.20011e-183	0.531537	0.73	0.331	1.17398e-178	Pre_lep	RRN3
ARHGAP422	7.65111e-183	0.603119	0.804	0.361	1.24751e-178	Pre_lep	ARHGAP42
DDOST	8.84232e-183	0.504078	0.691	0.303	1.44174e-178	Pre_lep	DDOST
ENSGALG000000067243	1.2387e-182	0.865064	0.916	0.56	2.01969e-178	Pre_lep	ENSGALG00000006724
DCLK32	1.62513e-182	0.3989	0.641	0.206	2.64978e-178	Pre_lep	DCLK3
GRB102	2.18738e-182	0.599733	0.718	0.296	3.56652e-178	Pre_lep	GRB10
TTC322	2.61227e-182	0.748704	0.979	0.905	4.25931e-178	Pre_lep	TTC32
SOD12	2.84791e-182	0.692194	0.92	0.605	4.64351e-178	Pre_lep	SOD1
TRMT112	2.93183e-182	0.650624	0.898	0.519	4.78035e-178	Pre_lep	TRMT11
COX5B2	1.0777e-181	0.699209	0.947	0.812	1.75719e-177	Pre_lep	COX5B
POMT1	1.46793e-181	0.464647	0.625	0.251	2.39346e-177	Pre_lep	POMT1
ANO5	2.31505e-181	0.290569	0.367	0.076	3.77469e-177	Pre_lep	ANO5
DAPK12	2.42479e-181	0.50293	0.646	0.234	3.95362e-177	Pre_lep	DAPK1
NDUFS52	2.99433e-181	0.659886	0.963	0.841	4.88226e-177	Pre_lep	NDUFS5
ST6GALNAC52	4.09085e-181	0.543144	0.713	0.276	6.67013e-177	Pre_lep	ST6GALNAC5
TRIQK2	4.4174e-181	0.584081	0.735	0.304	7.20256e-177	Pre_lep	TRIQK
SKIV2L2	4.60332e-181	0.687734	0.924	0.785	7.50572e-177	Pre_lep	SKIV2L2
LRWD11	5.26082e-181	0.592388	0.977	0.966	8.57776e-177	Pre_lep	LRWD1
PITPNM32	5.72186e-181	0.547321	0.723	0.305	9.32949e-177	Pre_lep	PITPNM3
RWDD42	1.4017e-180	0.666984	0.911	0.679	2.28547e-176	Pre_lep	RWDD4
COQ92	2.5969e-180	0.690155	0.893	0.68	4.23425e-176	Pre_lep	COQ9
TOM11	2.73502e-180	0.399038	0.582	0.172	4.45946e-176	Pre_lep	TOM1
DDX312	3.00859e-180	0.682469	0.881	0.582	4.90551e-176	Pre_lep	DDX31
PRRG32	3.99889e-180	0.504108	0.774	0.329	6.5202e-176	Pre_lep	PRRG3
DCTN21	5.24182e-180	0.641811	0.858	0.602	8.54678e-176	Pre_lep	DCTN2
CAPZA23	1.01279e-179	0.732525	0.966	0.678	1.65136e-175	Pre_lep	CAPZA2
ABCB10	1.05976e-179	0.457533	0.633	0.253	1.72794e-175	Pre_lep	ABCB10
KDM4C3	1.25375e-179	0.778207	0.843	0.46	2.04424e-175	Pre_lep	KDM4C
ZBED13	1.38404e-179	0.675284	0.814	0.411	2.25667e-175	Pre_lep	ZBED1
GPAT32	1.44194e-179	0.717316	0.961	0.593	2.35109e-175	Pre_lep	GPAT3
TMEM55A	3.93976e-179	0.483127	0.682	0.283	6.42378e-175	Pre_lep	TMEM55A
YRDC3	7.63096e-179	0.620475	0.851	0.496	1.24423e-174	Pre_lep	YRDC
TES2	1.26856e-178	0.572864	0.825	0.362	2.06839e-174	Pre_lep	TES
COPS42	1.29192e-178	0.648145	0.974	0.93	2.10647e-174	Pre_lep	COPS4
R3HCC1	1.3456e-178	0.350345	0.508	0.157	2.194e-174	Pre_lep	R3HCC1
METTL252	2.03088e-178	0.49025	0.707	0.279	3.31134e-174	Pre_lep	METTL25
MAP7D23	4.06146e-178	0.64436	0.804	0.373	6.62221e-174	Pre_lep	MAP7D2
EFNA52	4.74519e-178	0.66912	0.677	0.256	7.73703e-174	Pre_lep	EFNA5
EGFL61	1.05339e-177	0.370861	0.513	0.145	1.71755e-173	Pre_lep	EGFL6
ITFG11	1.14761e-177	0.71622	0.908	0.677	1.87117e-173	Pre_lep	ITFG1
ENSGALG000000285512	1.85444e-177	0.505495	0.739	0.265	3.02366e-173	Pre_lep	ENSGALG00000028551
MBTPS11	1.9954e-177	0.577858	0.801	0.428	3.2535e-173	Pre_lep	MBTPS1
C9orf641	2.58257e-177	0.561519	0.798	0.437	4.21089e-173	Pre_lep	C9orf64
RABGAP13	3.08799e-177	0.695986	0.897	0.568	5.03496e-173	Pre_lep	RABGAP1
ENSGALG000000546551	3.17507e-177	0.332709	0.491	0.139	5.17695e-173	Pre_lep	ENSGALG00000054655
HMG20A2	3.56624e-177	0.597501	0.782	0.363	5.81475e-173	Pre_lep	HMG20A
ANKRA23	7.05874e-177	0.552376	0.794	0.424	1.15093e-172	Pre_lep	ANKRA2
TTC39C1	7.3311e-177	0.447646	0.619	0.231	1.19534e-172	Pre_lep	TTC39C
STAU1	8.0222e-177	0.686668	0.908	0.751	1.30802e-172	Pre_lep	STAU1
HEXIM11	2.0583e-176	0.620212	0.816	0.493	3.35606e-172	Pre_lep	HEXIM1
SOX53	2.68539e-176	0.753939	0.9	0.51	4.37852e-172	Pre_lep	SOX5
VRK12	2.91199e-176	0.657117	0.915	0.702	4.748e-172	Pre_lep	VRK1
CDC452	4.21536e-176	0.686297	0.947	0.684	6.87315e-172	Pre_lep	CDC45
ENSGALG00000002099	5.70684e-176	0.393939	0.552	0.178	9.305e-172	Pre_lep	ENSGALG00000002099
TPRKB	6.53103e-176	0.362312	0.526	0.165	1.06488e-171	Pre_lep	TPRKB
INTS7	9.43637e-176	0.44441	0.584	0.224	1.5386e-171	Pre_lep	INTS7
CPNE42	1.11519e-175	0.764172	0.955	0.681	1.81832e-171	Pre_lep	CPNE4
PDE4B	1.4853e-175	0.332294	0.482	0.145	2.42177e-171	Pre_lep	PDE4B
CTSD1	2.53484e-175	0.320642	0.503	0.142	4.13306e-171	Pre_lep	CTSD
PPDPF	3.95568e-175	0.603691	0.761	0.43	6.44974e-171	Pre_lep	PPDPF
FOXP13	5.55676e-175	0.667437	0.789	0.408	9.0603e-171	Pre_lep	FOXP1
CACNB22	6.15987e-175	0.776536	0.882	0.424	1.00437e-170	Pre_lep	CACNB2
OTUD42	1.01062e-174	0.443699	0.637	0.232	1.64782e-170	Pre_lep	OTUD4
MYO62	1.94299e-174	0.572687	0.752	0.313	3.16805e-170	Pre_lep	MYO6
ATP6V0C2	2.38511e-174	0.732034	0.925	0.636	3.88893e-170	Pre_lep	ATP6V0C
DNAJC121	2.81467e-174	0.540296	0.768	0.391	4.58931e-170	Pre_lep	DNAJC12
FANCL3	4.10459e-174	0.643773	0.972	0.868	6.69253e-170	Pre_lep	FANCL
TCP11L11	4.12452e-174	0.642721	0.965	0.902	6.72502e-170	Pre_lep	TCP11L1
SRP72	5.91045e-174	0.607897	0.815	0.498	9.63699e-170	Pre_lep	SRP72
ENSGALG000000150261	1.0047e-173	0.385138	0.616	0.21	1.63816e-169	Pre_lep	ENSGALG00000015026
SDR42E1	1.09107e-173	0.479392	0.694	0.312	1.77899e-169	Pre_lep	SDR42E1
DCTN5	1.78309e-173	0.64248	0.88	0.662	2.90733e-169	Pre_lep	DCTN5
CADPS22	1.99388e-173	0.669519	0.821	0.382	3.25102e-169	Pre_lep	CADPS2
LAMA32	2.63649e-173	0.520984	0.769	0.303	4.29879e-169	Pre_lep	LAMA3
RPP25L2	3.26346e-173	0.505517	0.777	0.388	5.32108e-169	Pre_lep	RPP25L
TRAPPC31	4.96545e-173	0.633163	0.927	0.786	8.09616e-169	Pre_lep	TRAPPC3
CNR12	1.20216e-172	0.467417	0.638	0.236	1.96011e-168	Pre_lep	CNR1
MYO3B2	1.61328e-172	0.85625	0.875	0.432	2.63046e-168	Pre_lep	MYO3B
ENSGALG00000041618	1.67123e-172	0.290525	0.377	0.09	2.72495e-168	Pre_lep	ENSGALG00000041618
ACP12	2.00191e-172	0.627674	0.954	0.819	3.26412e-168	Pre_lep	ACP1
ENSGALG000000334193	2.04444e-172	0.876049	0.953	0.525	3.33347e-168	Pre_lep	ENSGALG00000033419
RAP1GAP11	2.14546e-172	0.523118	0.696	0.299	3.49817e-168	Pre_lep	RAP1GAP1
ARF4	2.87721e-172	0.596047	0.971	0.937	4.69129e-168	Pre_lep	ARF4
DUT2	3.17845e-172	0.86828	0.915	0.755	5.18246e-168	Pre_lep	DUT
MSL32	3.47523e-172	0.645638	0.967	0.881	5.66636e-168	Pre_lep	MSL3
PIP4K2A1	3.64118e-172	0.617962	0.707	0.325	5.93694e-168	Pre_lep	PIP4K2A
CMC21	4.11482e-172	0.658071	0.903	0.697	6.70921e-168	Pre_lep	CMC2
NTPCR2	1.33652e-171	0.598965	0.84	0.51	2.17919e-167	Pre_lep	NTPCR
FARP12	1.57253e-171	0.734804	0.811	0.448	2.56401e-167	Pre_lep	FARP1
TMEM1172	2.75242e-171	0.617183	0.712	0.309	4.48783e-167	Pre_lep	TMEM117
PSMD15	6.20354e-171	0.684774	0.927	0.74	1.01149e-166	Pre_lep	PSMD1
PEX21	7.28093e-171	0.59683	0.781	0.41	1.18716e-166	Pre_lep	PEX2
APEH	8.81238e-171	0.483732	0.694	0.309	1.43686e-166	Pre_lep	APEH
PTBP23	9.24463e-171	0.682722	0.958	0.758	1.50734e-166	Pre_lep	PTBP2
ENSGALG00000035369	1.01622e-170	0.602569	0.795	0.503	1.65695e-166	Pre_lep	ENSGALG00000035369
SWT13	1.05939e-170	0.679819	0.965	0.827	1.72733e-166	Pre_lep	SWT1
RNF1032	1.22203e-170	0.46901	0.728	0.3	1.99253e-166	Pre_lep	RNF103
TUBGCP52	1.44191e-170	0.4951	0.749	0.329	2.35104e-166	Pre_lep	TUBGCP5
PIEZO21	2.09691e-170	0.661017	0.744	0.328	3.41901e-166	Pre_lep	PIEZO2
LRRC711	2.1287e-170	0.334916	0.494	0.147	3.47085e-166	Pre_lep	LRRC71
ENSGALG000000117472	3.33527e-170	1.61397	0.792	0.428	5.43815e-166	Pre_lep	ENSGALG00000011747
EPHA12	4.40119e-170	0.379599	0.601	0.205	7.17613e-166	Pre_lep	EPHA1
ENSGALG000000407252	7.64772e-170	0.773747	0.964	0.64	1.24696e-165	Pre_lep	ENSGALG00000040725
NTAN13	7.67123e-170	0.540283	0.833	0.437	1.25079e-165	Pre_lep	NTAN1
NKD12	1.5204e-169	0.670973	0.832	0.407	2.47901e-165	Pre_lep	NKD1
PIWIL12	2.94989e-169	0.688471	0.988	0.859	4.80979e-165	Pre_lep	PIWIL1
ENSGALG000000341191	4.0455e-169	0.296463	0.407	0.097	6.59619e-165	Pre_lep	ENSGALG00000034119
TDRD92	4.74716e-169	0.595649	0.842	0.453	7.74024e-165	Pre_lep	TDRD9
ZNF5362	9.33395e-169	0.741299	0.91	0.595	1.5219e-164	Pre_lep	ZNF536
COMMD91	1.79553e-168	0.510443	0.749	0.344	2.92762e-164	Pre_lep	COMMD9
TOM1L1	2.21948e-168	0.370698	0.526	0.171	3.61887e-164	Pre_lep	TOM1L1
RUVBL12	3.60282e-168	0.631908	0.972	0.858	5.8744e-164	Pre_lep	RUVBL1
DDX252	3.92173e-168	0.466353	0.683	0.292	6.39438e-164	Pre_lep	DDX25
CYRIB2	6.17685e-168	0.643785	0.937	0.552	1.00714e-163	Pre_lep	CYRIB
ENSGALG000000452323	1.09923e-167	0.809523	0.967	0.811	1.7923e-163	Pre_lep	ENSGALG00000045232
CUX13	1.50802e-167	0.740372	0.933	0.687	2.45883e-163	Pre_lep	CUX1
ARL8A	1.72599e-167	0.492694	0.715	0.36	2.81422e-163	Pre_lep	ARL8A
FOXN2	2.31348e-167	0.414354	0.584	0.212	3.77213e-163	Pre_lep	FOXN2
PARK71	4.0938e-167	0.648766	0.895	0.713	6.67494e-163	Pre_lep	PARK7
PIGBOS11	4.36e-167	0.620824	0.784	0.445	7.10898e-163	Pre_lep	PIGBOS1
PSMC63	4.60794e-167	0.57625	0.883	0.521	7.51324e-163	Pre_lep	PSMC6
COMT2	1.13085e-166	0.480149	0.691	0.27	1.84386e-162	Pre_lep	COMT
APBB1IP2	1.29507e-166	0.562852	0.711	0.271	2.11161e-162	Pre_lep	APBB1IP
TOPBP11	1.69147e-166	0.611625	0.891	0.618	2.75795e-162	Pre_lep	TOPBP1
HAUS81	2.5701e-166	0.49036	0.703	0.29	4.19054e-162	Pre_lep	HAUS8
PDE4D2	3.44841e-166	0.682527	0.886	0.517	5.62264e-162	Pre_lep	PDE4D
COMMD83	3.46084e-166	0.519262	0.795	0.377	5.6429e-162	Pre_lep	COMMD8
ELAVL42	7.049e-166	0.674718	0.895	0.625	1.14934e-161	Pre_lep	ELAVL4
ENSGALG000000062922	9.04709e-166	0.520377	0.712	0.315	1.47513e-161	Pre_lep	ENSGALG00000006292
LMBR13	9.46746e-166	0.697267	0.974	0.801	1.54367e-161	Pre_lep	LMBR1
ENSGALG00000054420	1.3195e-165	0.251409	0.359	0.08	2.15145e-161	Pre_lep	ENSGALG00000054420
CCDC167	1.33416e-165	0.293308	0.446	0.13	2.17534e-161	Pre_lep	CCDC167
CACNA1C2	1.56271e-165	0.936235	0.879	0.563	2.548e-161	Pre_lep	CACNA1C
ENSGALG000000103162	1.72517e-165	0.625553	0.752	0.338	2.81289e-161	Pre_lep	ENSGALG00000010316
DPYSL3	2.10846e-165	0.469635	0.638	0.282	3.43785e-161	Pre_lep	DPYSL3
C3H6ORF2033	4.83813e-165	0.499939	0.771	0.358	7.88857e-161	Pre_lep	C3H6ORF203
RPL382	5.95222e-165	0.520632	0.996	0.996	9.7051e-161	Pre_lep	RPL38
ENSGALG00000047031	1.27735e-164	0.300899	0.459	0.133	2.08271e-160	Pre_lep	ENSGALG00000047031
JCAD	1.74859e-164	0.450255	0.637	0.26	2.85108e-160	Pre_lep	JCAD
ATAD51	2.32379e-164	0.730095	0.912	0.714	3.78894e-160	Pre_lep	ATAD5
ANKRD101	2.78309e-164	0.700643	0.964	0.855	4.53783e-160	Pre_lep	ANKRD10
PBX32	2.8464e-164	0.66849	0.838	0.454	4.64106e-160	Pre_lep	PBX3
ENSGALG00000044226	5.73723e-164	0.453418	0.655	0.279	9.35455e-160	Pre_lep	ENSGALG00000044226
ZFAT2	7.25764e-164	0.635733	0.861	0.503	1.18336e-159	Pre_lep	ZFAT
SRRM12	1.48456e-163	0.727757	0.969	0.814	2.42058e-159	Pre_lep	SRRM1
ENSGALG000000083261	1.52727e-163	0.331462	0.438	0.117	2.49022e-159	Pre_lep	ENSGALG00000008326
SMARCC2	1.77529e-163	0.327514	0.436	0.125	2.8946e-159	Pre_lep	SMARCC2
CASC43	2.10714e-163	0.616797	0.983	0.912	3.4357e-159	Pre_lep	CASC4
GNAO1	2.42348e-163	0.367682	0.46	0.136	3.95148e-159	Pre_lep	GNAO1
MMACHC	3.37125e-163	0.287072	0.428	0.118	5.49682e-159	Pre_lep	MMACHC
CSTF21	3.73976e-163	0.565859	0.805	0.452	6.09768e-159	Pre_lep	CSTF2
CHAF1A	9.96222e-163	0.597383	0.858	0.552	1.62434e-158	Pre_lep	CHAF1A
PSMD123	1.09386e-162	0.631105	0.972	0.909	1.78353e-158	Pre_lep	PSMD12
NME1	1.11806e-162	0.334402	0.465	0.139	1.823e-158	Pre_lep	NME1
ENSGALG00000045168	2.80169e-162	0.451001	0.63	0.257	4.56815e-158	Pre_lep	ENSGALG00000045168
ECHDC11	3.8349e-162	0.476595	0.651	0.267	6.2528e-158	Pre_lep	ECHDC1
2024-03-11	5.5611e-162	0.602319	0.644	0.256	9.06737e-158	Pre_lep	2024-03-01
SRA1	7.68065e-162	0.468464	0.62	0.261	1.25233e-157	Pre_lep	SRA1
POP41	8.32263e-162	0.440214	0.649	0.258	1.35701e-157	Pre_lep	POP4
MAP3K152	9.03842e-162	0.523122	0.682	0.266	1.47371e-157	Pre_lep	MAP3K15
ATP7A	9.63693e-162	0.250978	0.369	0.084	1.5713e-157	Pre_lep	ATP7A
ACLY	1.68707e-161	0.45764	0.65	0.278	2.75077e-157	Pre_lep	ACLY
ST3GAL32	1.76667e-161	0.570314	0.605	0.232	2.88055e-157	Pre_lep	ST3GAL3
PHB	2.48765e-161	0.478485	0.708	0.356	4.05611e-157	Pre_lep	PHB
MTMR62	4.02381e-161	0.588727	0.822	0.513	6.56082e-157	Pre_lep	MTMR6
CREB3L2	4.37693e-161	0.396728	0.506	0.163	7.13658e-157	Pre_lep	CREB3L2
GALNT172	8.25824e-161	0.497168	0.605	0.224	1.34651e-156	Pre_lep	GALNT17
BARD12	1.20959e-160	0.514624	0.749	0.344	1.97223e-156	Pre_lep	BARD1
ERGIC21	1.50021e-160	0.511373	0.763	0.388	2.44608e-156	Pre_lep	ERGIC2
YWHAE	1.75566e-160	0.634285	0.876	0.626	2.86261e-156	Pre_lep	YWHAE
ENSGALG00000051043	1.85034e-160	0.254069	0.37	0.086	3.01698e-156	Pre_lep	ENSGALG00000051043
FANCD21	2.08883e-160	0.552147	0.769	0.447	3.40584e-156	Pre_lep	FANCD2
EFL12	2.77546e-160	0.63714	0.895	0.583	4.52539e-156	Pre_lep	EFL1
ZCCHC72	2.92369e-160	0.704229	0.892	0.591	4.76707e-156	Pre_lep	ZCCHC7
AHRR2	3.23706e-160	0.518018	0.639	0.244	5.27802e-156	Pre_lep	AHRR
PRDX6	4.79131e-160	0.600099	0.911	0.748	7.81222e-156	Pre_lep	PRDX6
ASZ12	5.71638e-160	0.594455	0.788	0.419	9.32056e-156	Pre_lep	ASZ1
ENSGALG000000539971	6.2068e-160	0.513153	0.697	0.322	1.01202e-155	Pre_lep	ENSGALG00000053997
TRAPPC121	7.80051e-160	0.609768	0.814	0.495	1.27187e-155	Pre_lep	TRAPPC12
ENSGALG000000026381	2.12597e-159	0.306139	0.443	0.12	3.46639e-155	Pre_lep	ENSGALG00000002638
COL4A21	2.98008e-159	0.34948	0.483	0.138	4.85903e-155	Pre_lep	COL4A2
APP3	3.0505e-159	0.637669	0.75	0.351	4.97383e-155	Pre_lep	APP
NEO13	5.87413e-159	0.665488	0.82	0.441	9.57776e-155	Pre_lep	NEO1
CHAC21	7.0039e-159	0.286445	0.451	0.126	1.14199e-154	Pre_lep	CHAC2
PDZD21	1.31322e-158	0.422088	0.56	0.185	2.14121e-154	Pre_lep	PDZD2
LIMD1	1.8078e-158	0.32952	0.534	0.173	2.94761e-154	Pre_lep	LIMD1
CDKAL13	2.12844e-158	0.789941	0.967	0.72	3.47042e-154	Pre_lep	CDKAL1
SLC25A133	4.49831e-158	0.570173	0.766	0.372	7.33449e-154	Pre_lep	SLC25A13
NDFIP13	7.06003e-158	0.508453	0.787	0.383	1.15114e-153	Pre_lep	NDFIP1
TMEM38B2	1.19741e-157	0.430562	0.734	0.311	1.95237e-153	Pre_lep	TMEM38B
EML62	1.22139e-157	0.615795	0.747	0.33	1.99148e-153	Pre_lep	EML6
AMACR1	1.26798e-157	0.594674	0.81	0.465	2.06744e-153	Pre_lep	AMACR
SEC11A2	2.0271e-157	0.587306	0.914	0.668	3.30519e-153	Pre_lep	SEC11A
ENSGALG00000048452	5.63314e-157	0.330878	0.381	0.094	9.18484e-153	Pre_lep	ENSGALG00000048452
ENSGALG00000027645	9.37917e-157	0.309678	0.45	0.134	1.52927e-152	Pre_lep	ENSGALG00000027645
BCKDHB1	1.02701e-156	0.559463	0.66	0.289	1.67455e-152	Pre_lep	BCKDHB
DAD1	1.48744e-156	0.579545	0.976	0.933	2.42526e-152	Pre_lep	DAD1
SYT91	1.52665e-156	0.583411	0.674	0.313	2.4892e-152	Pre_lep	SYT9
PRPF8	1.61697e-156	0.582198	0.913	0.779	2.63647e-152	Pre_lep	PRPF8
AP3B13	1.72637e-156	0.66548	0.853	0.484	2.81484e-152	Pre_lep	AP3B1
IARS12	2.88804e-156	0.6411	0.93	0.725	4.70894e-152	Pre_lep	IARS1
SYN32	3.78131e-156	0.525663	0.723	0.331	6.16542e-152	Pre_lep	SYN3
ENSGALG00000048034	6.63218e-156	0.630375	0.895	0.688	1.08138e-151	Pre_lep	ENSGALG00000048034
SUGP21	8.22258e-156	0.50753	0.729	0.372	1.34069e-151	Pre_lep	SUGP2
CORO1C1	8.28227e-156	0.572352	0.788	0.482	1.35042e-151	Pre_lep	CORO1C
TMEFF2	8.75099e-156	0.442048	0.505	0.169	1.42685e-151	Pre_lep	TMEFF2
TLR212	9.84125e-156	0.446754	0.695	0.282	1.60462e-151	Pre_lep	TLR21
FOXP2	2.13547e-155	0.292362	0.386	0.098	3.48188e-151	Pre_lep	FOXP2
DYNC1LI12	4.45523e-155	0.491746	0.768	0.372	7.26425e-151	Pre_lep	DYNC1LI1
DPAGT1	4.68613e-155	0.396461	0.572	0.223	7.64074e-151	Pre_lep	DPAGT1
ST8SIA41	5.2494e-155	0.461512	0.601	0.22	8.55915e-151	Pre_lep	ST8SIA4
EYA12	5.51657e-155	0.48245	0.605	0.216	8.99477e-151	Pre_lep	EYA1
KIAA15241	6.85162e-155	0.601856	0.869	0.598	1.11716e-150	Pre_lep	KIAA1524
DPYSL2	8.50119e-155	0.350383	0.488	0.153	1.38612e-150	Pre_lep	DPYSL2
CIB4	1.0963e-154	0.425012	0.629	0.282	1.78752e-150	Pre_lep	CIB4
TERT2	1.14004e-154	0.472335	0.734	0.33	1.85884e-150	Pre_lep	TERT
PXK2	1.16589e-154	0.512223	0.809	0.431	1.90099e-150	Pre_lep	PXK
KLHL241	1.68577e-154	0.37919	0.603	0.224	2.74865e-150	Pre_lep	KLHL24
TBC1D72	3.57285e-154	0.475031	0.754	0.338	5.82554e-150	Pre_lep	TBC1D7
RPL7A2	3.97562e-154	0.585824	0.996	0.994	6.48225e-150	Pre_lep	RPL7A
SKP22	7.26391e-154	0.532896	0.769	0.385	1.18438e-149	Pre_lep	SKP2
AMMECR13	8.19091e-154	0.620685	0.672	0.299	1.33553e-149	Pre_lep	AMMECR1
KDM2B	9.05388e-154	0.328632	0.52	0.174	1.47624e-149	Pre_lep	KDM2B
MATN22	1.01787e-153	0.507939	0.726	0.304	1.65964e-149	Pre_lep	MATN2
RASAL23	1.09945e-153	0.682643	0.9	0.691	1.79265e-149	Pre_lep	RASAL2
RAD9B2	2.29217e-153	0.529889	0.745	0.33	3.73738e-149	Pre_lep	RAD9B
TTC131	3.05178e-153	0.508045	0.701	0.326	4.97592e-149	Pre_lep	TTC13
ENSGALG000000116871	3.64235e-153	0.347116	0.474	0.139	5.93885e-149	Pre_lep	ENSGALG00000011687
LMO11	4.71164e-153	0.390402	0.521	0.179	7.68232e-149	Pre_lep	LMO1
ENSGALG000000133651	5.29455e-153	0.616426	0.952	0.825	8.63277e-149	Pre_lep	ENSGALG00000013365
DSCAM1	5.44701e-153	0.476557	0.532	0.176	8.88135e-149	Pre_lep	DSCAM
LCT1	1.06216e-152	0.320932	0.495	0.155	1.73186e-148	Pre_lep	LCT
CFTR2	1.07757e-152	0.384616	0.644	0.242	1.75698e-148	Pre_lep	CFTR
PCM12	1.42806e-152	0.649674	0.993	0.966	2.32846e-148	Pre_lep	PCM1
ENSGALG000000205611	5.04714e-152	0.367118	0.496	0.151	8.22936e-148	Pre_lep	ENSGALG00000020561
TNIK	5.82864e-152	0.327629	0.38	0.096	9.5036e-148	Pre_lep	TNIK
ENSGALG00000005778	6.84116e-152	0.299722	0.446	0.133	1.11545e-147	Pre_lep	ENSGALG00000005778
ENSGALG00000029012	7.27114e-152	0.342185	0.411	0.112	1.18556e-147	Pre_lep	ENSGALG00000029012
H2AFJ	1.36835e-151	0.702599	0.448	0.147	2.2311e-147	Pre_lep	H2AFJ
CASD11	2.18511e-151	0.467959	0.626	0.261	3.56282e-147	Pre_lep	CASD1
VPS29L3	2.27387e-151	0.581004	0.847	0.56	3.70754e-147	Pre_lep	VPS29L
OXR12	3.17591e-151	0.627067	0.937	0.586	5.17831e-147	Pre_lep	OXR1
KLHL7	3.5019e-151	0.381433	0.567	0.211	5.70984e-147	Pre_lep	KLHL7
GNE2	3.50423e-151	0.51674	0.733	0.354	5.71365e-147	Pre_lep	GNE
NAV31	3.62342e-151	0.61244	0.536	0.192	5.90799e-147	Pre_lep	NAV3
TASOR22	3.68575e-151	0.51764	0.767	0.409	6.00962e-147	Pre_lep	TASOR2
FAM3C2	5.80063e-151	0.554135	0.822	0.484	9.45793e-147	Pre_lep	FAM3C
ENSGALG00000037441	7.11375e-151	0.635396	0.996	0.996	1.1599e-146	Pre_lep	ENSGALG00000037441
TCTN31	8.85609e-151	0.57408	0.914	0.727	1.44399e-146	Pre_lep	TCTN3
TMEM167A2	9.02774e-151	0.585717	0.949	0.79	1.47197e-146	Pre_lep	TMEM167A
SAMD4A	9.67888e-151	0.317474	0.428	0.123	1.57814e-146	Pre_lep	SAMD4A
ENSGALG00000048042	1.19128e-150	0.489889	0.702	0.379	1.94238e-146	Pre_lep	ENSGALG00000048042
FKBP9	1.29754e-150	0.282228	0.441	0.128	2.11563e-146	Pre_lep	FKBP9
ANGPTL21	1.59875e-150	0.462525	0.631	0.273	2.60677e-146	Pre_lep	ANGPTL2
JAK11	2.05141e-150	0.45185	0.673	0.292	3.34482e-146	Pre_lep	JAK1
BTBD112	5.28535e-150	0.473541	0.613	0.237	8.61777e-146	Pre_lep	BTBD11
MBLAC22	6.05564e-150	0.427919	0.699	0.295	9.87373e-146	Pre_lep	MBLAC2
RBM102	6.06155e-150	0.59925	0.968	0.875	9.88336e-146	Pre_lep	RBM10
NRSN13	7.54386e-150	0.501965	0.864	0.433	1.23003e-145	Pre_lep	NRSN1
ACSF21	1.67387e-149	0.41867	0.617	0.251	2.72924e-145	Pre_lep	ACSF2
ZMYND112	1.90451e-149	0.457592	0.639	0.246	3.1053e-145	Pre_lep	ZMYND11
LCOR3	2.01329e-149	0.60557	0.826	0.439	3.28266e-145	Pre_lep	LCOR
ALG141	4.64825e-149	0.489654	0.69	0.338	7.57898e-145	Pre_lep	ALG14
CCT52	8.36857e-149	0.615206	0.98	0.889	1.3645e-144	Pre_lep	CCT5
TXNRD22	8.40994e-149	0.542044	0.807	0.423	1.37124e-144	Pre_lep	TXNRD2
LRPAP12	8.54787e-149	0.602501	0.963	0.804	1.39373e-144	Pre_lep	LRPAP1
PRTFDC12	9.63386e-149	0.573261	0.805	0.412	1.5708e-144	Pre_lep	PRTFDC1
TAF6	1.0562e-148	0.607617	0.938	0.805	1.72214e-144	Pre_lep	TAF6
HIST1H46	1.24909e-148	0.416148	0.369	0.097	2.03664e-144	Pre_lep	HIST1H46
TMEM14A2	1.50577e-148	0.407753	0.651	0.249	2.45517e-144	Pre_lep	TMEM14A
EDARADD1	1.52926e-148	0.473134	0.674	0.321	2.49346e-144	Pre_lep	EDARADD
SPAST2	2.36934e-148	0.501653	0.684	0.323	3.86321e-144	Pre_lep	SPAST
AFF33	3.25873e-148	0.474484	0.752	0.328	5.31336e-144	Pre_lep	AFF3
ATP5I1	3.52985e-148	0.568547	0.988	0.988	5.75542e-144	Pre_lep	ATP5I
CSDC22	8.266e-148	0.325607	0.551	0.192	1.34777e-143	Pre_lep	CSDC2
UBE2QL11	8.62411e-148	0.327311	0.52	0.173	1.40616e-143	Pre_lep	UBE2QL1
RHOA2	1.1476e-147	0.558559	0.979	0.946	1.87116e-143	Pre_lep	RHOA
ORC22	1.26575e-147	0.476912	0.733	0.356	2.06381e-143	Pre_lep	ORC2
ENSGALG000000437361	1.3243e-147	0.637559	0.909	0.746	2.15927e-143	Pre_lep	ENSGALG00000043736
PSEN12	1.46299e-147	0.578073	0.924	0.654	2.38541e-143	Pre_lep	PSEN1
SERHL	1.47572e-147	0.258912	0.393	0.106	2.40616e-143	Pre_lep	SERHL
PRICKLE12	1.52482e-147	0.510189	0.765	0.362	2.48621e-143	Pre_lep	PRICKLE1
MSH43	1.67797e-147	0.611067	0.894	0.608	2.73592e-143	Pre_lep	MSH4
C10orf881	2.09867e-147	0.603606	0.882	0.669	3.42189e-143	Pre_lep	C10orf88
ENSGALG00000005464	3.02477e-147	0.57748	0.812	0.533	4.93189e-143	Pre_lep	ENSGALG00000005464
PCYT21	3.10473e-147	0.57605	0.848	0.603	5.06227e-143	Pre_lep	PCYT2
VPS391	3.20965e-147	0.544892	0.811	0.511	5.23333e-143	Pre_lep	VPS39
CDC42SE12	3.3204e-147	0.580331	0.888	0.618	5.41391e-143	Pre_lep	CDC42SE1
GFPT1	3.45941e-147	0.335051	0.496	0.167	5.64056e-143	Pre_lep	GFPT1
TMOD31	3.52035e-147	0.304434	0.514	0.169	5.73992e-143	Pre_lep	TMOD3
ADIPOR1	4.34101e-147	0.56068	0.932	0.797	7.07801e-143	Pre_lep	ADIPOR1
PCCA2	8.74005e-147	0.64334	0.793	0.44	1.42507e-142	Pre_lep	PCCA
MBD4	1.03953e-146	0.431498	0.677	0.319	1.69495e-142	Pre_lep	MBD4
ETV61	1.06155e-146	0.391409	0.587	0.224	1.73086e-142	Pre_lep	ETV6
CAB39L2	1.32126e-146	0.614492	0.844	0.525	2.15431e-142	Pre_lep	CAB39L
ENSGALG000000393342	1.42729e-146	0.290858	0.476	0.144	2.3272e-142	Pre_lep	ENSGALG00000039334
TP632	2.01498e-146	0.380585	0.59	0.218	3.28543e-142	Pre_lep	TP63
ORC6	2.79828e-146	0.512648	0.7	0.372	4.56259e-142	Pre_lep	ORC6
AZIN11	3.88172e-146	0.563306	0.936	0.824	6.32914e-142	Pre_lep	AZIN1
UCHL53	5.1304e-146	0.573039	0.86	0.595	8.36512e-142	Pre_lep	UCHL5
NCOR23	7.60263e-146	0.640957	0.844	0.532	1.23961e-141	Pre_lep	NCOR2
AP3S2	9.16821e-146	0.525157	0.64	0.317	1.49488e-141	Pre_lep	AP3S2
AMBP	9.53796e-146	0.296482	0.454	0.144	1.55517e-141	Pre_lep	AMBP
C1orf1452	1.17932e-145	0.544333	0.845	0.445	1.92288e-141	Pre_lep	C1orf145
ENSGALG000000275651	1.18497e-145	0.483771	0.593	0.245	1.93209e-141	Pre_lep	ENSGALG00000027565
GMPPB	1.39765e-145	0.3484	0.474	0.168	2.27886e-141	Pre_lep	GMPPB
ENSGALG000000019482	1.52223e-145	0.581595	0.845	0.533	2.48199e-141	Pre_lep	ENSGALG00000001948
DLGAP4	1.66577e-145	0.56247	0.857	0.608	2.71604e-141	Pre_lep	DLGAP4
ANKRD112	1.79556e-145	0.750992	0.891	0.585	2.92766e-141	Pre_lep	ANKRD11
AVL91	1.96982e-145	0.305302	0.446	0.131	3.21179e-141	Pre_lep	AVL9
YEATS21	2.02159e-145	0.391237	0.537	0.193	3.2962e-141	Pre_lep	YEATS2
MTERF3	2.12013e-145	0.457477	0.713	0.372	3.45687e-141	Pre_lep	MTERF3
NTAQ1	2.4339e-145	0.514828	0.707	0.377	3.96847e-141	Pre_lep	NTAQ1
METTL242	3.2622e-145	0.327947	0.531	0.174	5.31902e-141	Pre_lep	METTL24
IFT202	3.88114e-145	0.644224	0.947	0.767	6.32819e-141	Pre_lep	IFT20
RPL39L2	5.20342e-145	0.579036	0.994	0.991	8.48417e-141	Pre_lep	RPL39L
ENSGALG000000520612	7.97552e-145	0.560509	0.633	0.243	1.30041e-140	Pre_lep	ENSGALG00000052061
SNX141	8.57098e-145	0.546182	0.803	0.529	1.3975e-140	Pre_lep	SNX14
ENSGALG00000052652	9.60643e-145	0.554334	0.736	0.433	1.56633e-140	Pre_lep	ENSGALG00000052652
PDCL32	1.42896e-144	0.426977	0.705	0.328	2.32993e-140	Pre_lep	PDCL3
RPS233	7.87093e-144	0.63442	0.991	0.947	1.28336e-139	Pre_lep	RPS23
TMEM2453	8.88979e-144	0.547232	0.828	0.475	1.44948e-139	Pre_lep	TMEM245
PPFIA22	8.92261e-144	0.546901	0.842	0.424	1.45483e-139	Pre_lep	PPFIA2
FKTN1	1.06956e-143	0.356116	0.535	0.191	1.74391e-139	Pre_lep	FKTN
ENSGALG000000515822	1.12457e-143	0.406756	0.529	0.183	1.83361e-139	Pre_lep	ENSGALG00000051582
COG52	3.3485e-143	0.661937	0.928	0.627	5.45972e-139	Pre_lep	COG5
MBTPS22	3.5792e-143	0.442452	0.627	0.255	5.83589e-139	Pre_lep	MBTPS2
ENSGALG00000053659	3.63356e-143	0.347243	0.559	0.208	5.92452e-139	Pre_lep	ENSGALG00000053659
LRRTM4	3.95366e-143	0.265235	0.204	0.03	6.44644e-139	Pre_lep	LRRTM4
RPL71	4.06429e-143	0.517274	0.99	0.996	6.62682e-139	Pre_lep	RPL7
OAZ21	4.45354e-143	0.5854	0.919	0.816	7.2615e-139	Pre_lep	OAZ2
TRPV1	4.79006e-143	0.317163	0.53	0.185	7.8102e-139	Pre_lep	TRPV1
CCNG1	6.15635e-143	0.293115	0.48	0.156	1.00379e-138	Pre_lep	CCNG1
SYNCRIP3	1.80341e-142	0.534346	0.854	0.549	2.94046e-138	Pre_lep	SYNCRIP
C7orf502	1.86434e-142	0.498378	0.636	0.273	3.0398e-138	Pre_lep	C7orf50
FAM174A2	2.62354e-142	0.550347	0.964	0.889	4.27769e-138	Pre_lep	FAM174A
COMMD11	3.16628e-142	0.603411	0.88	0.652	5.16263e-138	Pre_lep	COMMD1
THSD43	3.42222e-142	0.648141	0.942	0.53	5.57993e-138	Pre_lep	THSD4
CHP11	5.57736e-142	0.503163	0.976	0.953	9.09388e-138	Pre_lep	CHP1
ASTN22	8.5964e-142	0.504678	0.729	0.343	1.40164e-137	Pre_lep	ASTN2
DOCK42	1.09827e-141	0.449377	0.58	0.213	1.79072e-137	Pre_lep	DOCK4
UEVLD	1.11744e-141	0.277002	0.436	0.133	1.82199e-137	Pre_lep	UEVLD
IMMT	1.24285e-141	0.545621	0.842	0.609	2.02647e-137	Pre_lep	IMMT
ADCK12	1.64824e-141	0.45528	0.686	0.317	2.68746e-137	Pre_lep	ADCK1
CYB5B	1.64984e-141	0.51938	0.784	0.501	2.69006e-137	Pre_lep	CYB5B
SLC30A52	2.30111e-141	0.45067	0.772	0.407	3.75195e-137	Pre_lep	SLC30A5
HDDC22	2.67004e-141	0.556496	0.908	0.609	4.3535e-137	Pre_lep	HDDC2
DTYMK	5.103e-141	0.312953	0.488	0.166	8.32044e-137	Pre_lep	DTYMK
ARPP192	6.08743e-141	0.559746	0.926	0.784	9.92555e-137	Pre_lep	ARPP19
POLR2B1	7.0368e-141	0.575375	0.794	0.493	1.14735e-136	Pre_lep	POLR2B
PATZ11	7.73113e-141	0.29568	0.444	0.128	1.26056e-136	Pre_lep	PATZ1
SF3B11	8.25815e-141	0.640694	0.905	0.693	1.34649e-136	Pre_lep	SF3B1
SPOP2	8.81538e-141	0.552058	0.968	0.847	1.43735e-136	Pre_lep	SPOP
SNX93	1.4648e-140	0.598856	0.801	0.459	2.38835e-136	Pre_lep	SNX9
ENSGALG00000001049	1.51196e-140	0.347759	0.542	0.215	2.46524e-136	Pre_lep	ENSGALG00000001049
MARVELD32	1.93467e-140	0.292369	0.524	0.167	3.15449e-136	Pre_lep	MARVELD3
BOK	2.33545e-140	0.30132	0.492	0.168	3.80795e-136	Pre_lep	BOK
CHN11	2.68683e-140	0.536775	0.8	0.465	4.38088e-136	Pre_lep	CHN1
PTCHD1	3.28967e-140	0.318062	0.494	0.172	5.3638e-136	Pre_lep	PTCHD1
NSA23	3.39727e-140	0.619602	0.948	0.759	5.53924e-136	Pre_lep	NSA2
TRIP131	3.86738e-140	0.456946	0.727	0.372	6.30576e-136	Pre_lep	TRIP13
DERA1	4.15456e-140	0.466435	0.685	0.324	6.77401e-136	Pre_lep	DERA
ENSGALG00000020626	4.17053e-140	0.250104	0.381	0.1	6.80005e-136	Pre_lep	ENSGALG00000020626
RIMS23	1.16653e-139	0.728336	0.884	0.552	1.90203e-135	Pre_lep	RIMS2
MFSD5	1.32498e-139	0.310041	0.477	0.162	2.16038e-135	Pre_lep	MFSD5
DNLZ	1.39855e-139	0.438667	0.644	0.314	2.28034e-135	Pre_lep	DNLZ
ZC3H133	1.91356e-139	0.583529	0.978	0.888	3.12005e-135	Pre_lep	ZC3H13
TMOD21	2.13295e-139	0.264048	0.439	0.126	3.47777e-135	Pre_lep	TMOD2
GSTCD2	2.22586e-139	0.497044	0.779	0.377	3.62927e-135	Pre_lep	GSTCD
SVEP12	2.95209e-139	0.481839	0.69	0.285	4.81338e-135	Pre_lep	SVEP1
MTAP2	2.95532e-139	0.442266	0.704	0.313	4.81865e-135	Pre_lep	MTAP
GATD3AL11	4.7728e-139	0.542277	0.972	0.932	7.78206e-135	Pre_lep	GATD3AL1
NSF2	1.0604e-138	0.529097	0.747	0.4	1.72899e-134	Pre_lep	NSF
EHMT12	1.26206e-138	0.630398	0.876	0.601	2.05779e-134	Pre_lep	EHMT1
MLYCD1	1.58028e-138	0.464031	0.701	0.353	2.57665e-134	Pre_lep	MLYCD
KIAA12172	1.58576e-138	0.510529	0.7	0.3	2.58558e-134	Pre_lep	KIAA1217
TSEN542	1.66332e-138	0.404904	0.579	0.226	2.71204e-134	Pre_lep	TSEN54
LUC7L4	1.86774e-138	0.65116	0.868	0.606	3.04535e-134	Pre_lep	LUC7L
INVS2	2.17823e-138	0.631549	0.893	0.66	3.5516e-134	Pre_lep	INVS
C1orf1741	3.30458e-138	0.386829	0.605	0.258	5.38811e-134	Pre_lep	C1orf174
ARPC21	4.62217e-138	0.586645	0.935	0.806	7.53645e-134	Pre_lep	ARPC2
ARPC41	1.18483e-137	0.608214	0.932	0.818	1.93187e-133	Pre_lep	ARPC4
PPIE	1.37714e-137	0.304071	0.509	0.186	2.24542e-133	Pre_lep	PPIE
ANAPC7	1.94403e-137	0.545508	0.909	0.763	3.16974e-133	Pre_lep	ANAPC7
HCN12	1.96372e-137	0.451352	0.592	0.212	3.20185e-133	Pre_lep	HCN1
RREB12	2.17295e-137	0.500318	0.723	0.335	3.54299e-133	Pre_lep	RREB1
FRMPD42	2.36836e-137	0.889268	0.87	0.609	3.86161e-133	Pre_lep	FRMPD4
SSR11	3.72986e-137	0.547668	0.91	0.706	6.08154e-133	Pre_lep	SSR1
HNRNPAB	3.82532e-137	0.507162	0.98	0.965	6.23719e-133	Pre_lep	HNRNPAB
TRANK12	4.2319e-137	0.333504	0.513	0.171	6.90011e-133	Pre_lep	TRANK1
ARL92	4.67562e-137	0.514736	0.826	0.532	7.6236e-133	Pre_lep	ARL9
FAM107B2	5.2037e-137	0.477526	0.694	0.305	8.48464e-133	Pre_lep	FAM107B
MRPL15	5.79247e-137	0.666905	0.917	0.773	9.44463e-133	Pre_lep	MRPL15
TMCO32	6.72168e-137	0.549617	0.798	0.477	1.09597e-132	Pre_lep	TMCO3
UBXN2A1	1.00989e-136	0.287472	0.479	0.153	1.64662e-132	Pre_lep	UBXN2A
IL111	1.64191e-136	0.297201	0.441	0.132	2.67713e-132	Pre_lep	IL11
UNC13B	2.15914e-136	0.665925	0.756	0.437	3.52047e-132	Pre_lep	UNC13B
ENOX2	4.7664e-136	0.45426	0.695	0.372	7.77161e-132	Pre_lep	ENOX2
VAMP3	5.97186e-136	0.382529	0.595	0.257	9.73711e-132	Pre_lep	VAMP3
ABHD181	1.0776e-135	0.451356	0.672	0.33	1.75702e-131	Pre_lep	ABHD18
BRD22	1.16633e-135	0.553597	0.967	0.883	1.9017e-131	Pre_lep	BRD2
ENSGALG000000407371	1.2451e-135	0.854841	0.915	0.79	2.03013e-131	Pre_lep	ENSGALG00000040737
EMB2	1.35598e-135	0.494651	0.99	0.97	2.21093e-131	Pre_lep	EMB
SNRPE3	1.65672e-135	0.589578	0.916	0.607	2.70128e-131	Pre_lep	SNRPE
ENSGALG00000001028	1.70673e-135	0.341092	0.452	0.147	2.78283e-131	Pre_lep	ENSGALG00000001028
NEBL1	2.09274e-135	0.3834	0.466	0.15	3.41221e-131	Pre_lep	NEBL
CUL13	2.66899e-135	0.581345	0.913	0.754	4.3518e-131	Pre_lep	CUL1
RPL37A2	5.7292e-135	0.498064	0.997	0.998	9.34145e-131	Pre_lep	RPL37A
PCSK53	5.79673e-135	0.556414	0.766	0.398	9.45157e-131	Pre_lep	PCSK5
ENSGALG000000377233	7.43873e-135	0.665015	0.883	0.648	1.21288e-130	Pre_lep	ENSGALG00000037723
BTBD8	1.4124e-134	0.547128	0.723	0.424	2.30293e-130	Pre_lep	BTBD8
SNX21	1.56131e-134	0.551661	0.855	0.624	2.54571e-130	Pre_lep	SNX2
SASH13	1.77185e-134	0.473096	0.637	0.276	2.889e-130	Pre_lep	SASH1
ACTR2	1.89994e-134	0.554388	0.851	0.677	3.09785e-130	Pre_lep	ACTR2
TIMM501	2.77585e-134	0.495263	0.73	0.421	4.52602e-130	Pre_lep	TIMM50
GABARAPL2	3.25346e-134	0.538151	0.936	0.851	5.30477e-130	Pre_lep	GABARAPL2
EVI53	3.44716e-134	0.656788	0.964	0.739	5.62059e-130	Pre_lep	EVI5
HSPB111	5.29221e-134	0.513166	0.809	0.53	8.62895e-130	Pre_lep	HSPB11
GTF2H5	5.40382e-134	0.543527	0.946	0.878	8.81093e-130	Pre_lep	GTF2H5
ENSGALG000000015252	6.32622e-134	0.389536	0.608	0.261	1.03149e-129	Pre_lep	ENSGALG00000001525
EPM2A2	7.28602e-134	0.386555	0.569	0.218	1.18799e-129	Pre_lep	EPM2A
NKIRAS11	7.7126e-134	0.339165	0.586	0.238	1.25754e-129	Pre_lep	NKIRAS1
HPCAL11	8.85456e-134	0.422817	0.616	0.273	1.44374e-129	Pre_lep	HPCAL1
GATD3A1	1.09307e-133	0.321068	0.541	0.206	1.78225e-129	Pre_lep	GATD3A
DECR12	1.26261e-133	0.322856	0.614	0.237	2.05868e-129	Pre_lep	DECR1
ST8SIA52	1.74727e-133	0.481924	0.725	0.35	2.84892e-129	Pre_lep	ST8SIA5
ENSGALG000000015311	1.83906e-133	0.258827	0.397	0.113	2.99858e-129	Pre_lep	ENSGALG00000001531
DAGLB2	2.08431e-133	0.306732	0.521	0.182	3.39847e-129	Pre_lep	DAGLB
ALG51	2.26659e-133	0.439366	0.672	0.327	3.69568e-129	Pre_lep	ALG5
ENSGALG000000258112	2.33679e-133	0.541889	0.922	0.605	3.81014e-129	Pre_lep	ENSGALG00000025811
MRPS171	2.51517e-133	0.540638	0.839	0.636	4.10099e-129	Pre_lep	MRPS17
ATP8A22	2.61919e-133	0.758922	0.855	0.573	4.27058e-129	Pre_lep	ATP8A2
RNASEH2B2	5.19878e-133	0.583089	0.887	0.62	8.47661e-129	Pre_lep	RNASEH2B
ARF61	5.86046e-133	0.488655	0.793	0.476	9.55547e-129	Pre_lep	ARF6
TMEM1231	6.18535e-133	0.274096	0.408	0.12	1.00852e-128	Pre_lep	TMEM123
RPL152	6.92761e-133	0.530218	0.996	0.999	1.12955e-128	Pre_lep	RPL15
ENSGALG000000482262	8.78415e-133	0.499166	0.785	0.437	1.43226e-128	Pre_lep	ENSGALG00000048226
CCND21	1.06374e-132	0.358848	0.472	0.157	1.73442e-128	Pre_lep	CCND2
EPS15L12	1.41267e-132	0.534232	0.836	0.581	2.30336e-128	Pre_lep	EPS15L1
CHRNA81	1.64463e-132	0.344653	0.454	0.146	2.68157e-128	Pre_lep	CHRNA8
TCF202	1.68272e-132	0.602171	0.831	0.534	2.74368e-128	Pre_lep	TCF20
DDB21	2.73273e-132	0.433838	0.672	0.345	4.45571e-128	Pre_lep	DDB2
WDSUB11	2.90768e-132	0.362558	0.491	0.165	4.74098e-128	Pre_lep	WDSUB1
SRPRB3	3.43217e-132	0.538921	0.945	0.791	5.59616e-128	Pre_lep	SRPRB
HEXA1	4.09396e-132	0.419022	0.693	0.366	6.6752e-128	Pre_lep	HEXA
ADSL1	4.5252e-132	0.401525	0.683	0.347	7.37834e-128	Pre_lep	ADSL
PIGN2	7.04873e-132	0.455515	0.741	0.349	1.1493e-127	Pre_lep	PIGN
KIAA11091	8.05024e-132	0.605331	0.977	0.944	1.31259e-127	Pre_lep	KIAA1109
QPRT	8.32368e-132	0.582216	0.713	0.397	1.35718e-127	Pre_lep	QPRT
MYOCD2	1.42016e-131	0.447965	0.667	0.304	2.31557e-127	Pre_lep	MYOCD
PDE1C3	1.55854e-131	0.599253	0.944	0.647	2.5412e-127	Pre_lep	PDE1C
PTPN131	1.57448e-131	0.295151	0.473	0.153	2.56719e-127	Pre_lep	PTPN13
BAZ1B1	2.45106e-131	0.565342	0.856	0.568	3.99646e-127	Pre_lep	BAZ1B
GLI22	3.07238e-131	0.476637	0.659	0.281	5.00952e-127	Pre_lep	GLI2
TOMM40L	3.09904e-131	0.583755	0.931	0.795	5.05299e-127	Pre_lep	TOMM40L
ENSGALG000000192841	5.0061e-131	0.429523	0.7	0.361	8.16244e-127	Pre_lep	ENSGALG00000019284
CCNY2	5.54516e-131	0.479445	0.625	0.258	9.04138e-127	Pre_lep	CCNY
PAK12	5.83869e-131	0.374108	0.602	0.232	9.51998e-127	Pre_lep	PAK1
POP52	8.85774e-131	0.455903	0.76	0.413	1.44425e-126	Pre_lep	POP5
RIMS41	1.01354e-130	0.31468	0.464	0.151	1.65257e-126	Pre_lep	RIMS4
CEP1921	1.06042e-130	0.612882	0.924	0.75	1.72902e-126	Pre_lep	CEP192
ENSGALG000000542312	1.47901e-130	0.345053	0.518	0.176	2.41152e-126	Pre_lep	ENSGALG00000054231
MORC42	3.48106e-130	0.523511	0.842	0.543	5.67587e-126	Pre_lep	MORC4
KCNC21	3.86145e-130	0.526892	0.573	0.244	6.2961e-126	Pre_lep	KCNC2
MYEF22	4.52628e-130	0.562022	0.948	0.832	7.3801e-126	Pre_lep	MYEF2
GTDC13	4.58271e-130	0.621502	0.829	0.491	7.47211e-126	Pre_lep	GTDC1
BRD32	5.1316e-130	0.563393	0.902	0.662	8.36707e-126	Pre_lep	BRD3
ENSGALG000000159282	5.30692e-130	0.573646	0.912	0.592	8.65293e-126	Pre_lep	ENSGALG00000015928
SEC31A1	5.31911e-130	0.516607	0.917	0.79	8.6728e-126	Pre_lep	SEC31A
RABGAP1L3	5.71105e-130	0.657412	0.877	0.649	9.31186e-126	Pre_lep	RABGAP1L
ENSGALG000000359942	8.28514e-130	0.507359	0.784	0.411	1.35089e-125	Pre_lep	ENSGALG00000035994
PHF20L13	8.34664e-130	0.568428	0.964	0.79	1.36092e-125	Pre_lep	PHF20L1
ABL12	8.48336e-130	0.421952	0.692	0.341	1.38321e-125	Pre_lep	ABL1
TBC1D82	9.45456e-130	0.436082	0.707	0.319	1.54157e-125	Pre_lep	TBC1D8
ENSGALG000000429921	1.04388e-129	0.426741	0.453	0.147	1.70204e-125	Pre_lep	ENSGALG00000042992
ITGB81	1.15e-129	0.550694	0.637	0.303	1.87507e-125	Pre_lep	ITGB8
COP13	1.16574e-129	0.6013	0.803	0.458	1.90074e-125	Pre_lep	COP1
RPAP11	1.39172e-129	0.447805	0.704	0.365	2.2692e-125	Pre_lep	RPAP1
DMC12	2.02433e-129	0.367239	0.574	0.218	3.30067e-125	Pre_lep	DMC1
DYNLRB12	3.12496e-129	0.526525	0.869	0.587	5.09525e-125	Pre_lep	DYNLRB1
ACSL11	3.83556e-129	0.441067	0.623	0.288	6.25388e-125	Pre_lep	ACSL1
EXT13	3.95181e-129	0.556545	0.807	0.416	6.44343e-125	Pre_lep	EXT1
CDCA7L2	6.45867e-129	0.593892	0.917	0.673	1.05309e-124	Pre_lep	CDCA7L
HECW12	6.94549e-129	0.426572	0.598	0.231	1.13246e-124	Pre_lep	HECW1
MRPL191	1.54668e-128	0.455186	0.736	0.401	2.52186e-124	Pre_lep	MRPL19
ENSGALG000000503952	1.62301e-128	0.416947	0.614	0.257	2.64631e-124	Pre_lep	ENSGALG00000050395
MTMR81	2.94919e-128	0.438816	0.692	0.348	4.80866e-124	Pre_lep	MTMR8
ENSGALG000000115283	3.38496e-128	0.56787	0.983	0.804	5.51917e-124	Pre_lep	ENSGALG00000011528
ANP32B2	3.52542e-128	0.503863	0.897	0.556	5.7482e-124	Pre_lep	ANP32B
CPQ3	3.94769e-128	0.574759	0.791	0.448	6.4367e-124	Pre_lep	CPQ
MYT1L	5.0643e-128	0.281271	0.312	0.076	8.25735e-124	Pre_lep	MYT1L
SNRNP352	5.97876e-128	0.519492	0.779	0.439	9.74837e-124	Pre_lep	SNRNP35
TTC7A1	8.99776e-128	0.504667	0.629	0.294	1.46709e-123	Pre_lep	TTC7A
PBRM13	1.00974e-127	0.572387	0.889	0.523	1.64638e-123	Pre_lep	PBRM1
MMUT1	3.02746e-127	0.3914	0.633	0.293	4.93627e-123	Pre_lep	MMUT
MYG1	6.16724e-127	0.297063	0.501	0.188	1.00557e-122	Pre_lep	MYG1
AKAP73	6.90468e-127	0.483755	0.809	0.417	1.12581e-122	Pre_lep	AKAP7
CPSF62	7.99939e-127	0.414477	0.735	0.363	1.3043e-122	Pre_lep	CPSF6
CAPN11	1.10038e-126	0.369751	0.619	0.29	1.79417e-122	Pre_lep	CAPN11
ETNK12	1.21346e-126	0.480485	0.747	0.408	1.97854e-122	Pre_lep	ETNK1
AGTPBP11	1.49933e-126	0.514249	0.805	0.44	2.44466e-122	Pre_lep	AGTPBP1
NDUFS21	1.64447e-126	0.589471	0.88	0.703	2.68131e-122	Pre_lep	NDUFS2
VPS29	1.67477e-126	0.554227	0.917	0.808	2.73071e-122	Pre_lep	VPS29
STRADA1	1.77879e-126	0.518756	0.906	0.779	2.90032e-122	Pre_lep	STRADA
KLF132	2.58869e-126	0.530209	0.739	0.373	4.22086e-122	Pre_lep	KLF13
QSOX1	2.61131e-126	0.430341	0.732	0.413	4.25775e-122	Pre_lep	QSOX1
MCCC22	2.63234e-126	0.516132	0.849	0.505	4.29204e-122	Pre_lep	MCCC2
ENSGALG000000216922	3.63374e-126	0.538408	0.972	0.91	5.92482e-122	Pre_lep	ENSGALG00000021692
PRCP2	3.67624e-126	0.350016	0.591	0.229	5.99411e-122	Pre_lep	PRCP
FAM172A3	4.49553e-126	0.720597	0.95	0.817	7.32996e-122	Pre_lep	FAM172A
DIP2C2	5.02845e-126	0.60468	0.76	0.415	8.19888e-122	Pre_lep	DIP2C
SOCS42	8.44095e-126	0.338112	0.573	0.22	1.3763e-121	Pre_lep	SOCS4
KIAA1549	8.45857e-126	0.663417	0.736	0.457	1.37917e-121	Pre_lep	KIAA1549
CPT21	1.19049e-125	0.416293	0.699	0.384	1.94109e-121	Pre_lep	CPT2
IKZF22	1.24107e-125	0.538943	0.761	0.407	2.02356e-121	Pre_lep	IKZF2
ADAMTS121	1.42503e-125	0.354162	0.48	0.165	2.32351e-121	Pre_lep	ADAMTS12
NECAB32	1.4473e-125	0.437242	0.726	0.409	2.35982e-121	Pre_lep	NECAB3
SLC52A3	1.89345e-125	0.354217	0.584	0.253	3.08726e-121	Pre_lep	SLC52A3
PPM1L2	2.14783e-125	0.528406	0.798	0.41	3.50204e-121	Pre_lep	PPM1L
UBQLN41	2.63788e-125	0.454955	0.769	0.429	4.30107e-121	Pre_lep	UBQLN4
CGNL12	2.65118e-125	0.620615	0.817	0.492	4.32274e-121	Pre_lep	CGNL1
CCDC821	3.60261e-125	0.52417	0.848	0.631	5.87405e-121	Pre_lep	CCDC82
RNF1502	3.61428e-125	0.533594	0.639	0.299	5.89309e-121	Pre_lep	RNF150
SMYD2	3.73517e-125	0.468187	0.766	0.488	6.09019e-121	Pre_lep	SMYD2
GADD45A1	4.81724e-125	0.431039	0.789	0.411	7.85451e-121	Pre_lep	GADD45A
TNFRSF191	7.24207e-125	0.460574	0.736	0.376	1.18082e-120	Pre_lep	TNFRSF19
INTS91	8.06092e-125	0.52315	0.809	0.555	1.31433e-120	Pre_lep	INTS9
NCOA62	1.14462e-124	0.511152	0.828	0.537	1.8663e-120	Pre_lep	NCOA6
CARS21	1.29394e-124	0.376857	0.613	0.263	2.10978e-120	Pre_lep	CARS2
SLC22A152	1.4958e-124	0.446124	0.702	0.34	2.43891e-120	Pre_lep	SLC22A15
ZC3HAV12	1.52614e-124	0.369927	0.591	0.233	2.48837e-120	Pre_lep	ZC3HAV1
CCT84	1.686e-124	0.587315	0.976	0.845	2.74903e-120	Pre_lep	CCT8
KIF3B1	1.78324e-124	0.553183	0.86	0.691	2.90758e-120	Pre_lep	KIF3B
GNAI2	2.01121e-124	0.464348	0.671	0.357	3.27928e-120	Pre_lep	GNAI2
TMEM2581	2.1651e-124	0.540253	0.932	0.844	3.53019e-120	Pre_lep	TMEM258
SMPX1	2.27519e-124	0.283208	0.387	0.112	3.7097e-120	Pre_lep	SMPX
NPTN2	2.76486e-124	0.529271	0.914	0.749	4.50811e-120	Pre_lep	NPTN
ENSGALG00000053178	3.34402e-124	0.398099	0.63	0.294	5.45243e-120	Pre_lep	ENSGALG00000053178
PDHB1	3.73877e-124	0.520503	0.924	0.844	6.09607e-120	Pre_lep	PDHB
MRPL531	4.38061e-124	0.533128	0.93	0.858	7.14259e-120	Pre_lep	MRPL53
RHOB	4.46758e-124	0.277335	0.419	0.133	7.28438e-120	Pre_lep	RHOB
FN3KRP2	6.38126e-124	0.350631	0.637	0.271	1.04046e-119	Pre_lep	FN3KRP
ENSGALG00000001288	6.76946e-124	0.528874	0.812	0.554	1.10376e-119	Pre_lep	ENSGALG00000001288
ARPC1A3	1.31594e-123	0.505033	0.913	0.702	2.14564e-119	Pre_lep	ARPC1A
GREB1L2	1.39561e-123	0.408555	0.562	0.224	2.27554e-119	Pre_lep	GREB1L
NDUFA1	1.42104e-123	0.481257	0.971	0.944	2.31701e-119	Pre_lep	NDUFA1
PTPDC12	1.64246e-123	0.475816	0.81	0.48	2.67802e-119	Pre_lep	PTPDC1
HDGFRP21	1.90605e-123	0.472687	0.706	0.393	3.10782e-119	Pre_lep	HDGFRP2
NPAS22	2.30483e-123	0.374479	0.601	0.236	3.75802e-119	Pre_lep	NPAS2
RFT1	2.33674e-123	0.421704	0.638	0.327	3.81006e-119	Pre_lep	RFT1
TVP23A	3.38029e-123	0.472632	0.977	0.956	5.51156e-119	Pre_lep	TVP23A
AHCY	6.44021e-123	0.303925	0.505	0.195	1.05008e-118	Pre_lep	AHCY
UBE2H	1.01715e-122	0.528019	0.826	0.56	1.65846e-118	Pre_lep	UBE2H
FBXW113	1.46794e-122	0.536537	0.815	0.526	2.39347e-118	Pre_lep	FBXW11
ENSGALG000000065641	1.73084e-122	0.525448	0.858	0.701	2.82213e-118	Pre_lep	ENSGALG00000006564
TBCA1	2.41361e-122	0.424263	0.999	0.997	3.93539e-118	Pre_lep	TBCA
FAAP242	2.46411e-122	0.528803	0.837	0.587	4.01772e-118	Pre_lep	FAAP24
ENSGALG00000042246	3.5959e-122	0.461172	0.728	0.464	5.86311e-118	Pre_lep	ENSGALG00000042246
EPHB1	4.86767e-122	0.25474	0.448	0.147	7.93673e-118	Pre_lep	EPHB1
GSN2	5.00369e-122	0.395684	0.63	0.271	8.15852e-118	Pre_lep	GSN
PEX133	6.629e-122	0.46373	0.799	0.466	1.08086e-117	Pre_lep	PEX13
YLPM11	8.24634e-122	0.475562	0.78	0.458	1.34457e-117	Pre_lep	YLPM1
RAB27A2	1.19671e-121	0.442532	0.748	0.412	1.95124e-117	Pre_lep	RAB27A
ST6GALNAC1	1.21054e-121	0.27938	0.42	0.139	1.97379e-117	Pre_lep	ST6GALNAC1
TBXAS12	1.5915e-121	0.439799	0.542	0.216	2.59494e-117	Pre_lep	TBXAS1
C4orf462	2.66979e-121	0.514761	0.915	0.723	4.35309e-117	Pre_lep	C4orf46
ND43	4.75053e-121	0.865492	0.976	0.991	7.74574e-117	Pre_lep	ND4
RALGPS12	6.79343e-121	0.626857	0.931	0.747	1.10767e-116	Pre_lep	RALGPS1
SS182	7.15066e-121	0.476896	0.801	0.493	1.16591e-116	Pre_lep	SS18
C5orf51	8.76123e-121	0.34702	0.604	0.275	1.42852e-116	Pre_lep	C5orf51
INPP5A2	1.00289e-120	0.577707	0.768	0.447	1.63522e-116	Pre_lep	INPP5A
SNRPC	1.02564e-120	0.444874	0.79	0.513	1.6723e-116	Pre_lep	SNRPC
LRRC8D2	1.18312e-120	0.363781	0.535	0.201	1.92908e-116	Pre_lep	LRRC8D
ENSGALG00000042984	1.29115e-120	0.335428	0.547	0.229	2.10522e-116	Pre_lep	ENSGALG00000042984
COLEC12	1.36688e-120	0.26083	0.402	0.124	2.22869e-116	Pre_lep	COLEC12
INTS10	1.46066e-120	0.44669	0.679	0.39	2.3816e-116	Pre_lep	INTS10
ENSGALG000000128471	1.47971e-120	0.281632	0.442	0.144	2.41267e-116	Pre_lep	ENSGALG00000012847
FBN32	1.49514e-120	0.292962	0.474	0.16	2.43782e-116	Pre_lep	FBN3
ENSGALG000000153663	1.72622e-120	0.460183	0.781	0.437	2.8146e-116	Pre_lep	ENSGALG00000015366
TSPAN122	1.77035e-120	0.356291	0.59	0.243	2.88656e-116	Pre_lep	TSPAN12
NUP1071	2.52797e-120	0.511382	0.911	0.798	4.12186e-116	Pre_lep	NUP107
MLEC	2.7835e-120	0.361178	0.568	0.26	4.5385e-116	Pre_lep	MLEC
METAP1D2	2.97257e-120	0.500889	0.681	0.332	4.84677e-116	Pre_lep	METAP1D
PAX52	3.10188e-120	0.348662	0.463	0.161	5.05761e-116	Pre_lep	PAX5
MED11	3.18677e-120	0.419696	0.705	0.366	5.19603e-116	Pre_lep	MED1
SMN3	3.21716e-120	0.501977	0.946	0.871	5.24559e-116	Pre_lep	SMN
LACTB22	3.48612e-120	0.555752	0.825	0.514	5.68412e-116	Pre_lep	LACTB2
PPIL31	4.24854e-120	0.257054	0.47	0.159	6.92725e-116	Pre_lep	PPIL3
LRP22	4.40618e-120	0.520041	0.831	0.502	7.18428e-116	Pre_lep	LRP2
SNAP23	4.47099e-120	0.375814	0.586	0.26	7.28994e-116	Pre_lep	SNAP23
PRR161	5.68542e-120	0.275676	0.394	0.117	9.27008e-116	Pre_lep	PRR16
ENSGALG000000549151	7.50882e-120	0.559635	0.745	0.431	1.22431e-115	Pre_lep	ENSGALG00000054915
BLM1	2.88889e-119	0.374854	0.639	0.312	4.71034e-115	Pre_lep	BLM
EMC1	3.00346e-119	0.512596	0.784	0.545	4.89714e-115	Pre_lep	EMC1
IDH12	3.35254e-119	0.414579	0.724	0.375	5.46631e-115	Pre_lep	IDH1
ENSGALG000000345862	6.80765e-119	0.361041	0.617	0.265	1.10999e-114	Pre_lep	ENSGALG00000034586
TUBA1B1	6.8781e-119	0.424132	0.686	0.36	1.12147e-114	Pre_lep	TUBA1B
MED22	7.39858e-119	0.393751	0.628	0.319	1.20634e-114	Pre_lep	MED22
ADCYAP1R11	7.65229e-119	0.341325	0.453	0.154	1.24771e-114	Pre_lep	ADCYAP1R1
THUMPD22	1.01554e-118	0.39756	0.658	0.305	1.65585e-114	Pre_lep	THUMPD2
SNX322	1.04531e-118	0.356862	0.601	0.265	1.70438e-114	Pre_lep	SNX32
STT3A	1.05933e-118	0.273251	0.429	0.147	1.72724e-114	Pre_lep	STT3A
C5orf241	1.28914e-118	0.39199	0.691	0.341	2.10194e-114	Pre_lep	C5orf24
OSBPL32	1.83584e-118	0.567782	0.79	0.456	2.99334e-114	Pre_lep	OSBPL3
TRPM72	2.03356e-118	0.325182	0.551	0.218	3.31572e-114	Pre_lep	TRPM7
HAUS11	2.04508e-118	0.518261	0.943	0.873	3.3345e-114	Pre_lep	HAUS1
MAP4	2.07358e-118	0.351454	0.52	0.209	3.38098e-114	Pre_lep	MAP4
NF12	2.28076e-118	0.598751	0.85	0.618	3.71878e-114	Pre_lep	NF1
TRAPPC11	2.37675e-118	0.514025	0.867	0.718	3.87529e-114	Pre_lep	TRAPPC11
ACTR1A2	2.83427e-118	0.505501	0.953	0.877	4.62127e-114	Pre_lep	ACTR1A
TOB22	3.00582e-118	0.469853	0.825	0.511	4.901e-114	Pre_lep	TOB2
CHST112	3.00968e-118	0.45061	0.645	0.292	4.90729e-114	Pre_lep	CHST11
TNS32	3.24172e-118	0.536081	0.859	0.592	5.28563e-114	Pre_lep	TNS3
ENSGALG00000008689	3.84718e-118	0.346412	0.476	0.183	6.27282e-114	Pre_lep	ENSGALG00000008689
UBXN71	3.94752e-118	0.485531	0.807	0.512	6.43643e-114	Pre_lep	UBXN7
SF3B32	4.25703e-118	0.488176	0.845	0.574	6.94109e-114	Pre_lep	SF3B3
FNDC3B1	4.78817e-118	0.336169	0.435	0.143	7.80711e-114	Pre_lep	FNDC3B
ANOS11	8.10097e-118	0.433186	0.443	0.15	1.32086e-113	Pre_lep	ANOS1
HACE12	1.01248e-117	0.474596	0.784	0.489	1.65086e-113	Pre_lep	HACE1
PSMA43	1.6279e-117	0.514709	0.981	0.916	2.65429e-113	Pre_lep	PSMA4
COMMD2	1.93073e-117	0.493462	0.879	0.712	3.14805e-113	Pre_lep	COMMD2
IL10RB2	2.1815e-117	0.417549	0.679	0.312	3.55693e-113	Pre_lep	IL10RB
COPA1	2.20283e-117	0.497618	0.842	0.662	3.59171e-113	Pre_lep	COPA
USB1	2.42622e-117	0.319078	0.513	0.209	3.95594e-113	Pre_lep	USB1
ALDH7A11	3.42459e-117	0.387094	0.616	0.294	5.58379e-113	Pre_lep	ALDH7A1
DIP2B2	5.43769e-117	0.355871	0.572	0.229	8.86616e-113	Pre_lep	DIP2B
ZAR1L2	9.33416e-117	0.408638	0.685	0.321	1.52194e-112	Pre_lep	ZAR1L
ENSGALG000000474612	1.04492e-116	0.48678	0.765	0.448	1.70374e-112	Pre_lep	ENSGALG00000047461
DUSP10	1.8482e-116	0.299622	0.457	0.171	3.01348e-112	Pre_lep	DUSP10
HSD17B122	2.55591e-116	0.438761	0.804	0.485	4.16741e-112	Pre_lep	HSD17B12
ENSGALG000000541232	2.95318e-116	0.630665	0.809	0.43	4.81516e-112	Pre_lep	ENSGALG00000054123
COL22A12	3.00247e-116	0.326858	0.492	0.175	4.89552e-112	Pre_lep	COL22A1
TM2D21	3.55497e-116	0.496407	0.949	0.897	5.79638e-112	Pre_lep	TM2D2
CSGALNACT13	3.62443e-116	0.492315	0.743	0.434	5.90963e-112	Pre_lep	CSGALNACT1
ERCC52	4.09749e-116	0.438995	0.689	0.369	6.68095e-112	Pre_lep	ERCC5
CBX33	4.13553e-116	0.50529	0.954	0.665	6.74299e-112	Pre_lep	CBX3
ACYP22	4.42353e-116	0.534498	0.93	0.812	7.21257e-112	Pre_lep	ACYP2
RAD54L1	6.52574e-116	0.341287	0.568	0.248	1.06402e-111	Pre_lep	RAD54L
MYH102	7.19744e-116	0.526925	0.806	0.508	1.17354e-111	Pre_lep	MYH10
DPH1	8.38778e-116	0.310058	0.502	0.201	1.36763e-111	Pre_lep	DPH1
ARGLU13	8.64392e-116	0.515092	0.992	0.952	1.40939e-111	Pre_lep	ARGLU1
RPF13	1.28313e-115	0.43827	0.792	0.464	2.09214e-111	Pre_lep	RPF1
NFIX	1.88446e-115	0.350652	0.595	0.29	3.0726e-111	Pre_lep	NFIX
COPE1	4.69698e-115	0.493534	0.84	0.609	7.65842e-111	Pre_lep	COPE
COL4A11	4.79497e-115	0.303902	0.458	0.162	7.81819e-111	Pre_lep	COL4A1
MED6	5.42281e-115	0.438981	0.739	0.477	8.84189e-111	Pre_lep	MED6
ITM2A1	5.75226e-115	0.431809	0.989	0.981	9.37906e-111	Pre_lep	ITM2A
TARS2	7.01357e-115	0.394922	0.732	0.357	1.14356e-110	Pre_lep	TARS
SCAP2	7.26099e-115	0.315856	0.539	0.211	1.1839e-110	Pre_lep	SCAP
EED1	9.57794e-115	0.298459	0.516	0.207	1.56168e-110	Pre_lep	EED
RPL222	9.70611e-115	0.520842	0.971	0.917	1.58258e-110	Pre_lep	RPL22
RNF1451	1.03588e-114	0.27688	0.457	0.161	1.68901e-110	Pre_lep	RNF145
LGR41	1.31341e-114	0.574281	0.706	0.405	2.14151e-110	Pre_lep	LGR4
PHACTR13	1.49251e-114	0.751509	0.831	0.506	2.43354e-110	Pre_lep	PHACTR1
ENSGALG00000036783	1.8342e-114	0.274232	0.424	0.153	2.99067e-110	Pre_lep	ENSGALG00000036783
WDR441	1.95802e-114	0.38271	0.666	0.335	3.19256e-110	Pre_lep	WDR44
ASNS2	2.04753e-114	0.388291	0.622	0.286	3.3385e-110	Pre_lep	ASNS
GPR89A	2.22212e-114	0.378411	0.583	0.276	3.62316e-110	Pre_lep	GPR89A
MCM81	2.43449e-114	0.410455	0.694	0.37	3.96944e-110	Pre_lep	MCM8
ALPK3	2.61189e-114	0.280091	0.429	0.148	4.25868e-110	Pre_lep	ALPK3
WASHC42	4.20488e-114	0.382722	0.647	0.304	6.85605e-110	Pre_lep	WASHC4
DEK3	4.63562e-114	0.511815	0.889	0.695	7.55838e-110	Pre_lep	DEK
RBBP82	4.92744e-114	0.531187	0.935	0.742	8.03419e-110	Pre_lep	RBBP8
VSNL11	5.11292e-114	0.324799	0.454	0.161	8.33661e-110	Pre_lep	VSNL1
COII3	6.73744e-114	0.777103	0.99	0.998	1.09854e-109	Pre_lep	COII
WDR92	1.33706e-113	0.48285	0.815	0.624	2.18008e-109	Pre_lep	WDR92
ZDHHC173	1.52778e-113	0.503959	0.794	0.48	2.49105e-109	Pre_lep	ZDHHC17
ADAMTS72	1.55882e-113	0.326055	0.598	0.246	2.54165e-109	Pre_lep	ADAMTS7
ATXN103	3.07813e-113	0.464507	0.771	0.407	5.01889e-109	Pre_lep	ATXN10
JAZF12	4.77737e-113	0.624107	0.836	0.543	7.78951e-109	Pre_lep	JAZF1
AXL2	5.55233e-113	0.335437	0.527	0.215	9.05308e-109	Pre_lep	AXL
ATP2C12	7.05755e-113	0.35962	0.534	0.22	1.15073e-108	Pre_lep	ATP2C1
GABPB13	7.6911e-113	0.433699	0.812	0.45	1.25403e-108	Pre_lep	GABPB1
FRMD32	8.58709e-113	0.466099	0.805	0.422	1.40012e-108	Pre_lep	FRMD3
EDIL31	1.12141e-112	0.428839	0.488	0.189	1.82846e-108	Pre_lep	EDIL3
AKAP93	1.32763e-112	0.544764	0.864	0.517	2.16471e-108	Pre_lep	AKAP9
TKFC	1.94201e-112	0.416551	0.662	0.377	3.16645e-108	Pre_lep	TKFC
DBI3	1.96478e-112	0.50898	0.888	0.7	3.20357e-108	Pre_lep	DBI
MACIR2	2.11791e-112	0.340825	0.658	0.3	3.45325e-108	Pre_lep	MACIR
MMP242	2.7785e-112	0.440355	0.696	0.365	4.53035e-108	Pre_lep	MMP24
CCDC28A2	3.0989e-112	0.482069	0.84	0.607	5.05275e-108	Pre_lep	CCDC28A
RAB3C2	3.64297e-112	0.487842	0.612	0.281	5.93986e-108	Pre_lep	RAB3C
TMEM141	6.972e-112	0.297358	0.463	0.185	1.13678e-107	Pre_lep	TMEM141
C9H21orf22	7.05981e-112	0.494368	0.89	0.67	1.1511e-107	Pre_lep	C9H21orf2
ASAP23	1.0428e-111	0.475229	0.887	0.555	1.70029e-107	Pre_lep	ASAP2
NEK42	1.19922e-111	0.493061	0.843	0.618	1.95533e-107	Pre_lep	NEK4
KCTD101	1.41241e-111	0.349608	0.582	0.265	2.30294e-107	Pre_lep	KCTD10
PDZRN41	1.47844e-111	0.390644	0.525	0.204	2.4106e-107	Pre_lep	PDZRN4
NKTR2	1.69538e-111	0.514696	0.881	0.621	2.76432e-107	Pre_lep	NKTR
NDUFB8	1.77374e-111	0.498189	0.957	0.915	2.89209e-107	Pre_lep	NDUFB8
PRDX32	1.7979e-111	0.48846	0.919	0.71	2.93147e-107	Pre_lep	PRDX3
AFF21	2.02769e-111	0.542052	0.567	0.261	3.30614e-107	Pre_lep	AFF2
ENSGALG000000117451	2.54049e-111	0.490154	0.866	0.668	4.14226e-107	Pre_lep	ENSGALG00000011745
ALG8	2.9944e-111	0.440083	0.721	0.44	4.88237e-107	Pre_lep	ALG8
LAMB12	3.55664e-111	0.332792	0.62	0.279	5.7991e-107	Pre_lep	LAMB1
AAGAB1	4.647e-111	0.474753	0.939	0.857	7.57693e-107	Pre_lep	AAGAB
ENSGALG000000472352	5.21811e-111	0.494884	0.943	0.792	8.50812e-107	Pre_lep	ENSGALG00000047235
PPME1	5.69192e-111	0.45934	0.7	0.447	9.28067e-107	Pre_lep	PPME1
ZNF7062	5.91828e-111	0.497232	0.912	0.699	9.64975e-107	Pre_lep	ZNF706
TUBD12	6.09973e-111	0.360201	0.584	0.257	9.94561e-107	Pre_lep	TUBD1
EVC23	6.60345e-111	0.385931	0.68	0.328	1.07669e-106	Pre_lep	EVC2
NIPA21	7.52939e-111	0.374423	0.664	0.333	1.22767e-106	Pre_lep	NIPA2
TNC2	8.33855e-111	0.364486	0.532	0.225	1.3596e-106	Pre_lep	TNC
PTPN122	9.50415e-111	0.471436	0.821	0.575	1.54965e-106	Pre_lep	PTPN12
RAB39B	1.0873e-110	0.45414	0.761	0.482	1.77284e-106	Pre_lep	RAB39B
MIB21	1.36869e-110	0.290084	0.523	0.213	2.23166e-106	Pre_lep	MIB2
TDRD72	1.37288e-110	0.492674	0.908	0.761	2.23848e-106	Pre_lep	TDRD7
ANXA52	1.70657e-110	0.303205	0.528	0.212	2.78256e-106	Pre_lep	ANXA5
SPECC1L2	1.91562e-110	0.5279	0.853	0.639	3.12342e-106	Pre_lep	SPECC1L
SPNS32	2.08852e-110	0.286681	0.468	0.165	3.40533e-106	Pre_lep	SPNS3
MINA2	2.17168e-110	0.356317	0.634	0.292	3.54093e-106	Pre_lep	MINA
KDM3B2	2.34872e-110	0.506757	0.787	0.511	3.82959e-106	Pre_lep	KDM3B
TRIM8	2.79271e-110	0.357885	0.574	0.275	4.55352e-106	Pre_lep	TRIM8
RPL213	2.8213e-110	0.445516	0.996	0.998	4.60013e-106	Pre_lep	RPL21
HIGD1C1	3.49502e-110	0.491216	0.785	0.566	5.69862e-106	Pre_lep	HIGD1C
GOLIM41	4.71968e-110	0.347294	0.554	0.243	7.69545e-106	Pre_lep	GOLIM4
ENSGALG000000338623	6.69062e-110	0.439441	0.828	0.523	1.09091e-105	Pre_lep	ENSGALG00000033862
PRTG2	8.40519e-110	0.355736	0.568	0.222	1.37047e-105	Pre_lep	PRTG
S100A102	9.58012e-110	0.458187	0.767	0.498	1.56204e-105	Pre_lep	S100A10
VCP1	1.07444e-109	0.498268	0.931	0.852	1.75187e-105	Pre_lep	VCP
MAPK8IP32	1.10395e-109	0.5272	0.65	0.325	1.79999e-105	Pre_lep	MAPK8IP3
ARL12	1.11446e-109	0.508387	0.931	0.793	1.81713e-105	Pre_lep	ARL1
ENSGALG000000408331	1.60522e-109	0.562429	0.733	0.495	2.61732e-105	Pre_lep	ENSGALG00000040833
STX171	1.64581e-109	0.370035	0.637	0.307	2.6835e-105	Pre_lep	STX17
ENSGALG000000385511	2.80235e-109	0.331734	0.569	0.255	4.56923e-105	Pre_lep	ENSGALG00000038551
YWHAQ1	3.19132e-109	0.4871	0.88	0.686	5.20344e-105	Pre_lep	YWHAQ
RPL23A3	3.19838e-109	0.455081	0.998	0.997	5.21495e-105	Pre_lep	RPL23A
ITGB12	7.23205e-109	0.394175	0.612	0.281	1.17919e-104	Pre_lep	ITGB1
DAP2	8.08981e-109	0.437007	0.758	0.43	1.31904e-104	Pre_lep	DAP
APPL11	8.37899e-109	0.342732	0.56	0.249	1.36619e-104	Pre_lep	APPL1
DMXL13	1.10441e-108	0.469764	0.854	0.458	1.80074e-104	Pre_lep	DMXL1
PIP5K1A	1.16807e-108	0.283643	0.519	0.219	1.90453e-104	Pre_lep	PIP5K1A
APBA12	1.17932e-108	0.560116	0.822	0.544	1.92288e-104	Pre_lep	APBA1
TRAPPC2L1	1.3613e-108	0.458218	0.822	0.596	2.2196e-104	Pre_lep	TRAPPC2L
FKBP1A	1.41221e-108	0.506798	0.866	0.72	2.30262e-104	Pre_lep	FKBP1A
THAP121	1.41494e-108	0.330995	0.611	0.286	2.30706e-104	Pre_lep	THAP12
STAT1	1.6719e-108	0.277667	0.402	0.142	2.72604e-104	Pre_lep	STAT1
NUP1551	1.69538e-108	0.442859	0.692	0.404	2.76431e-104	Pre_lep	NUP155
ITSN22	1.72554e-108	0.443041	0.736	0.423	2.81349e-104	Pre_lep	ITSN2
EMC71	1.92803e-108	0.425288	0.727	0.462	3.14366e-104	Pre_lep	EMC7
HCFC22	2.23408e-108	0.350197	0.58	0.259	3.64267e-104	Pre_lep	HCFC2
DTNA1	2.8617e-108	0.546444	0.779	0.487	4.66601e-104	Pre_lep	DTNA
HPRT1	3.15719e-108	0.328896	0.596	0.283	5.1478e-104	Pre_lep	HPRT1
PIGM2	3.19285e-108	0.272305	0.51	0.195	5.20594e-104	Pre_lep	PIGM
SERINC3	3.53103e-108	0.444366	0.715	0.465	5.75734e-104	Pre_lep	SERINC3
FH1	3.91234e-108	0.460722	0.805	0.588	6.37907e-104	Pre_lep	FH
COX192	5.75699e-108	0.492604	0.933	0.759	9.38677e-104	Pre_lep	COX19
MRPS222	7.7138e-108	0.378233	0.706	0.356	1.25774e-103	Pre_lep	MRPS22
PHAX3	1.02978e-107	0.423907	0.837	0.509	1.67906e-103	Pre_lep	PHAX
HOMER12	1.12373e-107	0.461546	0.638	0.331	1.83224e-103	Pre_lep	HOMER1
SDHB1	1.14401e-107	0.449108	0.75	0.491	1.86531e-103	Pre_lep	SDHB
ENSGALG000000068183	1.55368e-107	0.516674	0.899	0.609	2.53328e-103	Pre_lep	ENSGALG00000006818
MICU11	1.74009e-107	0.465026	0.738	0.474	2.83721e-103	Pre_lep	MICU1
HELLS3	1.91994e-107	0.579596	0.948	0.776	3.13046e-103	Pre_lep	HELLS
FAM122A	2.24737e-107	0.321699	0.576	0.266	3.66434e-103	Pre_lep	FAM122A
TIAL13	3.57628e-107	0.493706	0.832	0.592	5.83113e-103	Pre_lep	TIAL1
ENSGALG000000030582	3.67278e-107	0.516396	0.867	0.608	5.98847e-103	Pre_lep	ENSGALG00000003058
TUT43	4.98258e-107	0.507901	0.939	0.807	8.12409e-103	Pre_lep	TUT4
PCMTD2	5.46471e-107	0.31569	0.527	0.223	8.91021e-103	Pre_lep	PCMTD2
ZMPSTE24	5.99434e-107	0.341597	0.565	0.271	9.77376e-103	Pre_lep	ZMPSTE24
NYAP22	7.31008e-107	0.408243	0.831	0.455	1.19191e-102	Pre_lep	NYAP2
LRRC13	1.07028e-106	0.491976	0.755	0.45	1.74509e-102	Pre_lep	LRRC1
RAB6A	1.77675e-106	0.526609	0.836	0.682	2.897e-102	Pre_lep	RAB6A
CENPK2	1.86358e-106	0.457434	0.981	0.944	3.03857e-102	Pre_lep	CENPK
ENSGALG000000330892	2.0553e-106	0.322117	0.508	0.203	3.35117e-102	Pre_lep	ENSGALG00000033089
PLXNB22	2.11403e-106	0.354758	0.571	0.233	3.44692e-102	Pre_lep	PLXNB2
ENSGALG00000048040	2.27637e-106	0.259662	0.432	0.156	3.71163e-102	Pre_lep	ENSGALG00000048040
GPAT22	2.77259e-106	0.417119	0.747	0.476	4.5207e-102	Pre_lep	GPAT2
TUBGCP2	5.80421e-106	0.428293	0.705	0.452	9.46376e-102	Pre_lep	TUBGCP2
ANKFN12	5.92193e-106	0.442305	0.664	0.356	9.65571e-102	Pre_lep	ANKFN1
ENSGALG000000372001	6.30268e-106	0.7202	0.799	0.519	1.02765e-101	Pre_lep	ENSGALG00000037200
EMC23	9.64742e-106	0.47382	0.889	0.617	1.57301e-101	Pre_lep	EMC2
WDR73	9.87024e-106	0.528878	0.839	0.542	1.60934e-101	Pre_lep	WDR7
CRCP	1.08151e-105	0.452529	0.776	0.518	1.76341e-101	Pre_lep	CRCP
SNW1	1.19374e-105	0.441171	0.966	0.95	1.94639e-101	Pre_lep	SNW1
SMAD2Z2	1.48035e-105	0.408872	0.738	0.394	2.41371e-101	Pre_lep	SMAD2Z
PLEKHA8	1.6737e-105	0.37342	0.708	0.373	2.72898e-101	Pre_lep	PLEKHA8
VPS351	2.54968e-105	0.422861	0.741	0.481	4.15725e-101	Pre_lep	VPS35
CDK2AP12	2.59276e-105	0.446417	0.811	0.48	4.2275e-101	Pre_lep	CDK2AP1
GABARAPL11	2.66453e-105	0.311955	0.523	0.217	4.34451e-101	Pre_lep	GABARAPL1
GUSB2	3.49895e-105	0.28584	0.51	0.202	5.70503e-101	Pre_lep	GUSB
TRAK12	3.74045e-105	0.466765	0.756	0.465	6.0988e-101	Pre_lep	TRAK1
NDUFS7	4.9922e-105	0.46712	0.963	0.913	8.13978e-101	Pre_lep	NDUFS7
IBTK2	5.19293e-105	0.418909	0.755	0.436	8.46708e-101	Pre_lep	IBTK
IGF1R2	5.79674e-105	0.542336	0.91	0.734	9.45158e-101	Pre_lep	IGF1R
AGO11	5.84871e-105	0.33032	0.559	0.255	9.53633e-101	Pre_lep	AGO1
ENSGALG000000354761	7.17884e-105	0.458378	0.869	0.717	1.17051e-100	Pre_lep	ENSGALG00000035476
HNRNPM1	7.3703e-105	0.502907	0.932	0.823	1.20173e-100	Pre_lep	HNRNPM
NCAPH2	9.91418e-105	0.285083	0.484	0.201	1.61651e-100	Pre_lep	NCAPH2
ZC2HC1A2	1.2378e-104	0.37431	0.701	0.368	2.01824e-100	Pre_lep	ZC2HC1A
RAB11B2	1.59778e-104	0.455746	0.888	0.721	2.60517e-100	Pre_lep	RAB11B
CCDC171	1.62266e-104	0.514525	0.947	0.832	2.64575e-100	Pre_lep	CCDC171
GPR392	1.87523e-104	0.396482	0.605	0.283	3.05756e-100	Pre_lep	GPR39
KIAA08952	2.136e-104	0.302256	0.541	0.227	3.48275e-100	Pre_lep	KIAA0895
COX20	2.60311e-104	0.344982	0.546	0.246	4.24438e-100	Pre_lep	COX20
THRAP32	2.69631e-104	0.488283	0.965	0.911	4.39633e-100	Pre_lep	THRAP3
WDR1	2.71955e-104	0.3847	0.627	0.325	4.43422e-100	Pre_lep	WDR1
ELOVL61	2.73868e-104	0.263959	0.41	0.137	4.46542e-100	Pre_lep	ELOVL6
EPB41L4A3	3.50142e-104	0.516217	0.672	0.361	5.70907e-100	Pre_lep	EPB41L4A
DENND32	4.02581e-104	0.418158	0.732	0.427	6.56409e-100	Pre_lep	DENND3
TUBB2B2	6.07089e-104	0.366131	0.772	0.418	9.89859e-100	Pre_lep	TUBB2B
RELL1	6.12087e-104	0.290625	0.461	0.176	9.98008e-100	Pre_lep	RELL1
ENSGALG000000386351	6.37325e-104	0.279526	0.493	0.2	1.03916e-99	Pre_lep	ENSGALG00000038635
RPS242	6.56712e-104	0.465862	0.998	0.997	1.07077e-99	Pre_lep	RPS24
ARHGEF123	9.35468e-104	0.485932	0.84	0.606	1.52528e-99	Pre_lep	ARHGEF12
KIF2A2	1.04284e-103	0.480212	0.893	0.599	1.70035e-99	Pre_lep	KIF2A
ADGRA31	1.28828e-103	0.281566	0.494	0.196	2.10054e-99	Pre_lep	ADGRA3
CHCHD12	1.45873e-103	0.439178	0.932	0.77	2.37846e-99	Pre_lep	CHCHD1
RBFOX22	2.07523e-103	0.440132	0.589	0.282	3.38366e-99	Pre_lep	RBFOX2
NRG2	2.09171e-103	0.326773	0.468	0.184	3.41053e-99	Pre_lep	NRG2
PRKCD2	2.24835e-103	0.380907	0.603	0.282	3.66593e-99	Pre_lep	PRKCD
RNGTT2	2.35776e-103	0.598044	0.751	0.447	3.84432e-99	Pre_lep	RNGTT
B3GNT21	2.47554e-103	0.361358	0.615	0.301	4.03637e-99	Pre_lep	B3GNT2
SLAIN12	2.56154e-103	0.394803	0.531	0.223	4.17659e-99	Pre_lep	SLAIN1
SSBP32	2.70403e-103	0.34319	0.614	0.291	4.40893e-99	Pre_lep	SSBP3
SCN11A2	3.09157e-103	0.480509	0.827	0.474	5.0408e-99	Pre_lep	SCN11A
RBMXL1	4.57692e-103	0.483113	0.954	0.884	7.46267e-99	Pre_lep	RBMXL1
ENSGALG000000480382	4.6578e-103	0.339728	0.598	0.275	7.59454e-99	Pre_lep	ENSGALG00000048038
ENSGALG000000460463	4.79508e-103	0.549185	0.806	0.462	7.81838e-99	Pre_lep	ENSGALG00000046046
LDLRAD42	5.54701e-103	0.587576	0.78	0.502	9.0444e-99	Pre_lep	LDLRAD4
ANO103	1.13231e-102	0.458215	0.745	0.388	1.84623e-98	Pre_lep	ANO10
ACAT12	1.20009e-102	0.318802	0.552	0.242	1.95674e-98	Pre_lep	ACAT1
ENSGALG00000016251	1.20522e-102	0.412796	0.644	0.326	1.96511e-98	Pre_lep	ENSGALG00000016251
USPL12	1.76914e-102	0.383359	0.607	0.301	2.88459e-98	Pre_lep	USPL1
PRKCI2	1.84587e-102	0.385213	0.716	0.413	3.0097e-98	Pre_lep	PRKCI
TRIP41	2.09492e-102	0.440492	0.693	0.421	3.41577e-98	Pre_lep	TRIP4
PTDSS11	2.10424e-102	0.360272	0.582	0.284	3.43096e-98	Pre_lep	PTDSS1
RNF1803	2.32129e-102	0.456259	0.762	0.42	3.78486e-98	Pre_lep	RNF180
PPAT1	2.46026e-102	0.482665	0.856	0.641	4.01145e-98	Pre_lep	PPAT
RHBDD12	3.16075e-102	0.408783	0.681	0.353	5.15361e-98	Pre_lep	RHBDD1
MED273	4.27947e-102	0.453815	0.78	0.523	6.97768e-98	Pre_lep	MED27
EXOC11	7.43082e-102	0.470119	0.979	0.924	1.2116e-97	Pre_lep	EXOC1
PIAS21	8.60375e-102	0.338111	0.604	0.287	1.40284e-97	Pre_lep	PIAS2
EIF4ENIF1	8.76637e-102	0.296066	0.515	0.22	1.42936e-97	Pre_lep	EIF4ENIF1
ENSGALG000000506722	9.51607e-102	0.573574	0.796	0.576	1.55159e-97	Pre_lep	ENSGALG00000050672
MAP2K42	1.01351e-101	0.581762	0.699	0.418	1.65253e-97	Pre_lep	MAP2K4
CAND11	1.13465e-101	0.452011	0.967	0.893	1.85005e-97	Pre_lep	CAND1
HYAL31	1.45636e-101	0.281182	0.503	0.21	2.3746e-97	Pre_lep	HYAL3
PLS12	1.54918e-101	0.368226	0.625	0.284	2.52594e-97	Pre_lep	PLS1
TMEM681	1.84603e-101	0.316237	0.516	0.224	3.00996e-97	Pre_lep	TMEM68
ENSGALG000000480821	1.9966e-101	0.292053	0.508	0.208	3.25546e-97	Pre_lep	ENSGALG00000048082
PHF121	2.47933e-101	0.270472	0.48	0.189	4.04255e-97	Pre_lep	PHF12
COX33	2.57344e-101	0.699141	0.999	0.999	4.196e-97	Pre_lep	COX3
REXO4	2.94989e-101	0.25346	0.41	0.159	4.8098e-97	Pre_lep	REXO4
RFKL	3.16696e-101	0.452392	0.827	0.636	5.16373e-97	Pre_lep	RFKL
IDUA3	3.24916e-101	0.435253	0.761	0.416	5.29775e-97	Pre_lep	IDUA
LMO72	3.34717e-101	0.388508	0.589	0.271	5.45755e-97	Pre_lep	LMO7
ENSGALG000000307672	4.85795e-101	0.412946	0.604	0.283	7.92089e-97	Pre_lep	ENSGALG00000030767
NR1H33	4.89777e-101	0.447607	0.856	0.623	7.98582e-97	Pre_lep	NR1H3
FAM135A1	6.03198e-101	0.479996	0.937	0.857	9.83515e-97	Pre_lep	FAM135A
CHAMP12	6.82254e-101	0.404516	0.783	0.459	1.11242e-96	Pre_lep	CHAMP1
NKAIN31	9.80822e-101	0.283689	0.391	0.127	1.59923e-96	Pre_lep	NKAIN3
SPTAN11	1.08653e-100	0.52371	0.943	0.887	1.77159e-96	Pre_lep	SPTAN1
TMTC42	1.17292e-100	0.398386	0.594	0.272	1.91245e-96	Pre_lep	TMTC4
RHCG1	1.25926e-100	0.275195	0.441	0.163	2.05322e-96	Pre_lep	RHCG
CCDC117	1.40574e-100	0.286171	0.487	0.203	2.29206e-96	Pre_lep	CCDC117
TDRP3	1.45355e-100	0.461725	0.822	0.569	2.37001e-96	Pre_lep	TDRP
RPS73	1.69779e-100	0.411836	0.997	0.997	2.76824e-96	Pre_lep	RPS7
MICALL1	2.00566e-100	0.27906	0.477	0.193	3.27024e-96	Pre_lep	MICALL1
ENSGALG000000070282	2.04722e-100	0.410276	0.807	0.437	3.33799e-96	Pre_lep	ENSGALG00000007028
MAP3K41	2.17392e-100	0.366246	0.696	0.381	3.54457e-96	Pre_lep	MAP3K4
ATP6AP1L1	2.18952e-100	0.278923	0.508	0.213	3.57001e-96	Pre_lep	ATP6AP1L
ABCC51	2.19161e-100	0.486876	0.794	0.576	3.57342e-96	Pre_lep	ABCC5
CTDSPL3	2.26351e-100	0.460512	0.767	0.541	3.69065e-96	Pre_lep	CTDSPL
DYNC1I12	2.34651e-100	0.367957	0.678	0.336	3.82598e-96	Pre_lep	DYNC1I1
ENSGALG000000539911	3.05646e-100	0.46964	0.858	0.67	4.98356e-96	Pre_lep	ENSGALG00000053991
CAPS21	3.56143e-100	0.399947	0.679	0.356	5.80691e-96	Pre_lep	CAPS2
HS6ST13	5.44821e-100	0.523337	0.779	0.497	8.88331e-96	Pre_lep	HS6ST1
METTL221	6.85643e-100	0.279393	0.537	0.232	1.11794e-95	Pre_lep	METTL22
ENSGALG00000027571	7.36699e-100	0.254528	0.182	0.034	1.20119e-95	Pre_lep	ENSGALG00000027571
ACAP2	7.88833e-100	0.489907	0.867	0.723	1.28619e-95	Pre_lep	ACAP2
BPHL1	9.32904e-100	0.311075	0.526	0.211	1.5211e-95	Pre_lep	BPHL
SRSF61	1.34195e-99	0.467576	0.922	0.756	2.18805e-95	Pre_lep	SRSF6
PIK3C33	1.36138e-99	0.502432	0.901	0.75	2.21974e-95	Pre_lep	PIK3C3
ELP42	1.43055e-99	0.505659	0.904	0.718	2.33252e-95	Pre_lep	ELP4
USP453	1.43654e-99	0.481057	0.842	0.549	2.34228e-95	Pre_lep	USP45
MOB3B1	1.85582e-99	0.331538	0.461	0.181	3.02591e-95	Pre_lep	MOB3B
ANGEL2	1.85773e-99	0.42977	0.769	0.52	3.02903e-95	Pre_lep	ANGEL2
NEDD1	1.87992e-99	0.47931	0.904	0.759	3.0652e-95	Pre_lep	NEDD1
UBR13	1.99373e-99	0.450466	0.699	0.391	3.25078e-95	Pre_lep	UBR1
PARP11	2.01996e-99	0.484043	0.923	0.789	3.29355e-95	Pre_lep	PARP1
MAP4K43	2.29626e-99	0.414863	0.713	0.374	3.74406e-95	Pre_lep	MAP4K4
TSC22D1	2.44534e-99	0.427599	0.674	0.416	3.98712e-95	Pre_lep	TSC22D1
WDFY11	3.05865e-99	0.363268	0.65	0.362	4.98714e-95	Pre_lep	WDFY1
INPP5F1	3.48378e-99	0.285273	0.479	0.185	5.6803e-95	Pre_lep	INPP5F
MNAT1	3.69488e-99	0.506477	0.931	0.868	6.0245e-95	Pre_lep	MNAT1
WDR722	3.86379e-99	0.378411	0.455	0.17	6.29991e-95	Pre_lep	WDR72
TMEM39A2	3.94618e-99	0.375124	0.598	0.305	6.43424e-95	Pre_lep	TMEM39A
YES12	3.97244e-99	0.433549	0.637	0.336	6.47706e-95	Pre_lep	YES1
ARNT21	5.65758e-99	0.3345	0.441	0.171	9.22469e-95	Pre_lep	ARNT2
RHOF1	6.81843e-99	0.255297	0.471	0.18	1.11174e-94	Pre_lep	RHOF
MYH1D2	8.206e-99	0.270744	0.476	0.181	1.33799e-94	Pre_lep	MYH1D
NHEJ1	1.0271e-98	0.368377	0.612	0.338	1.67468e-94	Pre_lep	NHEJ1
PUM23	1.24119e-98	0.411196	0.812	0.45	2.02376e-94	Pre_lep	PUM2
PSMA22	1.36623e-98	0.438085	0.855	0.58	2.22763e-94	Pre_lep	PSMA2
RAD51	1.44735e-98	0.441636	0.813	0.598	2.3599e-94	Pre_lep	RAD51
IGF2BP32	1.45501e-98	0.302234	0.674	0.296	2.37239e-94	Pre_lep	IGF2BP3
WIPI21	2.09787e-98	0.421173	0.82	0.605	3.42058e-94	Pre_lep	WIPI2
SAP30BP1	2.12733e-98	0.450367	0.86	0.686	3.46861e-94	Pre_lep	SAP30BP
RAD17	2.12809e-98	0.462667	0.799	0.566	3.46985e-94	Pre_lep	RAD17
PGM52	2.77997e-98	0.413947	0.596	0.286	4.53274e-94	Pre_lep	PGM5
MSI21	2.89356e-98	0.493017	0.633	0.339	4.71795e-94	Pre_lep	MSI2
HINT23	3.37149e-98	0.480229	0.959	0.803	5.49722e-94	Pre_lep	HINT2
ARSJ2	3.6873e-98	0.462869	0.651	0.368	6.01215e-94	Pre_lep	ARSJ
EVA1C2	4.27131e-98	0.330333	0.539	0.24	6.96437e-94	Pre_lep	EVA1C
NHSL12	4.53517e-98	0.317459	0.525	0.212	7.3946e-94	Pre_lep	NHSL1
FAM21C2	4.56801e-98	0.467534	0.804	0.509	7.44813e-94	Pre_lep	FAM21C
PPP1R12A3	5.26218e-98	0.52058	0.963	0.778	8.57999e-94	Pre_lep	PPP1R12A
LPGAT12	1.01108e-97	0.469012	0.759	0.502	1.64856e-93	Pre_lep	LPGAT1
ENSGALG000000079762	1.36619e-97	0.262808	0.429	0.159	2.22757e-93	Pre_lep	ENSGALG00000007976
ZNF8303	1.4002e-97	0.449817	0.88	0.673	2.28302e-93	Pre_lep	ZNF830
ELMOD2	1.48407e-97	0.44705	0.726	0.477	2.41978e-93	Pre_lep	ELMOD2
POLR2L	1.66106e-97	0.475078	0.932	0.853	2.70837e-93	Pre_lep	POLR2L
PPP2R2D3	2.3475e-97	0.46137	0.945	0.707	3.8276e-93	Pre_lep	PPP2R2D
C8H1orf272	2.40097e-97	0.316565	0.54	0.241	3.91478e-93	Pre_lep	C8H1orf27
ARCN12	2.48791e-97	0.45357	0.881	0.72	4.05654e-93	Pre_lep	ARCN1
BACH11	3.00637e-97	0.26717	0.516	0.215	4.90188e-93	Pre_lep	BACH1
BICD12	3.8986e-97	0.492619	0.669	0.367	6.35667e-93	Pre_lep	BICD1
DDX421	4.56198e-97	0.442391	0.851	0.61	7.43831e-93	Pre_lep	DDX42
PPP1CC2	4.56818e-97	0.44501	0.847	0.675	7.44842e-93	Pre_lep	PPP1CC
PBX13	4.64121e-97	0.432522	0.683	0.383	7.56749e-93	Pre_lep	PBX1
ENSGALG000000049552	4.68254e-97	0.600154	0.685	0.432	7.63488e-93	Pre_lep	ENSGALG00000004955
ENSGALG000000170311	5.05677e-97	0.353629	0.699	0.39	8.24507e-93	Pre_lep	ENSGALG00000017031
PSMD102	6.349e-97	0.461262	0.916	0.845	1.0352e-92	Pre_lep	PSMD10
ZNF5931	6.39735e-97	0.497972	0.902	0.75	1.04309e-92	Pre_lep	ZNF593
EXOC23	7.16277e-97	0.516909	0.844	0.56	1.16789e-92	Pre_lep	EXOC2
ENSGALG000000486711	7.79866e-97	0.292817	0.501	0.219	1.27157e-92	Pre_lep	ENSGALG00000048671
SRSF31	7.86721e-97	0.409814	0.978	0.954	1.28275e-92	Pre_lep	SRSF3
KIN2	9.35978e-97	0.380923	0.782	0.493	1.52611e-92	Pre_lep	KIN
EEA13	9.96927e-97	0.473072	0.848	0.559	1.62549e-92	Pre_lep	EEA1
TSHZ12	1.05215e-96	0.300827	0.518	0.212	1.71554e-92	Pre_lep	TSHZ1
ENSGALG00000049582	1.07883e-96	0.442118	0.777	0.561	1.75904e-92	Pre_lep	ENSGALG00000049582
COG7	1.10755e-96	0.381058	0.704	0.443	1.80585e-92	Pre_lep	COG7
PCID2	1.21634e-96	0.426396	0.915	0.811	1.98324e-92	Pre_lep	PCID2
LRGUK2	1.69377e-96	0.607616	0.949	0.88	2.76169e-92	Pre_lep	LRGUK
HORMAD21	1.83415e-96	0.427819	0.817	0.624	2.99059e-92	Pre_lep	HORMAD2
AOPEP2	2.54654e-96	0.391399	0.674	0.358	4.15213e-92	Pre_lep	AOPEP
DDX103	3.0792e-96	0.433563	0.697	0.406	5.02063e-92	Pre_lep	DDX10
MANF2	3.97443e-96	0.59977	0.98	0.874	6.4803e-92	Pre_lep	MANF
ANKRD271	9.18587e-96	0.344529	0.616	0.314	1.49776e-91	Pre_lep	ANKRD27
ENSGALG000000168082	1.06014e-95	0.445638	0.904	0.668	1.72856e-91	Pre_lep	ENSGALG00000016808
C4BPA1	1.13724e-95	0.283344	0.494	0.201	1.85426e-91	Pre_lep	C4BPA
NVL2	1.13982e-95	0.372483	0.671	0.359	1.85848e-91	Pre_lep	NVL
IVNS1ABP	1.26237e-95	0.271719	0.479	0.193	2.0583e-91	Pre_lep	IVNS1ABP
NUP2051	1.29526e-95	0.456489	0.769	0.518	2.11192e-91	Pre_lep	NUP205
NBEAL11	1.62559e-95	0.410289	0.646	0.352	2.65052e-91	Pre_lep	NBEAL1
SLC38A91	1.98714e-95	0.318755	0.502	0.212	3.24004e-91	Pre_lep	SLC38A9
FAM103A11	2.09721e-95	0.443996	0.945	0.91	3.41951e-91	Pre_lep	FAM103A1
FAM76B1	2.12202e-95	0.37842	0.601	0.322	3.45995e-91	Pre_lep	FAM76B
ENSGALG000000058842	2.19147e-95	0.265532	0.45	0.171	3.5732e-91	Pre_lep	ENSGALG00000005884
CYTB3	2.30443e-95	0.732661	0.982	0.997	3.75737e-91	Pre_lep	CYTB
MCMBP2	2.35352e-95	0.368002	0.659	0.358	3.83741e-91	Pre_lep	MCMBP
MDN1	2.519e-95	0.567104	0.825	0.625	4.10723e-91	Pre_lep	MDN1
IQGAP1	2.57107e-95	0.52076	0.722	0.464	4.19213e-91	Pre_lep	IQGAP1
MICU23	2.73588e-95	0.526525	0.823	0.529	4.46086e-91	Pre_lep	MICU2
C15H12ORF65	3.18703e-95	0.442478	0.812	0.625	5.19645e-91	Pre_lep	C15H12ORF65
PELO3	5.11829e-95	0.38556	0.737	0.442	8.34536e-91	Pre_lep	PELO
GLI33	5.4568e-95	0.53902	0.856	0.602	8.89732e-91	Pre_lep	GLI3
C22orf39	5.9447e-95	0.261127	0.463	0.196	9.69284e-91	Pre_lep	C22orf39
CRAMP1	5.9659e-95	0.363632	0.592	0.299	9.72739e-91	Pre_lep	CRAMP1
QDPR1	6.70028e-95	0.380714	0.603	0.323	1.09248e-90	Pre_lep	QDPR
HDAC112	7.06626e-95	0.446617	0.972	0.928	1.15215e-90	Pre_lep	HDAC11
INTS63	7.49091e-95	0.466484	0.733	0.435	1.22139e-90	Pre_lep	INTS6
USP103	7.68691e-95	0.40419	0.777	0.496	1.25335e-90	Pre_lep	USP10
DCN2	1.0316e-94	0.44691	0.845	0.525	1.68203e-90	Pre_lep	DCN
MEF2D1	1.03261e-94	0.335603	0.561	0.27	1.68367e-90	Pre_lep	MEF2D
ENSGALG000000518431	1.71865e-94	0.430008	0.689	0.395	2.80226e-90	Pre_lep	ENSGALG00000051843
PDIA42	2.41408e-94	0.394126	0.624	0.331	3.93615e-90	Pre_lep	PDIA4
PAX3	2.63402e-94	0.265659	0.393	0.141	4.29478e-90	Pre_lep	PAX3
ING11	2.84136e-94	0.439875	0.835	0.636	4.63284e-90	Pre_lep	ING1
ITM2B3	2.88072e-94	0.360051	0.728	0.415	4.69702e-90	Pre_lep	ITM2B
MCF2L3	3.03555e-94	0.287677	0.455	0.17	4.94946e-90	Pre_lep	MCF2L
ABHD2	3.44227e-94	0.300439	0.519	0.239	5.61263e-90	Pre_lep	ABHD2
ENSGALG000000494311	4.17309e-94	0.380017	0.727	0.446	6.80423e-90	Pre_lep	ENSGALG00000049431
RPLP13	4.41472e-94	0.432908	0.999	0.999	7.19819e-90	Pre_lep	RPLP1
ANKIB12	4.64967e-94	0.357541	0.719	0.372	7.58129e-90	Pre_lep	ANKIB1
LYPLAL12	4.68063e-94	0.285059	0.465	0.179	7.63176e-90	Pre_lep	LYPLAL1
PPP4R23	5.09391e-94	0.438059	0.923	0.704	8.30562e-90	Pre_lep	PPP4R2
PPFIA13	6.63955e-94	0.387046	0.675	0.374	1.08258e-89	Pre_lep	PPFIA1
SLC1A42	8.00949e-94	0.279211	0.52	0.221	1.30595e-89	Pre_lep	SLC1A4
COG61	8.11687e-94	0.484178	0.781	0.576	1.32346e-89	Pre_lep	COG6
SNX30	1.11259e-93	0.271423	0.451	0.184	1.81408e-89	Pre_lep	SNX30
DNAJC131	1.27136e-93	0.396369	0.696	0.411	2.07296e-89	Pre_lep	DNAJC13
TP53BP1	1.27437e-93	0.391302	0.608	0.325	2.07786e-89	Pre_lep	TP53BP1
RPL10A2	1.37263e-93	0.436227	0.992	0.984	2.23807e-89	Pre_lep	RPL10A
BMPER2	1.56769e-93	0.290862	0.476	0.186	2.55611e-89	Pre_lep	BMPER
LDAH2	1.92588e-93	0.415009	0.695	0.412	3.14015e-89	Pre_lep	LDAH
ACSBG2	2.02177e-93	0.322798	0.671	0.386	3.2965e-89	Pre_lep	ACSBG2
SELENOK3	2.08869e-93	0.460454	0.924	0.675	3.40561e-89	Pre_lep	SELENOK
RPGR2	2.75779e-93	0.364451	0.992	0.993	4.49658e-89	Pre_lep	RPGR
PHLDB21	3.18552e-93	0.262603	0.383	0.134	5.19399e-89	Pre_lep	PHLDB2
FAM13A2	3.94249e-93	0.383968	0.696	0.363	6.42823e-89	Pre_lep	FAM13A
RB1	4.36047e-93	0.487312	0.93	0.88	7.10974e-89	Pre_lep	RB1
ND13	4.52164e-93	0.667964	0.97	0.995	7.37254e-89	Pre_lep	ND1
ABHD41	5.31954e-93	0.262403	0.443	0.177	8.67351e-89	Pre_lep	ABHD4
RP11-529K1.3	7.53333e-93	0.33281	0.569	0.281	1.22831e-88	Pre_lep	RP11-529K1.3
AARS	8.96818e-93	0.298085	0.499	0.229	1.46226e-88	Pre_lep	AARS
MTUS12	1.35229e-92	0.397111	0.716	0.383	2.20491e-88	Pre_lep	MTUS1
PCCB	1.68524e-92	0.457268	0.74	0.514	2.74779e-88	Pre_lep	PCCB
WARS1	1.7949e-92	0.278369	0.501	0.227	2.92658e-88	Pre_lep	WARS1
UMAD12	2.06341e-92	0.412108	0.771	0.482	3.3644e-88	Pre_lep	UMAD1
RPS22	2.07423e-92	0.416635	0.976	0.967	3.38203e-88	Pre_lep	RPS2
RPL362	2.13211e-92	0.444884	0.988	0.977	3.4764e-88	Pre_lep	RPL36
MRPL272	2.33957e-92	0.442659	0.93	0.831	3.81467e-88	Pre_lep	MRPL27
FKBP151	2.65606e-92	0.345711	0.667	0.397	4.33071e-88	Pre_lep	FKBP15
EIF2AK13	2.74651e-92	0.382831	0.734	0.441	4.47819e-88	Pre_lep	EIF2AK1
FKBP14	6.60133e-92	0.399267	0.741	0.481	1.07635e-87	Pre_lep	FKBP14
PDCL1	7.12077e-92	0.516258	0.883	0.747	1.16104e-87	Pre_lep	PDCL
LRCH12	7.16086e-92	0.516312	0.89	0.666	1.16758e-87	Pre_lep	LRCH1
TCERG12	7.26927e-92	0.494796	0.882	0.702	1.18525e-87	Pre_lep	TCERG1
DMTF11	9.41789e-92	0.367826	0.678	0.388	1.53559e-87	Pre_lep	DMTF1
KLHDC13	9.63128e-92	0.507197	0.963	0.781	1.57038e-87	Pre_lep	KLHDC1
CIAO2B1	1.00784e-91	0.407562	0.684	0.424	1.64328e-87	Pre_lep	CIAO2B
MTRF12	1.09286e-91	0.383693	0.694	0.412	1.78191e-87	Pre_lep	MTRF1
RAB241	1.13796e-91	0.335261	0.611	0.325	1.85544e-87	Pre_lep	RAB24
IGSF111	2.01319e-91	0.442969	0.636	0.358	3.2825e-87	Pre_lep	IGSF11
MRPL14	2.06125e-91	0.438156	0.878	0.741	3.36086e-87	Pre_lep	MRPL14
RICTOR3	2.14362e-91	0.423211	0.728	0.424	3.49517e-87	Pre_lep	RICTOR
MARK31	2.39428e-91	0.481314	0.928	0.867	3.90388e-87	Pre_lep	MARK3
PHF111	2.87371e-91	0.33858	0.595	0.312	4.68559e-87	Pre_lep	PHF11
TIMM8A	4.75266e-91	0.292801	0.562	0.274	7.74921e-87	Pre_lep	TIMM8A
POLR2D	5.5618e-91	0.3238	0.602	0.321	9.06851e-87	Pre_lep	POLR2D
UXS11	5.59596e-91	0.267551	0.542	0.234	9.12421e-87	Pre_lep	UXS1
CUL21	7.55209e-91	0.384139	0.69	0.4	1.23137e-86	Pre_lep	CUL2
ENSGALG00000006123	1.12227e-90	0.348381	0.543	0.275	1.82987e-86	Pre_lep	ENSGALG00000006123
KRR11	1.43913e-90	0.448358	0.867	0.648	2.3465e-86	Pre_lep	KRR1
LYRM92	2.0372e-90	0.391833	0.7	0.406	3.32165e-86	Pre_lep	LYRM9
LRBA2	2.1682e-90	0.517933	0.943	0.775	3.53524e-86	Pre_lep	LRBA
SHISA92	2.2646e-90	0.587894	0.947	0.787	3.69243e-86	Pre_lep	SHISA9
SPAG91	2.44231e-90	0.474641	0.845	0.635	3.98218e-86	Pre_lep	SPAG9
SS18L21	2.64614e-90	0.456006	0.9	0.799	4.31453e-86	Pre_lep	SS18L2
METTL92	2.84043e-90	0.425849	0.702	0.424	4.63133e-86	Pre_lep	METTL9
HERC31	4.22366e-90	0.278275	0.485	0.209	6.88668e-86	Pre_lep	HERC3
SLC39A62	6.46018e-90	0.384307	0.768	0.506	1.05333e-85	Pre_lep	SLC39A6
CENPN1	6.56561e-90	0.458129	0.88	0.724	1.07052e-85	Pre_lep	CENPN
ARL6IP11	8.43906e-90	0.380464	0.987	0.979	1.37599e-85	Pre_lep	ARL6IP1
GEMIN51	9.84003e-90	0.444095	0.736	0.512	1.60442e-85	Pre_lep	GEMIN5
NIP7	1.08012e-89	0.325633	0.563	0.288	1.76114e-85	Pre_lep	NIP7
ENSGALG000000517962	1.25381e-89	0.35304	0.842	0.457	2.04434e-85	Pre_lep	ENSGALG00000051796
CRYL11	1.40834e-89	0.283681	0.438	0.174	2.2963e-85	Pre_lep	CRYL1
UBE3A3	1.63156e-89	0.447131	0.846	0.599	2.66026e-85	Pre_lep	UBE3A
ENSGALG00000003696	1.74611e-89	0.286842	0.482	0.219	2.84703e-85	Pre_lep	ENSGALG00000003696
PTBP11	1.75793e-89	0.434662	0.856	0.671	2.86631e-85	Pre_lep	PTBP1
SNX243	1.80661e-89	0.514766	0.842	0.57	2.94568e-85	Pre_lep	SNX24
HIST1H1032	2.12431e-89	2.08925	0.737	0.468	3.46369e-85	Pre_lep	HIST1H103
ENSGALG000000312961	2.29588e-89	0.32191	0.57	0.287	3.74343e-85	Pre_lep	ENSGALG00000031296
GGACT2	2.64986e-89	0.410857	0.677	0.401	4.3206e-85	Pre_lep	GGACT
FUS3	3.24804e-89	0.557744	0.974	0.854	5.29592e-85	Pre_lep	FUS
PPP2R3C	3.78673e-89	0.395821	0.716	0.496	6.17426e-85	Pre_lep	PPP2R3C
ATP63	5.01678e-89	0.650464	0.985	0.998	8.17985e-85	Pre_lep	ATP6
PLEKHA53	5.12614e-89	0.536029	0.932	0.764	8.35816e-85	Pre_lep	PLEKHA5
UBQLN13	5.51938e-89	0.432892	0.906	0.633	8.99935e-85	Pre_lep	UBQLN1
ENSGALG00000054991	1.07263e-88	0.347043	0.591	0.334	1.74893e-84	Pre_lep	ENSGALG00000054991
GRIN2B	2.06589e-88	0.33001	0.483	0.217	3.36844e-84	Pre_lep	GRIN2B
DAZAP2	2.32764e-88	0.31347	0.514	0.257	3.79522e-84	Pre_lep	DAZAP2
ENSGALG000000392051	3.05218e-88	0.500032	0.888	0.748	4.97659e-84	Pre_lep	ENSGALG00000039205
CCND11	3.21177e-88	0.417265	0.616	0.354	5.23679e-84	Pre_lep	CCND1
ITSN13	3.48423e-88	0.449063	0.877	0.668	5.68104e-84	Pre_lep	ITSN1
TJP13	3.90141e-88	0.537837	0.785	0.556	6.36124e-84	Pre_lep	TJP1
YTHDF22	4.20601e-88	0.417879	0.845	0.675	6.8579e-84	Pre_lep	YTHDF2
PPP1R12B1	5.11599e-88	0.353384	0.587	0.314	8.34162e-84	Pre_lep	PPP1R12B
EIF4E21	6.26894e-88	0.370599	0.668	0.39	1.02215e-83	Pre_lep	EIF4E2
RPL42	6.50587e-88	0.361086	0.997	0.998	1.06078e-83	Pre_lep	RPL4
KDM4B3	6.64103e-88	0.479622	0.897	0.659	1.08282e-83	Pre_lep	KDM4B
FAM219A2	7.2213e-88	0.305015	0.55	0.256	1.17743e-83	Pre_lep	FAM219A
TPCN1	9.01014e-88	0.272313	0.447	0.184	1.4691e-83	Pre_lep	TPCN1
AREL1	9.33263e-88	0.261238	0.484	0.219	1.52169e-83	Pre_lep	AREL1
SPTLC2	1.01328e-87	0.43422	0.843	0.656	1.65215e-83	Pre_lep	SPTLC2
LMBRD22	1.04556e-87	0.310148	0.644	0.328	1.70479e-83	Pre_lep	LMBRD2
NNT	1.20907e-87	0.432587	0.714	0.462	1.97139e-83	Pre_lep	NNT
XPO73	1.41446e-87	0.427805	0.913	0.741	2.30627e-83	Pre_lep	XPO7
TSG101	1.69536e-87	0.423014	0.914	0.82	2.76428e-83	Pre_lep	TSG101
RRM1	1.89335e-87	0.432827	0.859	0.715	3.08711e-83	Pre_lep	RRM1
TCEANC1	2.87282e-87	0.258762	0.491	0.216	4.68413e-83	Pre_lep	TCEANC
CTSC1	3.36048e-87	0.333447	0.586	0.3	5.47926e-83	Pre_lep	CTSC
ZNHIT62	3.48648e-87	0.345302	0.704	0.4	5.68471e-83	Pre_lep	ZNHIT6
FNBP13	4.802e-87	0.493086	0.944	0.827	7.82966e-83	Pre_lep	FNBP1
ZNF6183	4.85815e-87	0.500697	0.814	0.597	7.92122e-83	Pre_lep	ZNF618
NCK12	6.62572e-87	0.421997	0.81	0.533	1.08032e-82	Pre_lep	NCK1
SLC35A12	7.34696e-87	0.331621	0.637	0.344	1.19792e-82	Pre_lep	SLC35A1
SCP2	8.43755e-87	0.402294	0.857	0.685	1.37574e-82	Pre_lep	SCP2
NDUFV2	1.12653e-86	0.417776	0.889	0.751	1.83681e-82	Pre_lep	NDUFV2
RSRP12	1.16567e-86	0.506766	0.939	0.687	1.90062e-82	Pre_lep	RSRP1
ENSGALG00000040739	1.17919e-86	0.441399	0.928	0.839	1.92266e-82	Pre_lep	ENSGALG00000040739
TUBA3E3	2.91424e-86	0.416097	0.942	0.68	4.75166e-82	Pre_lep	TUBA3E
BMP2K2	4.59042e-86	0.423594	0.78	0.576	7.48467e-82	Pre_lep	BMP2K
MYLK42	4.71528e-86	0.279632	0.444	0.179	7.68827e-82	Pre_lep	MYLK4
CCSER23	6.32176e-86	0.428731	0.806	0.527	1.03076e-81	Pre_lep	CCSER2
RPRD1A3	7.32483e-86	0.40386	0.795	0.559	1.19431e-81	Pre_lep	RPRD1A
ENSGALG00000004110	7.61814e-86	0.406987	0.748	0.526	1.24214e-81	Pre_lep	ENSGALG00000004110
PIK3R12	8.14065e-86	0.318423	0.563	0.266	1.32733e-81	Pre_lep	PIK3R1
DYNLT3	1.1234e-85	0.273409	0.49	0.229	1.83171e-81	Pre_lep	DYNLT3
MT-ND23	1.20927e-85	0.643417	0.976	0.991	1.97171e-81	Pre_lep	MT-ND2
LONRF3	1.21782e-85	0.271593	0.508	0.233	1.98565e-81	Pre_lep	LONRF3
ECHDC2	1.2274e-85	0.286562	0.545	0.279	2.00128e-81	Pre_lep	ECHDC2
MYO3A2	1.3295e-85	0.299999	0.519	0.225	2.16776e-81	Pre_lep	MYO3A
SMAD52	1.8861e-85	0.377187	0.795	0.507	3.07529e-81	Pre_lep	SMAD5
TLE43	1.95708e-85	0.432866	0.667	0.368	3.19101e-81	Pre_lep	TLE4
COL14A12	2.49859e-85	0.371864	0.664	0.323	4.07395e-81	Pre_lep	COL14A1
CDK62	2.87425e-85	0.430092	0.707	0.399	4.68646e-81	Pre_lep	CDK6
RAPGEF52	3.30202e-85	0.319706	0.49	0.212	5.38395e-81	Pre_lep	RAPGEF5
COX7A2	3.40054e-85	0.39717	0.963	0.954	5.54458e-81	Pre_lep	COX7A2
PI4KA2	4.01467e-85	0.476477	0.809	0.612	6.54592e-81	Pre_lep	PI4KA
AFDN2	4.19494e-85	0.492503	0.844	0.597	6.83985e-81	Pre_lep	AFDN
ENSGALG000000137651	4.42719e-85	0.28443	0.56	0.27	7.21854e-81	Pre_lep	ENSGALG00000013765
GLB1	4.43352e-85	0.435441	0.892	0.763	7.22886e-81	Pre_lep	GLB1
TMEM104	4.49996e-85	0.265369	0.493	0.23	7.33719e-81	Pre_lep	TMEM104
TTC33	5.09791e-85	0.396372	0.688	0.441	8.31215e-81	Pre_lep	TTC33
RIPOR32	5.30478e-85	0.349772	0.662	0.356	8.64945e-81	Pre_lep	RIPOR3
ENSGALG000000070302	5.59344e-85	0.329927	0.633	0.343	9.1201e-81	Pre_lep	ENSGALG00000007030
HIVEP12	6.77341e-85	0.475082	0.751	0.474	1.10441e-80	Pre_lep	HIVEP1
RARB3	7.77143e-85	0.479185	0.887	0.629	1.26713e-80	Pre_lep	RARB
SNRNP272	7.82076e-85	0.422548	0.97	0.909	1.27517e-80	Pre_lep	SNRNP27
SMARCD2	7.92717e-85	0.316419	0.585	0.322	1.29253e-80	Pre_lep	SMARCD2
GNA111	1.01284e-84	0.375691	0.692	0.44	1.65144e-80	Pre_lep	GNA11
NADK2	1.26014e-84	0.398753	0.744	0.469	2.05467e-80	Pre_lep	NADK
NLN3	1.34711e-84	0.383684	0.682	0.384	2.19646e-80	Pre_lep	NLN
MT-CO13	1.75621e-84	0.701844	0.991	0.998	2.8635e-80	Pre_lep	MT-CO1
TTC14	1.88171e-84	0.433933	0.707	0.477	3.06813e-80	Pre_lep	TTC14
ENSGALG000000425031	1.91136e-84	0.412335	0.772	0.553	3.11648e-80	Pre_lep	ENSGALG00000042503
PINK12	1.94602e-84	0.394492	0.834	0.655	3.17299e-80	Pre_lep	PINK1
LEMD2	2.07705e-84	0.326238	0.603	0.342	3.38663e-80	Pre_lep	LEMD2
CNOT61	3.14061e-84	0.321796	0.547	0.273	5.12077e-80	Pre_lep	CNOT6
TTC272	3.23352e-84	0.319633	0.703	0.382	5.27225e-80	Pre_lep	TTC27
ENSGALG000000399583	3.51554e-84	0.449234	0.961	0.776	5.73209e-80	Pre_lep	ENSGALG00000039958
ENSGALG000000425332	3.74176e-84	0.383784	0.682	0.42	6.10094e-80	Pre_lep	ENSGALG00000042533
KLHL201	3.77314e-84	0.296395	0.606	0.33	6.1521e-80	Pre_lep	KLHL20
PRPF38A2	4.8821e-84	0.404493	0.765	0.539	7.96027e-80	Pre_lep	PRPF38A
POLR2K	5.40333e-84	0.414304	0.772	0.59	8.81012e-80	Pre_lep	POLR2K
SLC20A21	5.79581e-84	0.447798	0.796	0.574	9.45007e-80	Pre_lep	SLC20A2
ARFGEF13	7.40387e-84	0.489203	0.826	0.61	1.2072e-79	Pre_lep	ARFGEF1
ENSGALG00000046955	9.30223e-84	0.259842	0.465	0.204	1.51673e-79	Pre_lep	ENSGALG00000046955
TGFB1I11	9.48414e-84	0.351682	0.62	0.363	1.54639e-79	Pre_lep	TGFB1I1
PTBP32	1.07067e-83	0.351578	0.584	0.295	1.74573e-79	Pre_lep	PTBP3
NCBP11	1.13115e-83	0.424622	0.911	0.767	1.84434e-79	Pre_lep	NCBP1
MAGI3	1.24784e-83	0.361524	0.541	0.267	2.03461e-79	Pre_lep	MAGI3
DIXDC12	1.31855e-83	0.442731	0.768	0.47	2.14989e-79	Pre_lep	DIXDC1
RAPGEF1	1.32729e-83	0.294691	0.49	0.22	2.16414e-79	Pre_lep	RAPGEF1
ACTR8	1.52347e-83	0.366279	0.642	0.398	2.48402e-79	Pre_lep	ACTR8
DROSHA2	1.57564e-83	0.370865	0.677	0.39	2.56909e-79	Pre_lep	DROSHA
LSAMP2	1.71966e-83	0.475933	0.944	0.658	2.80391e-79	Pre_lep	LSAMP
MET2	1.78227e-83	0.332575	0.563	0.273	2.906e-79	Pre_lep	MET
CIT2	2.33661e-83	0.464881	0.845	0.608	3.80984e-79	Pre_lep	CIT
STX72	2.67268e-83	0.273569	0.536	0.242	4.35781e-79	Pre_lep	STX7
C6orf622	2.95412e-83	0.291367	0.595	0.311	4.81669e-79	Pre_lep	C6orf62
SPDL12	3.46492e-83	0.424381	0.875	0.705	5.64956e-79	Pre_lep	SPDL1
PFN21	3.65091e-83	0.409954	0.806	0.612	5.95281e-79	Pre_lep	PFN2
NLRP33	4.24789e-83	0.346003	0.837	0.517	6.92618e-79	Pre_lep	NLRP3
ATP6V0E22	5.61384e-83	0.426753	0.925	0.876	9.15336e-79	Pre_lep	ATP6V0E2
ENSGALG000000473761	8.74166e-83	0.35031	0.615	0.348	1.42533e-78	Pre_lep	ENSGALG00000047376
MTF22	1.02567e-82	0.424634	0.925	0.779	1.67236e-78	Pre_lep	MTF2
NOTCH2	1.08142e-82	0.316586	0.58	0.307	1.76326e-78	Pre_lep	NOTCH2
DCAKD	1.08957e-82	0.415505	0.75	0.554	1.77655e-78	Pre_lep	DCAKD
ADAMTS202	1.17111e-82	0.297851	0.502	0.215	1.90949e-78	Pre_lep	ADAMTS20
GATAD2A2	1.26561e-82	0.394572	0.811	0.602	2.06357e-78	Pre_lep	GATAD2A
PPP6R31	1.47004e-82	0.444565	0.919	0.84	2.3969e-78	Pre_lep	PPP6R3
PGD1	1.52679e-82	0.378643	0.685	0.44	2.48944e-78	Pre_lep	PGD
FILIP12	1.68724e-82	0.44322	0.827	0.57	2.75104e-78	Pre_lep	FILIP1
MON23	1.94247e-82	0.415412	0.822	0.602	3.16719e-78	Pre_lep	MON2
DMD3	2.43479e-82	0.45086	0.908	0.671	3.96993e-78	Pre_lep	DMD
BTBD102	2.47301e-82	0.415955	0.903	0.82	4.03224e-78	Pre_lep	BTBD10
SUPT4H1	3.28486e-82	0.422518	0.904	0.815	5.35596e-78	Pre_lep	SUPT4H1
ENSGALG000000423392	4.8348e-82	0.308323	0.437	0.177	7.88314e-78	Pre_lep	ENSGALG00000042339
PRDM23	5.79787e-82	0.43759	0.923	0.796	9.45342e-78	Pre_lep	PRDM2
C13H5orf15	7.50186e-82	0.388149	0.785	0.547	1.22318e-77	Pre_lep	C13H5orf15
ENSGALG00000054600	8.35799e-82	0.386005	0.626	0.4	1.36277e-77	Pre_lep	ENSGALG00000054600
SPRYD71	8.78617e-82	0.396507	0.844	0.685	1.43258e-77	Pre_lep	SPRYD7
PGGT1B1	9.5401e-82	0.364346	0.62	0.349	1.55551e-77	Pre_lep	PGGT1B
CA3B1	1.02241e-81	0.425624	0.791	0.583	1.66704e-77	Pre_lep	CA3B
WDFY33	1.04657e-81	0.449297	0.948	0.747	1.70642e-77	Pre_lep	WDFY3
PAG11	1.1394e-81	0.257896	0.388	0.15	1.85779e-77	Pre_lep	PAG1
CDC1231	1.44963e-81	0.314366	0.53	0.269	2.36363e-77	Pre_lep	CDC123
SPTLC11	1.79479e-81	0.427011	0.901	0.753	2.92641e-77	Pre_lep	SPTLC1
CYFIP1	2.25081e-81	0.406168	0.688	0.463	3.66995e-77	Pre_lep	CYFIP1
ENSGALG000000479532	2.91762e-81	0.450661	0.965	0.891	4.75718e-77	Pre_lep	ENSGALG00000047953
CTBP13	2.92646e-81	0.474636	0.945	0.76	4.7716e-77	Pre_lep	CTBP1
STK38L2	5.51656e-81	0.358317	0.673	0.408	8.99475e-77	Pre_lep	STK38L
ENSGALG00000008567	5.59907e-81	0.342607	0.639	0.388	9.12929e-77	Pre_lep	ENSGALG00000008567
NAF12	5.64053e-81	0.368142	0.758	0.501	9.19689e-77	Pre_lep	NAF1
SSR31	9.46631e-81	0.378838	0.751	0.531	1.54348e-76	Pre_lep	SSR3
BRINP32	1.73358e-80	0.254929	0.462	0.189	2.82661e-76	Pre_lep	BRINP3
REEP31	1.81665e-80	0.256557	0.513	0.234	2.96206e-76	Pre_lep	REEP3
ADAMTS33	2.1027e-80	0.541024	0.831	0.61	3.42846e-76	Pre_lep	ADAMTS3
PAK3	2.17036e-80	0.345296	0.54	0.28	3.53878e-76	Pre_lep	PAK3
MED41	2.41158e-80	0.353422	0.755	0.495	3.93208e-76	Pre_lep	MED4
CTNNA13	2.41636e-80	0.360719	0.618	0.337	3.93987e-76	Pre_lep	CTNNA1
FAM18B1	2.51894e-80	0.344631	0.76	0.541	4.10713e-76	Pre_lep	FAM18B1
ENSGALG000000515492	3.64339e-80	0.409519	0.908	0.691	5.94055e-76	Pre_lep	ENSGALG00000051549
ITCH2	4.0463e-80	0.360771	0.649	0.388	6.59749e-76	Pre_lep	ITCH
SLC4A1AP	4.27971e-80	0.356498	0.648	0.413	6.97807e-76	Pre_lep	SLC4A1AP
CDC42BPA3	4.3011e-80	0.38639	0.865	0.591	7.01294e-76	Pre_lep	CDC42BPA
PDGFD2	4.62512e-80	0.411115	0.889	0.719	7.54125e-76	Pre_lep	PDGFD
RRAS	7.33331e-80	0.275983	0.47	0.225	1.1957e-75	Pre_lep	RRAS
CDA1	7.73744e-80	0.35468	0.73	0.484	1.26159e-75	Pre_lep	CDA
PUM31	8.22622e-80	0.403185	0.883	0.778	1.34128e-75	Pre_lep	PUM3
BACE21	8.43948e-80	0.263024	0.435	0.178	1.37606e-75	Pre_lep	BACE2
PSPC13	8.55695e-80	0.430093	0.941	0.791	1.39521e-75	Pre_lep	PSPC1
BLOC1S2	9.59131e-80	0.418074	0.796	0.632	1.56386e-75	Pre_lep	BLOC1S2
CCNO	1.48928e-79	0.290857	0.488	0.236	2.42827e-75	Pre_lep	CCNO
CLN51	1.52414e-79	0.262127	0.475	0.212	2.48511e-75	Pre_lep	CLN5
BIRC31	2.06341e-79	0.252098	0.518	0.244	3.3644e-75	Pre_lep	BIRC3
TMTC12	2.07223e-79	0.295665	0.481	0.207	3.37877e-75	Pre_lep	TMTC1
HDX2	2.33071e-79	0.31406	0.581	0.306	3.80023e-75	Pre_lep	HDX
AQR1	2.85761e-79	0.343768	0.638	0.376	4.65933e-75	Pre_lep	AQR
HDGF2	3.12517e-79	0.402583	0.854	0.671	5.09558e-75	Pre_lep	HDGF
PSMB3	3.43759e-79	0.420128	0.812	0.659	5.60499e-75	Pre_lep	PSMB3
CSNK2A11	4.1405e-79	0.366433	0.717	0.469	6.75108e-75	Pre_lep	CSNK2A1
KMT5B3	4.32508e-79	0.397125	0.782	0.555	7.05204e-75	Pre_lep	KMT5B
PCGF63	6.45657e-79	0.424724	0.878	0.676	1.05274e-74	Pre_lep	PCGF6
ATP6V1B2	1.05775e-78	0.408844	0.892	0.805	1.72466e-74	Pre_lep	ATP6V1B2
ENSGALG000000487211	1.11992e-78	0.39148	0.779	0.558	1.82604e-74	Pre_lep	ENSGALG00000048721
TAF4B2	1.12132e-78	0.259083	0.539	0.241	1.82831e-74	Pre_lep	TAF4B
NR2F2	1.41704e-78	0.260296	0.429	0.181	2.31049e-74	Pre_lep	NR2F2
RPL33	1.52682e-78	0.407997	0.975	0.96	2.48947e-74	Pre_lep	RPL3
ENSGALG00000042325	2.70508e-78	0.257363	0.477	0.228	4.41064e-74	Pre_lep	ENSGALG00000042325
GRIA2	2.89624e-78	0.293951	0.42	0.175	4.72232e-74	Pre_lep	GRIA2
UBE2G13	4.11276e-78	0.315685	0.65	0.363	6.70585e-74	Pre_lep	UBE2G1
ARHGEF4	4.38909e-78	0.300995	0.562	0.304	7.15641e-74	Pre_lep	ARHGEF4
MAP3K13	4.4278e-78	0.257466	0.457	0.205	7.21953e-74	Pre_lep	MAP3K13
SLC26A42	4.66636e-78	0.272286	0.395	0.15	7.6085e-74	Pre_lep	SLC26A4
EP3003	7.19365e-78	0.365387	0.677	0.399	1.17292e-73	Pre_lep	EP300
REPS22	7.87257e-78	0.283546	0.488	0.21	1.28362e-73	Pre_lep	REPS2
IDS1	9.63836e-78	0.317179	0.605	0.342	1.57153e-73	Pre_lep	IDS
PEX101	9.70554e-78	0.439322	0.813	0.689	1.58249e-73	Pre_lep	PEX10
NIPSNAP23	1.06031e-77	0.361445	0.886	0.602	1.72883e-73	Pre_lep	NIPSNAP2
IWS1	1.39808e-77	0.378084	0.964	0.914	2.27957e-73	Pre_lep	IWS1
AMBRA13	1.4263e-77	0.31988	0.626	0.325	2.32559e-73	Pre_lep	AMBRA1
[truncated: 11,500 more rows]
