# Supplementary material for: Unique Sertoli cell adaptations support enhanced spermatogenesis in chickens
Source: J Anim Sci Biotechnol. 2025 Dec 10;16:170. doi: 10.1186/s40104-025-01304-8 (PMC12690856; doi:10.1186/s40104-025-01304-8)
Supplement: Supplementary file 2 — Additional file 2: Table S1. The sequences of siRNA and NC. Table S2. The primer sequences for RT-qPCR. Table S3. All markers of various cell types in chicken testes. Table S4. All markers of each type of germ cells in chicken testes. Table S5. All markers of each type of spermatogonia in chicken testes. Table S6. All markers of each type of spermatocytes in chicken testes. Table S7. All markers of each type of spermatids in chicken testes. Table S8. Top1000 genes in pseudotime of chicken germ cells. Table S9. Top1000 genes in pseudotime of chicken spermatogonia. Table S10. Top1000 genes in pseudotime of chicken spermatocytes. Table S11. Top1000 genes in pseudotime of chicken spermatids. Table S12. Markers of mature and immature Sertoli cells in chicken. Table S13. Markers of percursor and Leydig cells in chicken testes. Table S14. DEGs of mature Sertoli cells compared with immature in chicken testes. Table S15. DEGs of Leydig cells compared with percursor in chicken testes [file 40104_2025_1304_MOESM2_ESM.zip › Table S7.xlsx]

## Sheet: Table S7
Table S7. All markers of each type of spermatids in chicken testes
	p_val	avg_log2FC	pct.1	pct.2	p_val_adj	cluster	gene
GKAP1	0	2.65914	0.999	0.674	0	0	SYCE3
HSP90B1	0	2.40093	0.996	0.488	0	0	HSP90B1
RNF20	0	2.13793	0.966	0.365	0	0	RNF20
IFT74	0	2.07792	0.979	0.376	0	0	IFT74
CENPX	0	1.86819	0.996	0.576	0	0	CENPX
H3F3B	0	1.83187	1	0.71	0	0	H3F3B
GNG5	0	1.7905	0.97	0.297	0	0	GNG5
GADD45A	0	1.78408	0.974	0.347	0	0	GADD45A
LCA5	0	1.78112	0.999	0.6	0	0	LCA5
NUP42	0	1.7807	0.992	0.607	0	0	NUP42
SAP18	0	1.77982	0.997	0.773	0	0	SAP18
LCA5L	0	1.76878	0.986	0.525	0	0	LCA5L
ENPP4	0	1.76214	0.951	0.34	0	0	ENPP4
ATP6V1G1	0	1.75131	0.982	0.412	0	0	ATP6V1G1
PDCD4	0	1.74617	0.997	0.54	0	0	PDCD4
PFKP	0	1.72363	0.997	0.806	0	0	PFKP
MT-CO1	0	1.72042	0.979	0.62	0	0	MT-CO1
RILPL2	0	1.71322	0.947	0.177	0	0	RILPL2
H3F3C	0	1.69661	0.974	0.743	0	0	H3F3C
ENKUR	0	1.69248	1	0.599	0	0	ENKUR
GLT8D1	0	1.69208	0.982	0.477	0	0	GLT8D1
NAP1L1	0	1.67155	0.978	0.441	0	0	NAP1L1
ATP6	0	1.65366	0.98	0.603	0	0	ATP6
BIRC5	0	1.64677	0.982	0.509	0	0	BIRC5
GTF2A1L	0	1.59141	0.978	0.459	0	0	GTF2A1L
PFN4	0	1.58223	0.952	0.364	0	0	PFN4
RWDD1	0	1.57633	0.982	0.452	0	0	RWDD1
DNAH8	0	1.57175	0.951	0.474	0	0	DNAH8
ORMDL2	0	1.5613	0.99	0.445	0	0	ORMDL2
ENSGALG00000029653	0	1.56073	0.977	0.458	0	0	ENSGALG00000029653
TMEM199	0	1.55472	0.997	0.672	0	0	TMEM199
KNSTRN	0	1.55322	0.957	0.4	0	0	KNSTRN
TMEM254	0	1.54803	0.929	0.3	0	0	TMEM254
RSRC1	0	1.53123	0.978	0.519	0	0	RSRC1
BAZ2B	0	1.51849	0.995	0.646	0	0	BAZ2B
PDHA2	0	1.51166	0.948	0.401	0	0	PDHA2
DYNLT1	0	1.5089	0.997	0.872	0	0	DYNLT1
ENSGALG00000015224	0	1.50637	0.99	0.67	0	0	ENSGALG00000015224
COQ2	0	1.50273	0.991	0.605	0	0	COQ2
ENSGALG00000010713	0	1.49305	0.942	0.333	0	0	ENSGALG00000010713
LDHA	0	1.48731	0.992	0.522	0	0	LDHA
ENSGALG00000005753	0	1.48172	0.976	0.515	0	0	ENSGALG00000005753
ERH	0	1.47519	0.924	0.232	0	0	ERH
COX3	0	1.47482	0.99	0.747	0	0	COX3
CDV3	0	1.46679	0.998	0.779	0	0	CDV3
UBXN10	0	1.46112	0.886	0.142	0	0	UBXN10
SPC25	0	1.45927	0.908	0.275	0	0	SPC25
MDH1	0	1.45909	0.997	0.833	0	0	MDH1
ENSGALG00000053574	0	1.45172	0.947	0.38	0	0	ENSGALG00000053574
COII	0	1.45002	0.981	0.75	0	0	COII
SNRPN	0	1.44601	0.991	0.523	0	0	SNRPN
ND1	0	1.44356	0.95	0.483	0	0	ND1
TBPL1	0	1.44064	0.998	0.671	0	0	TBPL1
SDHAF4	0	1.43959	0.976	0.479	0	0	SDHAF4
SYCE3	0	1.43693	0.985	0.459	0	0	SYCE3
LRRC6	0	1.43492	0.988	0.659	0	0	LRRC6
EHD3	0	1.43052	0.972	0.506	0	0	EHD3
CFAP100	0	1.42614	0.998	0.705	0	0	CFAP100
COX17	0	1.42184	0.996	0.546	0	0	COX17
ENSGALG00000049622	0	1.42157	0.992	0.68	0	0	ENSGALG00000049622
THOC3	0	1.42146	0.969	0.408	0	0	THOC3
STMN1	0	1.40775	1	0.988	0	0	STMN1
C22orf23	0	1.4069	0.967	0.393	0	0	C22orf23
ENSGALG00000049840	0	1.4016	0.837	0.299	0	0	ENSGALG00000049840
UBE2C	0	1.40101	0.998	0.835	0	0	UBE2C
INCENP	0	1.39897	0.933	0.487	0	0	INCENP
CCNB1	0	1.39747	0.971	0.584	0	0	CCNB1
IRAK1BP1	0	1.39732	0.987	0.581	0	0	IRAK1BP1
ENSGALG00000001244	0	1.38751	0.966	0.442	0	0	ENSGALG00000001244
TUSC3	0	1.38482	0.926	0.284	0	0	TUSC3
C8orf88	0	1.38011	0.999	0.887	0	0	C8orf88
ENSGALG00000013281	0	1.37738	0.848	0.269	0	0	ENSGALG00000013281
ODF2L	0	1.36974	0.998	0.692	0	0	ODF2L
ND5	0	1.35669	0.929	0.437	0	0	ND5
GMPS	0	1.3489	0.94	0.382	0	0	GMPS
H2AZ2	0	1.34535	0.999	0.706	0	0	H2AZ2
VCPIP1	0	1.345	0.914	0.276	0	0	VCPIP1
RSPH9	0	1.34021	0.997	0.604	0	0	RSPH9
ERI1	0	1.3328	0.975	0.509	0	0	ERI1
CBY1	0	1.32369	0.996	0.655	0	0	CBY1
CHD1Z	0	1.31961	0.993	0.658	0	0	CHD1Z
PABPC1	0	1.31743	1	0.857	0	0	PABPC1
MUM1L1	0	1.31366	0.98	0.502	0	0	MUM1L1
CFAP20	0	1.31036	0.929	0.279	0	0	CFAP20
CFAP57	0	1.30931	0.927	0.372	0	0	CFAP57
ADCY8	0	1.30819	0.927	0.321	0	0	ADCY8
ENSGALG00000044645	0	1.30751	1	0.809	0	0	ENSGALG00000044645
DRC1	0	1.30358	0.987	0.615	0	0	DRC1
SNRPB2	0	1.2981	0.94	0.35	0	0	SNRPB2
CNOT4	0	1.29791	0.896	0.272	0	0	CNOT4
GTF2A2	0	1.29387	0.974	0.451	0	0	GTF2A2
KIF6	0	1.28697	0.901	0.391	0	0	KIF6
CDKN3	0	1.28003	0.983	0.607	0	0	CDKN3
OSTC	0	1.27908	0.991	0.604	0	0	OSTC
ENSGALG00000044478	0	1.27684	0.771	0.131	0	0	ENSGALG00000044478
IQCD	0	1.27669	0.937	0.331	0	0	IQCD
ARID4B	0	1.2731	0.948	0.373	0	0	ARID4B
C7orf57	0	1.27301	0.988	0.684	0	0	C7orf57
RSPH1	0	1.26291	1	0.758	0	0	RSPH1
SEC13	0	1.25947	0.967	0.57	0	0	SEC13
RAB2A	0	1.25803	0.922	0.419	0	0	RAB2A
MAGOH	0	1.25645	0.884	0.259	0	0	MAGOH
PPARA	0	1.25438	0.888	0.213	0	0	PPARA
BTD	0	1.25279	0.972	0.55	0	0	BTD
TUT4	0	1.24939	0.879	0.229	0	0	TUT4
TMEM9B	0	1.24865	0.985	0.56	0	0	TMEM9B
MRPS2	0	1.23733	0.981	0.528	0	0	MRPS2
ENSGALG00000048461	0	1.23603	0.925	0.389	0	0	ENSGALG00000048461
FNTA	0	1.22893	0.97	0.595	0	0	FNTA
ATP6V0B	0	1.22145	0.96	0.382	0	0	ATP6V0B
ENTPD4	0	1.22051	0.852	0.244	0	0	ENTPD4
STOM	0	1.21712	0.882	0.301	0	0	STOM
IFT57	0	1.21637	0.827	0.239	0	0	IFT57
C1H11ORF70	0	1.21633	0.969	0.58	0	0	C1H11ORF70
SPATA7	0	1.21418	0.937	0.329	0	0	SPATA7
FAM81A	0	1.21412	0.946	0.439	0	0	FAM81A
CFAP161	0	1.21344	0.982	0.663	0	0	CFAP161
MYO18A	0	1.21294	0.889	0.29	0	0	MYO18A
BBS9	0	1.2111	0.79	0.212	0	0	BBS9
DYL1	0	1.20193	0.996	0.835	0	0	DYL1
MEAF6	0	1.19662	0.932	0.418	0	0	MEAF6
DIAPH2	0	1.19462	0.929	0.437	0	0	DIAPH2
DNAJA1	0	1.1916	0.987	0.681	0	0	DNAJA1
MNS1	0	1.1883	0.993	0.617	0	0	MNS1
ENSGALG00000048698	0	1.18617	0.997	0.696	0	0	ENSGALG00000048698
MUL1	0	1.17278	0.932	0.373	0	0	MUL1
CKB	0	1.16539	1	0.992	0	0	CKB
APIP	0	1.16125	0.962	0.497	0	0	APIP
CYTB	0	1.16067	0.955	0.56	0	0	CYTB
ARL6IP1	0	1.15683	0.974	0.509	0	0	ARL6IP1
CLNS1A	0	1.15172	0.91	0.363	0	0	CLNS1A
ENY2	0	1.14838	0.995	0.499	0	0	ENY2
ENSGALG00000051258	0	1.14335	0.919	0.313	0	0	ENSGALG00000051258
PKD2L2	0	1.14261	0.929	0.334	0	0	PKD2L2
NUB1	0	1.14018	0.995	0.778	0	0	NUB1
RBBP6	0	1.13645	0.967	0.507	0	0	RBBP6
ATP6V0E1	0	1.13629	0.942	0.468	0	0	ATP6V0E1
BRD7	0	1.13077	0.99	0.636	0	0	BRD7
MRGBP	0	1.13037	0.981	0.628	0	0	MRGBP
RIBC2	0	1.12534	0.986	0.596	0	0	RIBC2
ATP6V1D	0	1.12194	0.997	0.868	0	0	ATP6V1D
NELFCD	0	1.11508	0.96	0.548	0	0	NELFCD
TOMM20	0	1.11414	0.973	0.466	0	0	TOMM20
RANBP1	0	1.11359	0.975	0.618	0	0	RANBP1
EIF4G2	0	1.11101	0.942	0.489	0	0	EIF4G2
CCDC181	0	1.10964	0.987	0.684	0	0	CCDC181
FDX1	0	1.10331	0.981	0.478	0	0	FDX1
CEP44	0	1.09947	0.984	0.528	0	0	CEP44
MPHOSPH8	0	1.09937	0.804	0.234	0	0	MPHOSPH8
TA3	0	1.09447	0.785	0.157	0	0	TA3
COX7A2L	0	1.09433	0.991	0.689	0	0	COX7A2L
ENSGALG00000051564	0	1.09303	0.953	0.524	0	0	ENSGALG00000051564
KIFAP3	0	1.09247	0.962	0.528	0	0	KIFAP3
DNAJC2	0	1.0876	0.971	0.521	0	0	DNAJC2
BBS4	0	1.08571	0.928	0.411	0	0	BBS4
EFTUD2	0	1.08538	0.855	0.231	0	0	EFTUD2
ENSGALG00000044224	0	1.08296	0.996	0.704	0	0	ENSGALG00000044224
ANKRD17	0	1.08117	0.981	0.67	0	0	ANKRD17
NIFK	0	1.08049	0.91	0.349	0	0	NIFK
CAPRIN1	0	1.07828	0.978	0.67	0	0	CAPRIN1
KIF16B	0	1.07691	0.928	0.457	0	0	KIF16B
RBM34	0	1.07669	0.997	0.717	0	0	RBM34
ARMC3	0	1.07521	0.916	0.4	0	0	ARMC3
TRIT1	0	1.07276	0.902	0.355	0	0	TRIT1
CFAP97	0	1.07089	0.816	0.199	0	0	CFAP97
PTTG2	0	1.0686	0.998	0.782	0	0	PTTG2
SNRPGP15	0	1.06762	0.801	0.131	0	0	SNRPGP15
CCNH	0	1.06578	0.984	0.575	0	0	CCNH
SRSF4	0	1.06428	0.926	0.522	0	0	SRSF4
ENSGALG00000046830	0	1.06311	0.98	0.629	0	0	ENSGALG00000046830
MEIG1	0	1.06227	0.867	0.415	0	0	MEIG1
PDCD2L	0	1.05957	0.924	0.35	0	0	PDCD2L
CEP19	0	1.05859	0.946	0.477	0	0	CEP19
PDIA3	0	1.05856	0.951	0.422	0	0	PDIA3
SUGT1	0	1.05669	0.91	0.394	0	0	SUGT1
CFAP99	0	1.05379	0.995	0.736	0	0	CFAP99
SNAPIN	0	1.05255	0.893	0.321	0	0	SNAPIN
YIPF1	0	1.05001	0.982	0.592	0	0	YIPF1
SPEF2	0	1.04854	0.791	0.201	0	0	SPEF2
MT-ND2	0	1.04849	0.843	0.354	0	0	MT-ND2
RYK	0	1.04831	0.906	0.393	0	0	RYK
ND4	0	1.04611	0.897	0.409	0	0	ND4
RAN	0	1.04498	0.999	0.932	0	0	RAN
KPNA6	0	1.03952	0.986	0.68	0	0	KPNA6
ENSGALG00000015652	0	1.03297	0.973	0.633	0	0	ENSGALG00000015652
FSIP1	0	1.0313	0.957	0.55	0	0	FSIP1
TCEA2	0	1.03128	0.997	0.778	0	0	TCEA2
TCTE3	0	1.01128	0.985	0.663	0	0	TCTE3
RTFDC1	0	1.01077	0.971	0.541	0	0	RTFDC1
LRRC74B	0	1.01074	0.924	0.421	0	0	LRRC74B
DCUN1D5	0	1.00879	0.942	0.59	0	0	DCUN1D5
ND3	0	1.00835	0.818	0.331	0	0	ND3
POLR2F	0	1.00636	0.899	0.317	0	0	POLR2F
KATNB1	0	1.00312	0.955	0.458	0	0	KATNB1
HDAC2	0	0.9988	0.839	0.257	0	0	HDAC2
UBN2	0	0.99631	0.926	0.48	0	0	UBN2
CETN2	0	0.993751	0.815	0.279	0	0	CETN2
PDS5B	0	0.991891	0.897	0.419	0	0	PDS5B
DDX5	0	0.991784	0.896	0.38	0	0	DDX5
YTHDC1	0	0.989186	0.924	0.445	0	0	YTHDC1
MRPL38	0	0.988906	0.793	0.187	0	0	MRPL38
COPS4	0	0.985983	0.905	0.377	0	0	COPS4
CCT7	0	0.9858	0.974	0.569	0	0	CCT7
BRE	0	0.985397	0.941	0.544	0	0	BRE
CDC37L1	0	0.98395	0.941	0.515	0	0	CDC37L1
PARP16	0	0.983907	0.97	0.689	0	0	PARP16
CCP110	0	0.983647	0.927	0.484	0	0	CCP110
LBR	0	0.981105	0.993	0.746	0	0	LBR
SURF6	0	0.980689	0.783	0.26	0	0	SURF6
RPGR	0	0.98038	0.808	0.302	0	0	RPGR
ENSGALG00000009792	0	0.976638	0.741	0.15	0	0	ENSGALG00000009792
DLGAP5	0	0.976577	0.957	0.566	0	0	DLGAP5
PRKN	0	0.972438	0.898	0.577	0	0	PRKN
NUCB2	0	0.971358	0.981	0.716	0	0	NUCB2
CMTM3	0	0.970825	0.984	0.647	0	0	CMTM3
CDKN1B	0	0.97016	0.957	0.602	0	0	CDKN1B
AHSA2	0	0.96957	0.993	0.683	0	0	AHSA2
GCNT2	0	0.969142	0.854	0.353	0	0	GCNT2
MIA3	0	0.966692	0.925	0.507	0	0	MIA3
ARL6	0	0.966055	0.824	0.283	0	0	ARL6
DNAJC17	0	0.96427	0.929	0.491	0	0	DNAJC17
LLPH	0	0.964052	0.997	0.604	0	0	LLPH
CASC1	0	0.96369	0.828	0.288	0	0	CASC1
GNAI3	0	0.957438	0.785	0.193	0	0	GNAI3
NLGN1	0	0.954666	0.609	0.217	0	0	NLGN1
ARMC4	0	0.953932	0.982	0.712	0	0	ARMC4
CCNA1	0	0.949793	0.997	0.88	0	0	CCNA1
IQCA1	0	0.949529	0.995	0.784	0	0	IQCA1
INTS11	0	0.949403	0.972	0.575	0	0	INTS11
BCAP31	0	0.945332	0.92	0.395	0	0	BCAP31
RACGAP1	0	0.943938	0.899	0.473	0	0	RACGAP1
LRPPRC	0	0.943558	0.84	0.334	0	0	LRPPRC
C9orf85	0	0.94146	0.996	0.917	0	0	C9orf85
DRC3	0	0.941222	0.981	0.713	0	0	DRC3
ENSGALG00000006048	0	0.941066	0.947	0.52	0	0	ENSGALG00000006048
STX12	0	0.939575	0.852	0.29	0	0	STX12
RPGRIP1L	0	0.93863	0.879	0.362	0	0	RPGRIP1L
ARG2	0	0.937626	0.978	0.601	0	0	ARG2
ENSGALG00000021855	0	0.937419	0.915	0.459	0	0	ENSGALG00000021855
ENSGALG00000010335	0	0.937276	0.935	0.502	0	0	ENSGALG00000010335
ENSGALG00000046507	0	0.935916	0.98	0.705	0	0	ENSGALG00000046507
RRP7A	0	0.934975	0.964	0.634	0	0	RRP7A
ENSGALG00000052391	0	0.9335	0.975	0.538	0	0	ENSGALG00000052391
LRRC61	0	0.932172	0.939	0.465	0	0	LRRC61
MDH1B	0	0.928939	0.952	0.59	0	0	MDH1B
PPP1R2	0	0.927679	0.887	0.441	0	0	PPP1R2
CCNI	0	0.927642	0.944	0.643	0	0	CCNI
DNAAF1	0	0.927112	0.995	0.707	0	0	DNAAF1
WDR75	0	0.925956	0.804	0.236	0	0	WDR75
PHF21A	0	0.925056	0.877	0.349	0	0	PHF21A
ST3GAL6	0	0.922701	0.913	0.39	0	0	ST3GAL6
ENO1	0	0.921555	0.997	0.945	0	0	ENO1
TMEM53	0	0.920033	0.807	0.222	0	0	TMEM53
UBN1	0	0.919659	0.908	0.407	0	0	UBN1
THOC5	0	0.918862	0.831	0.262	0	0	THOC5
MRPS5	0	0.918389	0.981	0.712	0	0	MRPS5
TAFA1	0	0.917115	0.825	0.371	0	0	TAFA1
ENSGALG00000009622	0	0.915858	0.996	0.786	0	0	ENSGALG00000009622
KDELR2	0	0.911589	0.985	0.571	0	0	KDELR2
ENSGALG00000016815	0	0.90566	0.973	0.611	0	0	ENSGALG00000016815
UBE2Q1	0	0.901324	0.999	0.979	0	0	UBE2Q1
ENSGALG00000039648	0	0.900419	0.716	0.086	0	0	ENSGALG00000039648
DNAAF6	0	0.899017	0.994	0.908	0	0	DNAAF6
NTMT1	0	0.897863	0.969	0.567	0	0	NTMT1
ZFC3H1	0	0.893431	0.881	0.425	0	0	ZFC3H1
ENSGALG00000014188	0	0.892585	0.954	0.513	0	0	ENSGALG00000014188
KMT2E	0	0.892531	0.919	0.501	0	0	KMT2E
SAP30	0	0.892454	0.911	0.416	0	0	SAP30
FXN	0	0.890654	0.893	0.42	0	0	FXN
TCTN1	0	0.890438	0.845	0.296	0	0	TCTN1
ACTR10	0	0.88915	0.811	0.251	0	0	ACTR10
SSR2	0	0.887451	0.925	0.479	0	0	SSR2
SELENOS	0	0.886422	0.812	0.263	0	0	SELENOS
DNAL1	0	0.884447	0.92	0.474	0	0	DNAL1
ENSGALG00000046258	0	0.883628	0.993	0.667	0	0	ENSGALG00000046258
NEMF	0	0.883301	0.908	0.492	0	0	NEMF
BUD13	0	0.8832	0.822	0.28	0	0	BUD13
COA5	0	0.880969	0.954	0.625	0	0	COA5
DPY30	0	0.880394	0.911	0.41	0	0	DPY30
CEP55	0	0.880008	0.919	0.49	0	0	CEP55
PIGF	0	0.879152	0.792	0.204	0	0	PIGF
LPIN2	0	0.876967	0.984	0.722	0	0	LPIN2
GOLGA4	0	0.874343	0.758	0.278	0	0	GOLGA4
SRSF7	0	0.873497	0.803	0.252	0	0	SRSF7
ENSGALG00000001031	0	0.87234	0.814	0.362	0	0	ENSGALG00000001031
DALRD3	0	0.872014	0.902	0.42	0	0	DALRD3
ENSGALG00000004400	0	0.870876	0.928	0.539	0	0	ENSGALG00000004400
ENO4	0	0.868779	0.951	0.621	0	0	ENO4
CDC20	0	0.868104	0.983	0.74	0	0	CDC20
AK7	0	0.867916	0.779	0.263	0	0	AK7
ENSGALG00000011267	0	0.865469	0.961	0.593	0	0	ENSGALG00000011267
APOO	0	0.865384	0.982	0.583	0	0	APOO
HSPA4L	0	0.86512	0.906	0.515	0	0	HSPA4L
MAST4	0	0.862196	0.923	0.584	0	0	MAST4
RIOK1	0	0.861548	0.869	0.396	0	0	RIOK1
NUP50	0	0.860316	0.991	0.829	0	0	NUP50
NEXN	0	0.860169	0.774	0.26	0	0	NEXN
TOLLIP	0	0.859161	0.949	0.606	0	0	TOLLIP
LYRM4	0	0.858753	0.947	0.517	0	0	LYRM4
CNTRL	0	0.857888	0.773	0.296	0	0	CNTRL
ENSGALG00000007841	0	0.857212	0.853	0.409	0	0	ENSGALG00000007841
CCDC174	0	0.856573	0.931	0.506	0	0	CCDC174
SNRPD3	0	0.85583	0.996	0.716	0	0	SNRPD3
KAT7	0	0.854843	0.776	0.253	0	0	KAT7
POLR2H	0	0.853056	0.748	0.193	0	0	POLR2H
SPATA16	0	0.85248	0.94	0.519	0	0	SPATA16
ENSGALG00000042589	0	0.850857	0.959	0.597	0	0	ENSGALG00000042589
PSMC2	0	0.850659	0.947	0.638	0	0	PSMC2
EXOSC3	0	0.849191	0.682	0.079	0	0	EXOSC3
C18H17ORF67	0	0.844761	0.908	0.48	0	0	C18H17ORF67
ZFAND1	0	0.844322	0.85	0.407	0	0	ZFAND1
LRRC4C	0	0.84117	0.701	0.404	0	0	LRRC4C
ENSGALG00000046649	0	0.839028	0.734	0.162	0	0	ENSGALG00000046649
TMF1	0	0.838007	0.907	0.475	0	0	TMF1
ENSGALG00000030908	0	0.836636	0.689	0.213	0	0	ENSGALG00000030908
SNX3	0	0.835703	0.989	0.843	0	0	SNX3
MOB1B	0	0.834418	0.956	0.587	0	0	MOB1B
EIF6	0	0.833079	0.972	0.618	0	0	EIF6
REEP5	0	0.832201	0.955	0.62	0	0	REEP5
KAT14	0	0.830275	0.79	0.271	0	0	KAT14
ARFGAP2	0	0.829165	0.873	0.408	0	0	ARFGAP2
ANLN	0	0.828708	0.849	0.393	0	0	ANLN
IFT140	0	0.828608	0.737	0.232	0	0	IFT140
GRAMD1C	0	0.828509	0.861	0.369	0	0	GRAMD1C
SMIM7	0	0.826456	0.814	0.32	0	0	SMIM7
MED20	0	0.825323	0.74	0.16	0	0	MED20
NME6	0	0.82481	0.902	0.448	0	0	NME6
DBNDD1	0	0.8222	0.971	0.666	0	0	DBNDD1
FAM96A	0	0.820116	0.935	0.651	0	0	FAM96A
EFHC1	0	0.819025	0.988	0.801	0	0	EFHC1
DPCD	0	0.818264	0.994	0.698	0	0	DPCD
FBXW7	0	0.817276	0.835	0.329	0	0	FBXW7
SVIP	0	0.816507	0.964	0.657	0	0	SVIP
CFAP44	0	0.815591	0.938	0.585	0	0	CFAP44
DHX36	0	0.815268	0.991	0.773	0	0	DHX36
ENSGALG00000012259	0	0.815239	0.848	0.415	0	0	ENSGALG00000012259
CHCHD4	0	0.812647	0.911	0.492	0	0	CHCHD4
NSMCE1	0	0.810993	0.856	0.375	0	0	NSMCE1
UPB1	0	0.810202	0.883	0.436	0	0	UPB1
DSN1	0	0.810159	0.988	0.718	0	0	DSN1
SIRT3	0	0.809538	0.722	0.178	0	0	SIRT3
SIMC1	0	0.80893	0.952	0.56	0	0	SIMC1
ENSGALG00000004365	0	0.808761	0.71	0.141	0	0	ENSGALG00000004365
TSPAN19	0	0.808683	0.893	0.494	0	0	TSPAN19
ZRANB2	0	0.80616	0.88	0.48	0	0	ZRANB2
PMPCB	0	0.803243	0.905	0.513	0	0	PMPCB
SSRP1	0	0.803182	0.863	0.382	0	0	SSRP1
CNPY3	0	0.801734	0.989	0.738	0	0	CNPY3
CCDC170	0	0.801577	0.854	0.397	0	0	CCDC170
ENSGALG00000053875	0	0.798951	0.793	0.308	0	0	ENSGALG00000053875
NDUFS1	0	0.798883	0.849	0.397	0	0	NDUFS1
SVIL	0	0.798015	0.824	0.348	0	0	SVIL
NEK10	0	0.797854	0.567	0.097	0	0	NEK10
ENSGALG00000010854	0	0.797771	0.723	0.411	0	0	ENSGALG00000010854
ENSGALG00000054650	0	0.796674	0.921	0.599	0	0	ENSGALG00000054650
ENSGALG00000010034	0	0.795414	0.796	0.276	0	0	ENSGALG00000010034
DHRS7B	0	0.794682	0.728	0.2	0	0	DHRS7B
ATP6V1C1	0	0.7933	0.889	0.464	0	0	ATP6V1C1
ENSGALG00000009504	0	0.792909	0.706	0.204	0	0	ENSGALG00000009504
CCT6A	0	0.790813	0.881	0.423	0	0	CCT6A
PRPF3	0	0.790648	0.835	0.359	0	0	PRPF3
PANK4	0	0.78992	0.804	0.306	0	0	PANK4
TPI1	0	0.788939	0.998	0.894	0	0	TPI1
ANAPC16	0	0.788499	0.779	0.256	0	0	ANAPC16
ENSGALG00000047768	0	0.787656	0.992	0.567	0	0	ENSGALG00000047768
ATG12	0	0.787647	0.868	0.393	0	0	ATG12
NDC1	0	0.787283	0.923	0.505	0	0	NDC1
TRIM37	0	0.787004	0.873	0.491	0	0	TRIM37
ENSGALG00000003464	0	0.78638	1	0.858	0	0	ENSGALG00000003464
CFAP58	0	0.785878	0.994	0.826	0	0	CFAP58
THYN1	0	0.785798	0.927	0.523	0	0	THYN1
ENSGALG00000037737	0	0.78528	0.582	0.062	0	0	ENSGALG00000037737
ENSGALG00000034939	0	0.783422	0.93	0.531	0	0	ENSGALG00000034939
ENSGALG00000045792	0	0.781375	0.895	0.47	0	0	ENSGALG00000045792
SSBP2	0	0.780665	0.856	0.453	0	0	SSBP2
DYDC2	0	0.779419	1	0.846	0	0	DYDC2
LRGUK	0	0.779271	0.666	0.172	0	0	LRGUK
CLIP1	0	0.779007	0.902	0.537	0	0	CLIP1
FBXO48	0	0.778967	0.788	0.3	0	0	FBXO48
KLHDC2	0	0.778132	0.723	0.167	0	0	KLHDC2
ALG11	0	0.77757	0.846	0.361	0	0	ALG11
ZDHHC13	0	0.777529	0.901	0.48	0	0	ZDHHC13
ENSGALG00000015805	0	0.77693	0.997	0.838	0	0	ENSGALG00000015805
USP1	0	0.775915	0.696	0.168	0	0	USP1
ENSGALG00000036896	0	0.773364	0.774	0.33	0	0	ENSGALG00000036896
MESDC2	0	0.771564	0.858	0.461	0	0	MESDC2
ENSGALG00000007833	0	0.771396	0.99	0.79	0	0	ENSGALG00000007833
TTLL7	0	0.771381	0.899	0.502	0	0	TTLL7
U2AF1	0	0.769354	0.856	0.371	0	0	U2AF1
MEMO1	0	0.769091	0.84	0.343	0	0	MEMO1
GABBR2	0	0.766534	0.702	0.385	0	0	GABBR2
TDP1	0	0.765344	0.927	0.52	0	0	TDP1
EFCAB5	0	0.765287	0.811	0.348	0	0	EFCAB5
ENSGALG00000053565	0	0.763954	0.904	0.508	0	0	ENSGALG00000053565
PNISR	0	0.763257	0.802	0.332	0	0	PNISR
CENPS	0	0.761095	0.632	0.145	0	0	CENPS
MRPS35	0	0.758157	0.731	0.204	0	0	MRPS35
APLP2	0	0.757567	0.766	0.317	0	0	APLP2
ENSGALG00000013809	0	0.756424	0.979	0.714	0	0	ENSGALG00000013809
RSPH3	0	0.754756	0.996	0.889	0	0	RSPH3
SDE2	0	0.753608	0.989	0.765	0	0	SDE2
ENSGALG00000002089	0	0.753506	0.938	0.577	0	0	ENSGALG00000002089
ICA1	0	0.75227	0.971	0.617	0	0	ICA1
EFHC2	0	0.749911	0.991	0.623	0	0	EFHC2
BORCS5	0	0.749459	0.888	0.464	0	0	BORCS5
ENSGALG00000053383	0	0.749025	0.822	0.377	0	0	ENSGALG00000053383
CTPS2	0	0.748582	0.819	0.335	0	0	CTPS2
CETN1	0	0.743481	0.843	0.459	0	0	CETN1
ENSGALG00000054444	0	0.742212	0.865	0.446	0	0	ENSGALG00000054444
RBM43	0	0.741998	0.854	0.438	0	0	RBM43
CFAP36	0	0.735495	0.989	0.801	0	0	CFAP36
DSTN	0	0.735266	0.748	0.224	0	0	DSTN
MORC2	0	0.733865	0.933	0.599	0	0	MORC2
ENSGALG00000015576	0	0.732364	0.759	0.284	0	0	ENSGALG00000015576
DDX17	0	0.732007	0.894	0.47	0	0	DDX17
PPIP5K2	0	0.731037	0.951	0.666	0	0	PPIP5K2
TIMM21	0	0.729205	0.716	0.291	0	0	TIMM21
HACD3	0	0.729177	0.846	0.387	0	0	HACD3
CADM2	0	0.727872	0.612	0.318	0	0	CADM2
KIF23	0	0.727351	0.723	0.237	0	0	KIF23
MOB3A	0	0.726926	0.694	0.149	0	0	MOB3A
ACOT7	0	0.724043	0.987	0.762	0	0	ACOT7
ENSGALG00000016268	0	0.722843	0.924	0.654	0	0	ENSGALG00000016268
SENP2	0	0.721944	0.924	0.591	0	0	SENP2
TTC26	0	0.721432	0.843	0.415	0	0	TTC26
ERP44	0	0.718863	0.839	0.367	0	0	ERP44
ZNRF2	0	0.718409	0.79	0.318	0	0	ZNRF2
STIM2	0	0.717667	0.823	0.351	0	0	STIM2
COPS3	0	0.716858	0.994	0.884	0	0	COPS3
RPN2	0	0.715618	0.762	0.266	0	0	RPN2
ENSGALG00000001963	0	0.715451	0.929	0.52	0	0	ENSGALG00000001963
XRCC2	0	0.715071	0.918	0.509	0	0	XRCC2
SMIM19	0	0.714436	0.822	0.384	0	0	SMIM19
ENSGALG00000033570	0	0.714337	0.895	0.506	0	0	ENSGALG00000033570
DAPL1	0	0.714244	0.85	0.414	0	0	DAPL1
ENSGALG00000013268	0	0.713152	0.742	0.325	0	0	ENSGALG00000013268
CC2D1B	0	0.712801	0.948	0.615	0	0	CC2D1B
AGTPBP1	0	0.712734	0.753	0.294	0	0	AGTPBP1
ACAD9	0	0.710975	0.945	0.601	0	0	ACAD9
TRPC4AP	0	0.710232	0.935	0.592	0	0	TRPC4AP
PTPN2	0	0.709538	0.939	0.617	0	0	PTPN2
MED8	0	0.708558	0.708	0.188	0	0	MED8
ENSGALG00000012194	0	0.708052	0.919	0.582	0	0	ENSGALG00000012194
SEC11C	0	0.707586	0.832	0.364	0	0	SEC11C
PTGR2	0	0.705248	0.846	0.437	0	0	PTGR2
SDHA	0	0.705163	0.836	0.405	0	0	SDHA
ENSGALG00000054599	0	0.704486	0.76	0.265	0	0	ENSGALG00000054599
MRPS18C	0	0.704409	0.89	0.411	0	0	MRPS18C
LCORL	0	0.703421	0.859	0.463	0	0	LCORL
EXOC3	0	0.70223	0.647	0.134	0	0	EXOC3
PFDN5	0	0.70202	0.84	0.377	0	0	PFDN5
CMPK1	0	0.701903	0.984	0.795	0	0	CMPK1
CWC27	0	0.700729	0.779	0.313	0	0	CWC27
PIGL	0	0.698927	0.798	0.333	0	0	PIGL
PCBP2	0	0.698212	0.729	0.22	0	0	PCBP2
TCEB3	0	0.697793	0.745	0.231	0	0	TCEB3
NATD1	0	0.696741	0.716	0.216	0	0	NATD1
HSBP1	0	0.696258	0.825	0.479	0	0	HSBP1
RNF152	0	0.696231	0.796	0.337	0	0	RNF152
XPA	0	0.695915	0.998	0.956	0	0	XPA
TEKT1	0	0.694401	0.994	0.85	0	0	TEKT1
DAAM2	0	0.694193	0.75	0.358	0	0	DAAM2
TRIM54	0	0.693079	0.812	0.332	0	0	TRIM54
DYNC2H1	0	0.69263	0.631	0.161	0	0	DYNC2H1
ING1	0	0.691964	0.796	0.34	0	0	ING1
DNM1L	0	0.69144	0.929	0.604	0	0	DNM1L
ENSGALG00000034725	0	0.6913	0.968	0.721	0	0	ENSGALG00000034725
ENSGALG00000028207	0	0.689487	0.766	0.302	0	0	ENSGALG00000028207
DHX38	0	0.689275	0.669	0.162	0	0	DHX38
TFAP2A	0	0.68918	0.903	0.54	0	0	TFAP2A
PEBP1	0	0.688429	0.808	0.327	0	0	PEBP1
PLEKHM3	0	0.688252	0.822	0.404	0	0	PLEKHM3
ENSGALG00000012317	0	0.68517	0.751	0.305	0	0	ENSGALG00000012317
PAK1IP1	0	0.684921	0.977	0.74	0	0	PAK1IP1
ARHGAP10	0	0.684364	0.831	0.402	0	0	ARHGAP10
RSRC2	0	0.682145	0.969	0.74	0	0	RSRC2
PSPH	0	0.681984	0.957	0.601	0	0	PSPH
ENSGALG00000032644	0	0.681441	0.705	0.241	0	0	ENSGALG00000032644
NUDC	0	0.680795	0.707	0.265	0	0	NUDC
GGNBP2	0	0.680109	0.999	0.905	0	0	GGNBP2
CRNKL1	0	0.679891	0.879	0.488	0	0	CRNKL1
ENSGALG00000011356	0	0.67963	0.839	0.456	0	0	ENSGALG00000011356
HAUS1	0	0.677609	0.829	0.407	0	0	HAUS1
SUMO3	0	0.677289	0.994	0.937	0	0	SUMO3
WDR60	0	0.676714	0.647	0.146	0	0	WDR60
BBS7	0	0.675663	0.908	0.566	0	0	BBS7
RNF149	0	0.675483	0.819	0.367	0	0	RNF149
ENSGALG00000045093	0	0.673193	0.99	0.772	0	0	ENSGALG00000045093
SUV39H2	0	0.672974	0.979	0.721	0	0	SUV39H2
FEM1C	0	0.672865	0.859	0.481	0	0	FEM1C
SHISA9	0	0.67254	0.825	0.422	0	0	SHISA9
EXOC7	0	0.672189	0.953	0.695	0	0	EXOC7
MRAS	0	0.671731	0.911	0.529	0	0	MRAS
BBX	0	0.671239	0.838	0.462	0	0	BBX
ENSGALG00000001288	0	0.670923	0.737	0.268	0	0	ENSGALG00000001288
ENSGALG00000010189	0	0.670799	0.645	0.172	0	0	ENSGALG00000010189
ENSGALG00000011177	0	0.670204	0.793	0.379	0	0	ENSGALG00000011177
TPRG1L	0	0.669619	0.966	0.747	0	0	TPRG1L
RAB1B	0	0.668952	0.797	0.402	0	0	RAB1B
ENSGALG00000035365	0	0.668527	0.997	0.839	0	0	ENSGALG00000035365
ENSGALG00000040923	0	0.668333	0.99	0.758	0	0	ENSGALG00000040923
ENSGALG00000052252	0	0.666136	0.776	0.326	0	0	ENSGALG00000052252
SNIP1	0	0.665713	0.878	0.469	0	0	SNIP1
SPAG17	0	0.665084	0.958	0.69	0	0	SPAG17
EIF3I	0	0.665052	0.909	0.531	0	0	EIF3I
G2E3	0	0.664503	0.717	0.234	0	0	G2E3
RIC3	0	0.663899	0.994	0.825	0	0	RIC3
TMEM208	0	0.663873	0.836	0.396	0	0	TMEM208
VPS25	0	0.663469	0.97	0.734	0	0	VPS25
ZRSR2	0	0.663209	0.722	0.273	0	0	ZRSR2
HACD2	0	0.662202	0.916	0.55	0	0	HACD2
GPC5	0	0.662192	0.935	0.673	0	0	GPC5
SENP1	0	0.662046	0.933	0.605	0	0	SENP1
ENSGALG00000037464	0	0.660051	0.758	0.346	0	0	ENSGALG00000037464
SNRPD1	0	0.658553	0.949	0.539	0	0	SNRPD1
GPI	0	0.658117	0.822	0.42	0	0	GPI
EXOSC8	0	0.657486	0.803	0.357	0	0	EXOSC8
N-RAS	0	0.657041	0.764	0.284	0	0	N-RAS
KCTD19	0	0.655688	0.827	0.431	0	0	KCTD19
SARAF	0	0.655092	0.991	0.874	0	0	SARAF
ENSGALG00000052354	0	0.654759	0.726	0.3	0	0	ENSGALG00000052354
ENSGALG00000004509	0	0.654675	1	0.971	0	0	ENSGALG00000004509
CFAP69	0	0.65399	0.611	0.147	0	0	CFAP69
ENSGALG00000038416	0	0.653516	0.773	0.352	0	0	ENSGALG00000038416
DCLK1	0	0.653304	0.741	0.326	0	0	DCLK1
UBE2I	0	0.652982	0.78	0.368	0	0	UBE2I
TMEM241	0	0.651884	0.758	0.321	0	0	TMEM241
C1H21ORF59	0	0.650069	0.996	0.891	0	0	C1H21ORF59
ZNF292	0	0.6496	0.865	0.469	0	0	ZNF292
RPAP3	0	0.649557	0.814	0.379	0	0	RPAP3
DEPDC1	0	0.649364	0.809	0.404	0	0	DEPDC1
SKAP2	0	0.648316	0.675	0.301	0	0	SKAP2
PSMD13	0	0.647998	0.788	0.337	0	0	PSMD13
COMMD10	0	0.647906	0.788	0.346	0	0	COMMD10
AHSA1	0	0.64725	0.996	0.961	0	0	AHSA1
ANKS1B	0	0.64724	0.723	0.354	0	0	ANKS1B
YIPF3	0	0.647163	0.933	0.597	0	0	YIPF3
IFT46	0	0.645568	0.95	0.686	0	0	IFT46
NIT2	0	0.645349	0.966	0.693	0	0	NIT2
SPSB3	0	0.645289	0.688	0.206	0	0	SPSB3
CDA	0	0.644885	0.808	0.375	0	0	CDA
CENPQ	0	0.644802	0.994	0.882	0	0	CENPQ
NUTF2	0	0.644639	0.974	0.735	0	0	NUTF2
SDK1	0	0.644467	0.576	0.2	0	0	SDK1
MARK3	0	0.643939	0.715	0.239	0	0	MARK3
PGAM1	0	0.64367	0.663	0.167	0	0	PGAM1
RUVBL2	0	0.643427	0.893	0.509	0	0	RUVBL2
DNAL4	0	0.642903	0.748	0.308	0	0	DNAL4
METTL2B	0	0.641645	0.806	0.354	0	0	METTL2B
FXR1	0	0.641339	0.766	0.322	0	0	FXR1
DNAJC8	0	0.640959	0.659	0.205	0	0	DNAJC8
TXN2	0	0.64073	0.725	0.244	0	0	TXN2
C17H9orf16	0	0.639182	0.772	0.327	0	0	C17H9orf16
NRN1L	0	0.638843	0.722	0.277	0	0	NRN1L
ABCF2	0	0.638744	0.958	0.701	0	0	ABCF2
ACP2	0	0.6384	0.767	0.305	0	0	ACP2
ENSGALG00000049176	0	0.638239	0.688	0.239	0	0	ENSGALG00000049176
ENSGALG00000030853	0	0.637921	0.806	0.401	0	0	ENSGALG00000030853
DAD1	0	0.637884	0.863	0.447	0	0	DAD1
ATRX	0	0.637371	0.771	0.411	0	0	ATRX
CHERP	0	0.637057	0.74	0.289	0	0	CHERP
FNDC3A	0	0.636735	0.997	0.931	0	0	FNDC3A
ERLIN2	0	0.63656	0.938	0.629	0	0	ERLIN2
ENSGALG00000045817	0	0.636452	0.88	0.512	0	0	ENSGALG00000045817
PPIL2	0	0.635932	0.765	0.326	0	0	PPIL2
ENSGALG00000036582	0	0.635654	0.796	0.325	0	0	ENSGALG00000036582
CABIN1	0	0.635275	0.965	0.766	0	0	CABIN1
CWC22	0	0.634683	0.73	0.265	0	0	CWC22
ENSGALG00000049347	0	0.634517	0.598	0.124	0	0	ENSGALG00000049347
TXNDC15	0	0.634393	0.661	0.215	0	0	TXNDC15
SMC6	0	0.63415	0.636	0.214	0	0	SMC6
SLU7	0	0.632649	0.649	0.183	0	0	SLU7
ARPC5L	0	0.632553	0.711	0.254	0	0	ARPC5L
SDF2	0	0.631508	0.971	0.783	0	0	SDF2
CACNA2D3	0	0.631124	0.878	0.661	0	0	CACNA2D3
PDCD5	0	0.630097	0.974	0.772	0	0	PDCD5
GSTO2	0	0.629177	0.994	0.924	0	0	GSTO2
UQCRHL	0	0.628912	0.978	0.65	0	0	UQCRHL
ENSGALG00000006241	0	0.628719	0.818	0.493	0	0	ENSGALG00000006241
ARL3	0	0.628656	0.998	0.796	0	0	ARL3
RBM39	0	0.628643	0.651	0.184	0	0	RBM39
ENSGALG00000049851	0	0.628229	0.772	0.333	0	0	ENSGALG00000049851
PTPRN2	0	0.628149	0.706	0.289	0	0	PTPRN2
FZD3	0	0.627527	0.844	0.419	0	0	FZD3
CFAP65	0	0.627237	0.835	0.44	0	0	CFAP65
MARCHF6	0	0.626951	0.798	0.405	0	0	MARCHF6
CUL3	0	0.626801	0.986	0.827	0	0	CUL3
ENSGALG00000034366	0	0.626771	0.994	0.608	0	0	ENSGALG00000034366
HIRA	0	0.625711	0.664	0.193	0	0	HIRA
TPMT	0	0.625607	0.75	0.312	0	0	TPMT
UBL3	0	0.624238	0.761	0.334	0	0	UBL3
ENSGALG00000052374	0	0.624112	0.715	0.252	0	0	ENSGALG00000052374
TPX2	0	0.623569	0.843	0.469	0	0	TPX2
SH3KBP1	0	0.622827	0.741	0.331	0	0	SH3KBP1
ING2	0	0.622453	0.636	0.155	0	0	ING2
ENSGALG00000035049	0	0.622419	0.996	0.897	0	0	ENSGALG00000035049
CNOT8	0	0.620714	0.969	0.78	0	0	CNOT8
NMT1	0	0.619971	0.713	0.267	0	0	NMT1
HEXB	0	0.619853	0.747	0.308	0	0	HEXB
PRPF40A	0	0.618103	0.977	0.773	0	0	PRPF40A
THOC1	0	0.617994	0.937	0.594	0	0	THOC1
ENSGALG00000013943	0	0.617706	0.764	0.338	0	0	ENSGALG00000013943
CPSF3	0	0.616092	0.827	0.433	0	0	CPSF3
RSPH14	0	0.616044	0.993	0.809	0	0	RSPH14
PPP4R4	0	0.614499	0.578	0.161	0	0	PPP4R4
GEMIN2	0	0.614457	0.771	0.325	0	0	GEMIN2
TMEM209	0	0.614041	0.668	0.25	0	0	TMEM209
WDR81	0	0.613904	0.764	0.34	0	0	WDR81
SIK2	0	0.613452	0.895	0.582	0	0	SIK2
TMEM39B	0	0.612842	0.6	0.088	0	0	TMEM39B
NSMCE2	0	0.612554	0.902	0.588	0	0	NSMCE2
N4BP1	0	0.611999	0.895	0.504	0	0	N4BP1
USP16	0	0.611568	0.868	0.499	0	0	USP16
CEP126	0	0.60977	0.663	0.251	0	0	CEP126
SUSD4	0	0.60952	0.711	0.281	0	0	SUSD4
NCOA4	0	0.609234	0.803	0.411	0	0	NCOA4
AMN1	0	0.60897	0.84	0.516	0	0	AMN1
KIF24	0	0.608574	0.9	0.593	0	0	KIF24
CARS	0	0.608568	0.919	0.592	0	0	CARS
PIBF1	0	0.607233	0.806	0.436	0	0	PIBF1
SHFM1	0	0.606063	0.773	0.344	0	0	SHFM1
SPCS1	0	0.604985	0.998	0.849	0	0	SPCS1
KIF9	0	0.604884	0.909	0.583	0	0	KIF9
MCAT	0	0.604664	0.95	0.662	0	0	MCAT
TENM2	0	0.604425	0.556	0.242	0	0	TENM2
HYDIN	0	0.603652	0.755	0.366	0	0	HYDIN
PMAIP1	0	0.602777	0.892	0.551	0	0	PMAIP1
WDR35	0	0.602228	0.958	0.703	0	0	WDR35
IFT172	0	0.602035	0.736	0.327	0	0	IFT172
TRAPPC11	0	0.601935	0.672	0.229	0	0	TRAPPC11
USP48	0	0.601895	0.713	0.283	0	0	USP48
RPN1	0	0.601673	0.816	0.41	0	0	RPN1
CCT2	0	0.601411	0.728	0.295	0	0	CCT2
HNRNPAB	0	0.600769	0.822	0.426	0	0	HNRNPAB
VCP	0	0.599917	0.607	0.13	0	0	VCP
PSME3	0	0.599802	0.974	0.681	0	0	PSME3
UBE2H	0	0.599254	0.982	0.608	0	0	UBE2H
CDC27	0	0.59878	0.706	0.294	0	0	CDC27
USP37	0	0.598557	0.554	0.09	0	0	USP37
LITAF	0	0.597957	0.671	0.232	0	0	LITAF
ADIPOR1	0	0.597819	0.775	0.335	0	0	ADIPOR1
NFYC	0	0.597153	0.905	0.547	0	0	NFYC
ENSGALG00000048246	0	0.596387	0.82	0.441	0	0	ENSGALG00000048246
COQ5	0	0.596238	0.577	0.108	0	0	COQ5
AFF1	0	0.596202	0.773	0.384	0	0	AFF1
UBE2F	0	0.595414	0.917	0.619	0	0	UBE2F
PGK2	0	0.595104	0.675	0.232	0	0	PGK2
HSPA4	0	0.595069	0.932	0.624	0	0	HSPA4
ANKHD1	0	0.594865	0.702	0.287	0	0	ANKHD1
KIF3B	0	0.594665	0.761	0.353	0	0	KIF3B
WDR82	0	0.593801	0.764	0.346	0	0	WDR82
PALB2	0	0.593786	0.669	0.22	0	0	PALB2
ENSGALG00000045736	0	0.593155	0.681	0.215	0	0	ENSGALG00000045736
LPCAT3	0	0.593049	0.721	0.256	0	0	LPCAT3
KIAA0100	0	0.592307	0.726	0.301	0	0	KIAA0100
PHTF1	0	0.592028	0.728	0.297	0	0	PHTF1
BDP1	0	0.591126	0.795	0.363	0	0	BDP1
SAR1A	0	0.591016	0.673	0.222	0	0	SAR1A
PEBP4	0	0.590555	0.894	0.508	0	0	PEBP4
ENSGALG00000037052	0	0.590358	0.661	0.204	0	0	ENSGALG00000037052
GHITM	0	0.589667	0.998	0.957	0	0	GHITM
CLUAP1	0	0.588532	0.964	0.696	0	0	CLUAP1
IK	0	0.588274	0.594	0.129	0	0	IK
PARD6A	0	0.587492	0.675	0.197	0	0	PARD6A
PIK3C3	0	0.587335	0.606	0.162	0	0	PIK3C3
DNAH10	0	0.585972	0.604	0.195	0	0	DNAH10
CLK1	0	0.585798	0.731	0.258	0	0	CLK1
ENSGALG00000015810	0	0.58493	0.975	0.778	0	0	ENSGALG00000015810
WAC	0	0.584897	0.992	0.833	0	0	WAC
SNRPF	0	0.584598	0.79	0.403	0	0	SNRPF
BBOF1	0	0.583497	0.976	0.792	0	0	BBOF1
ENSGALG00000029226	0	0.583284	0.947	0.709	0	0	ENSGALG00000029226
TIMM9	0	0.583216	0.61	0.132	0	0	TIMM9
UTP6	0	0.582607	0.713	0.293	0	0	UTP6
TIMM17B	0	0.582582	0.968	0.659	0	0	TIMM17B
ZSWIM7	0	0.581863	0.994	0.868	0	0	ZSWIM7
HOOK1	0	0.581484	0.732	0.312	0	0	HOOK1
SRP54	0	0.580498	0.911	0.631	0	0	SRP54
JHY	0	0.579578	0.647	0.236	0	0	JHY
TASOR	0	0.579411	0.949	0.702	0	0	TASOR
ENSGALG00000028749	0	0.579221	0.78	0.387	0	0	ENSGALG00000028749
GARNL3	0	0.578622	0.604	0.203	0	0	GARNL3
TRA2A	0	0.578165	0.919	0.559	0	0	TRA2A
PCF11	0	0.577591	0.705	0.282	0	0	PCF11
RABL2A	0	0.575828	0.621	0.154	0	0	RABL2A
DHX8	0	0.574954	0.685	0.259	0	0	DHX8
SNX1	0	0.57476	0.761	0.318	0	0	SNX1
ACSS2	0	0.574176	0.944	0.708	0	0	ACSS2
AIG1	0	0.573454	0.734	0.36	0	0	AIG1
ACTR1A	0	0.573207	0.819	0.452	0	0	ACTR1A
PDXDC1	0	0.571935	0.779	0.393	0	0	PDXDC1
ATIC	0	0.571848	0.739	0.334	0	0	ATIC
ENSGALG00000028666	0	0.571472	0.958	0.65	0	0	ENSGALG00000028666
ENSGALG00000008309	0	0.570505	0.996	0.925	0	0	ENSGALG00000008309
IFT122	0	0.570493	0.906	0.558	0	0	IFT122
GFM1	0	0.570477	0.673	0.23	0	0	GFM1
CHD2	0	0.570203	0.819	0.457	0	0	CHD2
GTF2B	0	0.570174	0.633	0.199	0	0	GTF2B
BUD31	0	0.570083	0.86	0.48	0	0	BUD31
TMX3	0	0.569951	0.617	0.197	0	0	TMX3
EPC1	0	0.569039	0.662	0.245	0	0	EPC1
CEP164	0	0.568943	0.997	0.881	0	0	CEP164
DDX11	0	0.568664	0.692	0.271	0	0	DDX11
NCKAP5	0	0.568646	0.649	0.295	0	0	NCKAP5
GAP43	0	0.568176	0.517	0.152	0	0	GAP43
NUF2	0	0.567915	0.902	0.596	0	0	NUF2
WDR89	0	0.567535	0.746	0.346	0	0	WDR89
ENSGALG00000049282	0	0.567239	0.833	0.436	0	0	ENSGALG00000049282
MFSD9	0	0.566828	0.628	0.201	0	0	MFSD9
PRPF39	0	0.566623	0.666	0.231	0	0	PRPF39
BRWD1	0	0.566304	0.586	0.165	0	0	BRWD1
PNPLA4	0	0.565442	0.594	0.169	0	0	PNPLA4
MTA1	0	0.565427	0.832	0.48	0	0	MTA1
PNO1	0	0.564813	0.797	0.389	0	0	PNO1
CCDC171	0	0.56381	0.946	0.706	0	0	CCDC171
ATP1A1	0	0.563169	0.746	0.332	0	0	ATP1A1
NUDCD3	0	0.563137	0.979	0.805	0	0	NUDCD3
CSE1L	0	0.562402	0.763	0.371	0	0	CSE1L
APBA1	0	0.562041	0.572	0.17	0	0	APBA1
BEND7	0	0.561443	0.751	0.4	0	0	BEND7
TNNT3	0	0.561366	0.903	0.58	0	0	TNNT3
DCK	0	0.561275	0.759	0.384	0	0	DCK
ENSGALG00000009552	0	0.561265	0.835	0.476	0	0	ENSGALG00000009552
SCAPER	0	0.56039	0.846	0.507	0	0	SCAPER
SIRT1	0	0.559975	0.742	0.33	0	0	SIRT1
CA2	0	0.5596	0.57	0.216	0	0	CA2
ATF7IP	0	0.559001	0.954	0.721	0	0	ATF7IP
LRRFIP2	0	0.558442	0.949	0.714	0	0	LRRFIP2
GPR162	0	0.557975	0.753	0.357	0	0	GPR162
PEPD	0	0.55793	0.655	0.234	0	0	PEPD
CASC3	0	0.556731	0.98	0.799	0	0	CASC3
CDCA3	0	0.556644	0.7	0.299	0	0	CDCA3
LACTB	0	0.5563	0.767	0.396	0	0	LACTB
NAXD	0	0.55615	0.783	0.395	0	0	NAXD
NUP58	0	0.555527	0.869	0.512	0	0	NUP58
SF3B5	0	0.555332	0.863	0.505	0	0	SF3B5
JAKMIP2	0	0.555254	0.88	0.546	0	0	JAKMIP2
PSMD14	0	0.55482	0.694	0.298	0	0	PSMD14
C5H14orf166	0	0.55395	0.969	0.69	0	0	C5H14orf166
TTC29	0	0.553315	0.618	0.263	0	0	TTC29
SPATS2L	0	0.55254	0.989	0.814	0	0	SPATS2L
THG1L	0	0.552535	0.67	0.299	0	0	THG1L
WDR34	0	0.552427	0.908	0.605	0	0	WDR34
CLK4	0	0.551723	0.72	0.273	0	0	CLK4
ZC3H3	0	0.551343	0.758	0.386	0	0	ZC3H3
ADSS	0	0.551146	0.809	0.491	0	0	ADSS
LZTFL1	0	0.551063	0.817	0.459	0	0	LZTFL1
ATP9B	0	0.549445	0.875	0.522	0	0	ATP9B
EPRS	0	0.549113	0.833	0.487	0	0	EPRS
CCPG1	0	0.547645	0.905	0.575	0	0	CCPG1
PET117	0	0.547538	0.633	0.212	0	0	PET117
SYF2	0	0.547337	0.62	0.189	0	0	SYF2
RFC4	0	0.545943	0.881	0.533	0	0	RFC4
JPH1	0	0.545429	0.807	0.44	0	0	JPH1
EIF2B2	0	0.545089	0.951	0.698	0	0	EIF2B2
ENSGALG00000002042	0	0.5447	0.683	0.303	0	0	ENSGALG00000002042
RAB11A	0	0.544001	0.782	0.362	0	0	RAB11A
KIF4B	0	0.543884	0.682	0.31	0	0	KIF4B
ECHDC3	0	0.543878	0.649	0.239	0	0	ECHDC3
MNAT1	0	0.543434	0.756	0.378	0	0	MNAT1
DESI1	0	0.543304	0.993	0.79	0	0	DESI1
TCOF1	0	0.542664	0.769	0.406	0	0	TCOF1
HMGCLL1	0	0.542181	0.691	0.291	0	0	HMGCLL1
PACC1	0	0.54178	0.996	0.962	0	0	PACC1
FAM184A	0	0.541609	0.678	0.297	0	0	FAM184A
TMEM63A	0	0.541377	0.849	0.501	0	0	TMEM63A
CSTF3	0	0.539073	0.927	0.662	0	0	CSTF3
ZNF598	0	0.538276	0.838	0.49	0	0	ZNF598
ENSGALG00000031789	0	0.537956	0.858	0.515	0	0	ENSGALG00000031789
PPP1R9B	0	0.536491	0.598	0.203	0	0	PPP1R9B
MAPK3	0	0.535983	0.725	0.332	0	0	MAPK3
LTN1	0	0.535957	0.839	0.515	0	0	LTN1
GORASP2	0	0.535424	0.748	0.334	0	0	GORASP2
VBP1	0	0.535298	0.993	0.822	0	0	VBP1
ARID3A	0	0.534878	0.773	0.419	0	0	ARID3A
TNFAIP8	0	0.534755	0.558	0.132	0	0	TNFAIP8
GNAS	0	0.533927	0.919	0.667	0	0	GNAS
GLIS1	0	0.533212	0.543	0.205	0	0	GLIS1
ENSGALG00000050975	0	0.532997	0.697	0.321	0	0	ENSGALG00000050975
ZCRB1	0	0.532931	0.761	0.399	0	0	ZCRB1
STX2	0	0.532608	0.823	0.508	0	0	STX2
SRD5A1	0	0.531634	0.725	0.325	0	0	SRD5A1
TOP2B	0	0.531583	0.698	0.311	0	0	TOP2B
RBM14	0	0.530585	0.697	0.279	0	0	RBM14
TMEM87A	0	0.528683	0.97	0.73	0	0	TMEM87A
PAPOLB	0	0.527842	0.969	0.774	0	0	PAPOLB
ARL13B	0	0.527588	0.983	0.818	0	0	ARL13B
SPOUT1	0	0.527381	0.578	0.157	0	0	SPOUT1
CCDC191	0	0.526895	0.736	0.359	0	0	CCDC191
EP400	0	0.526103	0.716	0.334	0	0	EP400
ENSGALG00000010722	0	0.525834	0.566	0.123	0	0	ENSGALG00000010722
ITGA6	0	0.525373	0.729	0.385	0	0	ITGA6
BCAP29	0	0.525327	0.994	0.852	0	0	BCAP29
MRPL10	0	0.52471	0.577	0.134	0	0	MRPL10
ENSGALG00000054317	0	0.524415	0.714	0.328	0	0	ENSGALG00000054317
PPCDC	0	0.524126	0.83	0.488	0	0	PPCDC
CEP43	0	0.524111	0.636	0.228	0	0	CEP43
CERT1	0	0.523184	0.803	0.441	0	0	CERT1
HELZ	0	0.522539	0.434	0.055	0	0	HELZ
BAG2	0	0.521863	0.683	0.3	0	0	BAG2
SRSF3	0	0.521811	0.649	0.206	0	0	SRSF3
AP1S3	0	0.521661	0.543	0.094	0	0	AP1S3
FBXO21	0	0.521638	0.935	0.672	0	0	FBXO21
MXD4	0	0.521	0.948	0.613	0	0	MXD4
ENSGALG00000031167	0	0.520248	0.711	0.325	0	0	ENSGALG00000031167
RAB28	0	0.519619	0.865	0.543	0	0	RAB28
MAP7D3	0	0.519126	0.814	0.484	0	0	MAP7D3
NOVA1	0	0.51885	0.528	0.2	0	0	NOVA1
OSBPL9	0	0.518386	0.917	0.637	0	0	OSBPL9
C1orf35	0	0.518333	0.837	0.516	0	0	C1orf35
ENSGALG00000052203	0	0.518166	0.996	0.947	0	0	ENSGALG00000052203
DNAH1	0	0.517838	0.579	0.167	0	0	DNAH1
SNX12	0	0.516735	0.934	0.548	0	0	SNX12
ENSGALG00000014724	0	0.51644	0.908	0.611	0	0	ENSGALG00000014724
CTCF	0	0.515333	0.781	0.441	0	0	CTCF
BUB1B	0	0.515224	0.909	0.555	0	0	BUB1B
MED9	0	0.51468	0.662	0.246	0	0	MED9
ENSGALG00000015662	0	0.513859	0.573	0.175	0	0	ENSGALG00000015662
BEND5	0	0.513828	0.922	0.731	0	0	BEND5
CROT	0	0.513106	0.994	0.89	0	0	CROT
TM2D2	0	0.512691	0.526	0.097	0	0	TM2D2
DNAJC15	0	0.512321	0.973	0.75	0	0	DNAJC15
ATAD2	0	0.51197	0.527	0.116	0	0	ATAD2
LCLAT1	0	0.511011	0.693	0.329	0	0	LCLAT1
MGAT4D	0	0.510472	0.878	0.567	0	0	MGAT4D
PCSK1	0	0.510344	0.731	0.368	0	0	PCSK1
ENSGALG00000003955	0	0.51034	0.729	0.37	0	0	ENSGALG00000003955
LARS1	0	0.510337	0.518	0.109	0	0	LARS1
PCM1	0	0.510108	0.535	0.148	0	0	PCM1
FARS2	0	0.509693	0.702	0.387	0	0	FARS2
CENPT	0	0.5087	0.565	0.14	0	0	CENPT
UCHL1	0	0.508373	0.776	0.395	0	0	UCHL1
GLRX5	0	0.50825	0.66	0.259	0	0	GLRX5
CHST6	0	0.508211	0.579	0.173	0	0	CHST6
DAZL	0	0.507951	0.67	0.304	0	0	DAZL
UBE3D	0	0.50773	0.825	0.504	0	0	UBE3D
HSPA8	0	0.506781	0.918	0.612	0	0	HSPA8
ANKRD50	0	0.506617	0.825	0.495	0	0	ANKRD50
GNG4	0	0.506422	0.995	0.967	0	0	GNG4
CCDC40	0	0.50638	0.996	0.895	0	0	CCDC40
BBS5	0	0.5058	0.699	0.327	0	0	BBS5
ANKLE2	0	0.505529	0.717	0.359	0	0	ANKLE2
SCLT1	0	0.504897	0.876	0.604	0	0	SCLT1
HADHB	0	0.504803	0.825	0.48	0	0	HADHB
DCTN3	0	0.503383	0.552	0.132	0	0	DCTN3
ENSGALG00000026300	0	0.502827	0.957	0.69	0	0	ENSGALG00000026300
MRPL53	0	0.502629	0.629	0.217	0	0	MRPL53
CC2D2A	0	0.502598	0.558	0.158	0	0	CC2D2A
AKIRIN2	0	0.502455	0.997	0.956	0	0	AKIRIN2
NEK1	0	0.501937	0.622	0.246	0	0	NEK1
RALBP1	0	0.50151	0.617	0.236	0	0	RALBP1
UPF3B	0	0.501338	0.863	0.567	0	0	UPF3B
TCTN2	0	0.500424	0.824	0.486	0	0	TCTN2
ABR	0	0.499568	0.742	0.353	0	0	ABR
ENSGALG00000033254	0	0.498556	0.494	0.066	0	0	ENSGALG00000033254
DNAI1	0	0.497388	0.981	0.851	0	0	DNAI1
TBC1D15	0	0.496463	0.609	0.236	0	0	TBC1D15
NPM1	0	0.496301	0.877	0.557	0	0	NPM1
RCAN1	0	0.495873	0.908	0.683	0	0	RCAN1
GAS8	0	0.49574	0.995	0.765	0	0	GAS8
MLLT10	0	0.495128	0.72	0.403	0	0	MLLT10
MGME1	0	0.495089	0.969	0.789	0	0	MGME1
TOP1	0	0.495032	0.589	0.174	0	0	TOP1
EIF2S1	0	0.49451	0.848	0.535	0	0	EIF2S1
ENSGALG00000004676	0	0.494012	0.996	0.876	0	0	ENSGALG00000004676
MTFR1L	0	0.493843	0.764	0.407	0	0	MTFR1L
SAV1	0	0.493764	0.513	0.137	0	0	SAV1
TFAM	0	0.493516	0.997	0.805	0	0	TFAM
MAD2L2	0	0.492491	0.617	0.217	0	0	MAD2L2
SENP7	0	0.492332	0.783	0.441	0	0	SENP7
TNIP1	0	0.492036	0.536	0.112	0	0	TNIP1
SEC61B	0	0.491875	0.989	0.844	0	0	SEC61B
DIXDC1	0	0.491855	0.733	0.361	0	0	DIXDC1
PHF10	0	0.491653	0.85	0.536	0	0	PHF10
IFT22	0	0.490517	0.991	0.801	0	0	IFT22
EIF3M	0	0.490308	0.951	0.712	0	0	EIF3M
IKBIP	0	0.489489	0.579	0.214	0	0	IKBIP
DNAJB4	0	0.488895	0.977	0.83	0	0	DNAJB4
MINDY3	0	0.488893	0.596	0.203	0	0	MINDY3
HHLA2	0	0.48843	0.669	0.273	0	0	HHLA2
PIGA	0	0.487996	0.831	0.517	0	0	PIGA
BYSL	0	0.487764	0.65	0.257	0	0	BYSL
MAP2	0	0.48698	0.887	0.589	0	0	MAP2
PCNX1	0	0.48696	0.65	0.294	0	0	PCNX1
SNAP29	0	0.486843	0.813	0.503	0	0	SNAP29
PHF5A	0	0.485741	0.921	0.679	0	0	PHF5A
UTP23	0	0.485518	0.718	0.353	0	0	UTP23
ZDHHC21	0	0.484377	0.788	0.422	0	0	ZDHHC21
SDHD	0	0.48432	0.713	0.322	0	0	SDHD
SPOP	0	0.484255	0.757	0.367	0	0	SPOP
AFG3L2	0	0.484239	0.614	0.238	0	0	AFG3L2
CCSAP	0	0.483662	0.654	0.263	0	0	CCSAP
ENSGALG00000001972	0	0.483452	0.505	0.136	0	0	ENSGALG00000001972
ENSGALG00000019484	0	0.48337	0.948	0.719	0	0	ENSGALG00000019484
TMEM18	0	0.483355	0.776	0.432	0	0	TMEM18
ENSGALG00000004144	0	0.48297	0.61	0.227	0	0	ENSGALG00000004144
CRIM1	0	0.482324	0.716	0.368	0	0	CRIM1
NAPA	0	0.481808	0.694	0.294	0	0	NAPA
PPARD	0	0.481364	0.731	0.369	0	0	PPARD
NT5C3B	0	0.480826	0.631	0.232	0	0	NT5C3B
MRPL48	0	0.480731	0.742	0.372	0	0	MRPL48
ENSGALG00000054787	0	0.479569	0.73	0.428	0	0	ENSGALG00000054787
LAMP1	0	0.479192	0.773	0.414	0	0	LAMP1
ENSGALG00000003378	0	0.479174	0.585	0.201	0	0	ENSGALG00000003378
NELFB	0	0.478579	0.513	0.108	0	0	NELFB
PRRC2C	0	0.478568	0.53	0.146	0	0	PRRC2C
HIKESHI	0	0.477693	0.674	0.301	0	0	HIKESHI
ZC2HC1C	0	0.477607	0.969	0.797	0	0	ZC2HC1C
ENSGALG00000046141	0	0.477558	0.62	0.228	0	0	ENSGALG00000046141
CNBP	0	0.477387	0.824	0.504	0	0	CNBP
RPP38	0	0.477301	0.606	0.247	0	0	RPP38
MRPS27	0	0.476873	0.518	0.134	0	0	MRPS27
TIMM22	0	0.476792	0.819	0.47	0	0	TIMM22
SNW1	0	0.476033	0.491	0.111	0	0	SNW1
ENSGALG00000006056	0	0.475977	0.96	0.764	0	0	ENSGALG00000006056
MANBA	0	0.475627	0.78	0.424	0	0	MANBA
OTUD3	0	0.475499	0.941	0.736	0	0	OTUD3
SLX4IP	0	0.474941	0.591	0.219	0	0	SLX4IP
ENSGALG00000044620	0	0.474308	0.933	0.706	0	0	ENSGALG00000044620
ORAI3	0	0.474198	0.903	0.612	0	0	ORAI3
RUFY1	0	0.473844	0.992	0.895	0	0	RUFY1
STRIP1	0	0.47365	0.544	0.143	0	0	STRIP1
KPNB1	0	0.47339	0.555	0.163	0	0	KPNB1
HNRNPUL1	0	0.473032	0.708	0.349	0	0	HNRNPUL1
ESS2	0	0.473003	0.481	0.087	0	0	ESS2
TOGARAM1	0	0.472521	0.646	0.273	0	0	TOGARAM1
MYL12A	0	0.472459	0.536	0.112	0	0	MYL12A
NUP188	0	0.471868	0.509	0.107	0	0	NUP188
ENSGALG00000050444	0	0.471534	0.714	0.341	0	0	ENSGALG00000050444
TJP3	0	0.471518	0.645	0.26	0	0	TJP3
TSPAN3	0	0.47123	0.646	0.261	0	0	TSPAN3
TADA2A	0	0.471065	0.701	0.355	0	0	TADA2A
GNAI1	0	0.470645	0.56	0.189	0	0	GNAI1
TCP1	0	0.470357	0.774	0.439	0	0	TCP1
UGT8	0	0.470279	0.793	0.469	0	0	UGT8
RFX3	0	0.469394	0.955	0.748	0	0	RFX3
RAB36	0	0.468719	0.842	0.493	0	0	RAB36
RB1	0	0.468618	0.863	0.514	0	0	RB1
MRPS23	0	0.468549	0.421	0.057	0	0	MRPS23
KIAA0319L	0	0.468401	0.877	0.54	0	0	KIAA0319L
LONRF1	0	0.467669	0.574	0.186	0	0	LONRF1
PSMA7	0	0.467547	0.874	0.573	0	0	PSMA7
EIF5B	0	0.46746	0.62	0.307	0	0	EIF5B
DENND1B	0	0.467383	0.803	0.502	0	0	DENND1B
MFN1	0	0.467223	0.787	0.464	0	0	MFN1
EHBP1	0	0.466709	0.821	0.517	0	0	EHBP1
CLYBL	0	0.466301	0.815	0.469	0	0	CLYBL
ANAPC15	0	0.466048	0.642	0.261	0	0	ANAPC15
ASXL3	0	0.466035	0.677	0.361	0	0	ASXL3
HDLBP	0	0.46602	0.895	0.624	0	0	HDLBP
ADRM1	0	0.465818	0.791	0.444	0	0	ADRM1
MPC2	0	0.465661	0.998	0.848	0	0	MPC2
ENSGALG00000041052	0	0.465342	0.723	0.38	0	0	ENSGALG00000041052
SH3GLB1	0	0.464912	0.985	0.881	0	0	SH3GLB1
BDH1A	0	0.464866	0.744	0.381	0	0	BDH1A
ENSGALG00000048236	0	0.464813	0.522	0.156	0	0	ENSGALG00000048236
LMBRD1	0	0.464737	0.628	0.253	0	0	LMBRD1
SHANK2	0	0.464204	0.458	0.203	0	0	SHANK2
MRPL28	0	0.464129	0.585	0.2	0	0	MRPL28
LSAMP	0	0.463461	0.985	0.848	0	0	LSAMP
UQCRB	0	0.463306	0.996	0.84	0	0	UQCRB
CEP135	0	0.463224	0.652	0.303	0	0	CEP135
PHACTR3	0	0.462703	0.639	0.292	0	0	PHACTR3
RSF1	0	0.462374	0.65	0.323	0	0	RSF1
ENSGALG00000048721	0	0.461582	0.843	0.521	0	0	ENSGALG00000048721
MAPKBP1	0	0.461307	0.856	0.577	0	0	MAPKBP1
CRKL	0	0.46114	0.619	0.233	0	0	CRKL
PIH1D2	0	0.460927	0.958	0.733	0	0	PIH1D2
PLPBP	0	0.460918	0.537	0.144	0	0	PLPBP
ANXA2	0	0.460427	0.78	0.438	0	0	ANXA2
NSRP1	0	0.460369	0.607	0.231	0	0	NSRP1
PPIF	0	0.460181	0.697	0.343	0	0	PPIF
DNAJC3	0	0.4601	0.978	0.77	0	0	DNAJC3
CASK	0	0.459722	0.97	0.784	0	0	CASK
USP4	0	0.458744	0.576	0.195	0	0	USP4
ABHD17B	0	0.458378	0.799	0.483	0	0	ABHD17B
UBR2	0	0.458064	0.65	0.291	0	0	UBR2
KIF27	0	0.45789	0.974	0.82	0	0	KIF27
FAM192A	0	0.457838	0.96	0.778	0	0	FAM192A
ACYP1	0	0.45735	0.927	0.718	0	0	ACYP1
ENSGALG00000039186	0	0.457131	0.873	0.577	0	0	ENSGALG00000039186
DBN1	0	0.457093	0.528	0.154	0	0	DBN1
ATP6V0A1	0	0.457068	0.847	0.486	0	0	ATP6V0A1
CDADC1	0	0.456767	0.96	0.795	0	0	CDADC1
NUSAP1	0	0.456507	0.619	0.259	0	0	NUSAP1
IFT88	0	0.45562	0.844	0.552	0	0	IFT88
TOP2A	0	0.454783	0.857	0.576	0	0	TOP2A
PLPP6	0	0.454383	0.478	0.084	0	0	PLPP6
VPS26A	0	0.454368	0.701	0.359	0	0	VPS26A
SMC4	0	0.454356	0.55	0.196	0	0	SMC4
SACM1L	0	0.454093	0.735	0.376	0	0	SACM1L
SUPT4H1	0	0.45339	0.53	0.126	0	0	SUPT4H1
TCF12	0	0.453253	0.746	0.398	0	0	TCF12
KIF5B	0	0.452642	0.811	0.452	0	0	KIF5B
PRMT9	0	0.451422	0.72	0.374	0	0	PRMT9
ELL2	0	0.451414	0.857	0.564	0	0	ELL2
DOP1B	0	0.451149	0.661	0.317	0	0	DOP1B
EIF2S2	0	0.450643	0.969	0.784	0	0	EIF2S2
CYP46A1	0	0.45058	0.813	0.497	0	0	CYP46A1
UXS1	0	0.45046	0.536	0.197	0	0	UXS1
SLC35F5	0	0.450439	0.518	0.125	0	0	SLC35F5
NOL7	0	0.449068	0.573	0.197	0	0	NOL7
COPG1	0	0.448905	0.579	0.189	0	0	COPG1
IQCH	0	0.448285	0.761	0.43	0	0	IQCH
SPTY2D1	0	0.44822	0.783	0.422	0	0	SPTY2D1
POLR1C	0	0.44807	0.785	0.455	0	0	POLR1C
ENSGALG00000053046	0	0.447791	0.514	0.13	0	0	ENSGALG00000053046
PDHB	0	0.447568	0.555	0.175	0	0	PDHB
PNPLA8	0	0.447131	0.909	0.618	0	0	PNPLA8
MKLN1	0	0.446784	0.83	0.525	0	0	MKLN1
GET4	0	0.446552	0.654	0.288	0	0	GET4
CETN3	0	0.446097	0.979	0.657	0	0	CETN3
EFCAB11	0	0.446081	0.638	0.313	0	0	EFCAB11
PKIG	0	0.445509	0.982	0.752	0	0	PKIG
PCYT1A	0	0.445446	0.79	0.462	0	0	PCYT1A
PWP1	0	0.444989	0.506	0.116	0	0	PWP1
FBXL5	0	0.444987	0.532	0.138	0	0	FBXL5
TBCD	0	0.444663	0.59	0.285	0	0	TBCD
ENSGALG00000016702	0	0.443249	0.552	0.2	0	0	ENSGALG00000016702
ARL2BP	0	0.443103	0.95	0.73	0	0	ARL2BP
FAM175A	0	0.442971	0.855	0.59	0	0	FAM175A
PHKB	0	0.442775	0.594	0.235	0	0	PHKB
ATG101	0	0.442126	0.664	0.283	0	0	ATG101
PLCB1	0	0.441984	0.682	0.424	0	0	PLCB1
PHLDA1	0	0.441845	0.507	0.119	0	0	PHLDA1
LRRC34	0	0.441646	0.84	0.534	0	0	LRRC34
MSRA	0	0.440723	0.888	0.635	0	0	MSRA
SORBS2	0	0.439551	0.641	0.314	0	0	SORBS2
RER1	0	0.438941	0.89	0.582	0	0	RER1
ENSGALG00000014664	0	0.438939	0.519	0.18	0	0	ENSGALG00000014664
TXNRD1	0	0.438428	0.514	0.143	0	0	TXNRD1
TCTE1	0	0.43803	0.939	0.745	0	0	TCTE1
TRAM1L1	0	0.437739	0.833	0.533	0	0	TRAM1L1
CCDC6	0	0.437519	0.917	0.676	0	0	CCDC6
SIPA1L1	0	0.437386	0.855	0.563	0	0	SIPA1L1
ENSGALG00000047639	0	0.437352	0.847	0.541	0	0	ENSGALG00000047639
ENSGALG00000015324	0	0.437303	0.675	0.34	0	0	ENSGALG00000015324
ZPBP2	0	0.437114	0.755	0.41	0	0	ZPBP2
CREBBP	0	0.436931	0.566	0.197	0	0	CREBBP
ENSGALG00000013001	0	0.436695	0.607	0.279	0	0	ENSGALG00000013001
CFAP221	0	0.436567	0.934	0.692	0	0	CFAP221
AP2M1	0	0.436495	0.858	0.554	0	0	AP2M1
EIF3E	0	0.436412	0.915	0.618	0	0	EIF3E
DYNC1H1	0	0.43616	0.568	0.214	0	0	DYNC1H1
ATP5C1	0	0.436159	0.98	0.82	0	0	ATP5C1
LRRC45	0	0.435782	0.674	0.331	0	0	LRRC45
UQCR11	0	0.435658	0.988	0.857	0	0	UQCR11
C19orf44	0	0.435095	0.67	0.309	0	0	C19orf44
SRPK2	0	0.434783	0.562	0.2	0	0	SRPK2
HACD1	0	0.434657	0.656	0.302	0	0	HACD1
E2F5	0	0.434369	0.689	0.331	0	0	E2F5
OTUD7A	0	0.432704	0.857	0.55	0	0	OTUD7A
HPCAL4	0	0.431826	0.651	0.281	0	0	HPCAL4
ETF1	0	0.431678	0.956	0.709	0	0	ETF1
ENSGALG00000035476	0	0.431626	0.599	0.245	0	0	ENSGALG00000035476
NIT1	0	0.431609	0.735	0.4	0	0	NIT1
MIS18A	0	0.431535	0.573	0.195	0	0	MIS18A
CHD1L	0	0.430299	0.666	0.323	0	0	CHD1L
ARPC4	0	0.430149	0.643	0.281	0	0	ARPC4
NCL	0	0.430084	0.785	0.468	0	0	NCL
DDX31	0	0.429579	0.588	0.233	0	0	DDX31
FBF1	0	0.429575	0.738	0.424	0	0	FBF1
RWDD2B	0	0.429406	0.662	0.328	0	0	RWDD2B
MRPL39	0	0.429168	0.753	0.432	0	0	MRPL39
PSME4	0	0.429047	0.714	0.386	0	0	PSME4
PEX11G	0	0.429029	0.619	0.274	0	0	PEX11G
DIAPH3	0	0.428848	0.701	0.382	0	0	DIAPH3
SCD5	0	0.428486	0.735	0.387	0	0	SCD5
ITGAV	0	0.428288	0.492	0.142	0	0	ITGAV
SMNDC1	0	0.428176	0.546	0.166	0	0	SMNDC1
PRDM14	0	0.428062	0.487	0.112	0	0	PRDM14
CEP70	0	0.427693	0.86	0.595	0	0	CEP70
FKBP8	0	0.427314	0.586	0.218	0	0	FKBP8
PTPRM	0	0.425975	0.51	0.184	0	0	PTPRM
ENSGALG00000043593	0	0.424996	0.841	0.528	0	0	ENSGALG00000043593
APLF	0	0.424534	0.519	0.161	0	0	APLF
UBE2D2	0	0.424335	0.833	0.568	0	0	UBE2D2
PHPT1	0	0.423824	0.715	0.364	0	0	PHPT1
ALYREF	0	0.423788	0.736	0.411	0	0	ALYREF
VPS8	0	0.423515	0.719	0.378	0	0	VPS8
ASPM	0	0.423183	0.517	0.192	0	0	ASPM
RFC3	0	0.423167	0.515	0.161	0	0	RFC3
ENSGALG00000006873	0	0.423103	0.513	0.167	0	0	ENSGALG00000006873
POLG2	0	0.423069	0.532	0.176	0	0	POLG2
PDE6C	0	0.422591	0.521	0.195	0	0	PDE6C
UBXN2B	0	0.422296	0.968	0.741	0	0	UBXN2B
NECTIN3	0	0.421856	0.818	0.516	0	0	NECTIN3
WDR61	0	0.421054	0.553	0.188	0	0	WDR61
ISCA2	0	0.420913	0.69	0.344	0	0	ISCA2
ENSGALG00000015701	0	0.420682	0.485	0.159	0	0	ENSGALG00000015701
RBM48	0	0.420572	0.91	0.607	0	0	RBM48
PAN2	0	0.419811	0.635	0.275	0	0	PAN2
SF3A1	0	0.419586	0.462	0.094	0	0	SF3A1
RNH1	0	0.419341	0.802	0.492	0	0	RNH1
DIS3L2	0	0.419309	0.572	0.223	0	0	DIS3L2
CDKAL1	0	0.41913	0.601	0.309	0	0	CDKAL1
IMP4	0	0.418874	0.578	0.21	0	0	IMP4
ENSGALG00000051852	0	0.418701	0.537	0.172	0	0	ENSGALG00000051852
GNB1L	0	0.418551	0.576	0.221	0	0	GNB1L
YY2	0	0.418482	0.595	0.239	0	0	YY2
ENSGALG00000049884	0	0.418371	0.553	0.195	0	0	ENSGALG00000049884
PRR11	0	0.41768	0.736	0.403	0	0	PRR11
SERBP1	0	0.417562	0.961	0.774	0	0	SERBP1
TNRC6B	0	0.417168	0.511	0.173	0	0	TNRC6B
ATP6V0D1	0	0.416827	0.695	0.348	0	0	ATP6V0D1
KIAA0556	0	0.416348	0.911	0.598	0	0	KIAA0556
ENSGALG00000048321	0	0.41631	0.66	0.311	0	0	ENSGALG00000048321
RUNX1T1	0	0.416077	0.559	0.209	0	0	RUNX1T1
PICALM	0	0.415812	0.742	0.415	0	0	PICALM
UBE2L3	0	0.415718	0.761	0.447	0	0	UBE2L3
PRPSAP2	0	0.415286	0.977	0.843	0	0	PRPSAP2
ASCC1	0	0.415047	0.69	0.357	0	0	ASCC1
FYTTD1	0	0.414976	0.945	0.748	0	0	FYTTD1
ENSGALG00000047760	0	0.414512	0.674	0.337	0	0	ENSGALG00000047760
FASTKD2	0	0.413936	0.47	0.114	0	0	FASTKD2
NUMB	0	0.413868	0.601	0.266	0	0	NUMB
ENSGALG00000010313	0	0.413591	0.657	0.339	0	0	ENSGALG00000010313
CRYZL1	0	0.413397	0.812	0.506	0	0	CRYZL1
SCYL2	0	0.413285	0.617	0.258	0	0	SCYL2
GPSM2	0	0.413179	0.557	0.205	0	0	GPSM2
CEP68	0	0.412562	0.532	0.173	0	0	CEP68
ENSGALG00000047120	0	0.412262	0.798	0.477	0	0	ENSGALG00000047120
ZMYND10	0	0.411363	0.963	0.788	0	0	ZMYND10
SLIT3	0	0.411023	0.666	0.345	0	0	SLIT3
TRIAP1	0	0.410907	0.556	0.188	0	0	TRIAP1
KIF15	0	0.410378	0.51	0.175	0	0	KIF15
ATP6V1B2	0	0.410329	0.479	0.111	0	0	ATP6V1B2
ATP6V1H	0	0.410089	0.8	0.509	0	0	ATP6V1H
TTC4	0	0.409986	0.566	0.218	0	0	TTC4
AGPAT4	0	0.409755	0.5	0.135	0	0	AGPAT4
DPYSL2	0	0.409641	0.567	0.209	0	0	DPYSL2
KATNAL2	0	0.409375	0.74	0.414	0	0	KATNAL2
ENSGALG00000041812	0	0.409288	0.982	0.773	0	0	ENSGALG00000041812
CSMD1	0	0.408253	0.483	0.237	0	0	CSMD1
ENSGALG00000049420	0	0.407964	0.82	0.488	0	0	ENSGALG00000049420
PARP4	0	0.407925	0.535	0.186	0	0	PARP4
RGS14	0	0.40786	0.699	0.355	0	0	RGS14
EWSR1	0	0.407701	0.636	0.28	0	0	EWSR1
CDC23	0	0.40756	0.453	0.092	0	0	CDC23
SBF2	0	0.407383	0.494	0.14	0	0	SBF2
CNDP1	0	0.406786	0.578	0.237	0	0	CNDP1
SENP6	0	0.406175	0.695	0.359	0	0	SENP6
HADHA	0	0.406126	0.627	0.271	0	0	HADHA
UBAP1	0	0.406042	0.621	0.281	0	0	UBAP1
ENSGALG00000017290	0	0.405329	0.601	0.265	0	0	ENSGALG00000017290
KDM4C	0	0.404802	0.58	0.267	0	0	KDM4C
RALGAPA1	0	0.404606	0.445	0.114	0	0	RALGAPA1
JUN	0	0.404594	0.866	0.564	0	0	JUN
FAM174C	0	0.404383	0.666	0.315	0	0	FAM174C
ENSGALG00000015197	0	0.404069	0.826	0.534	0	0	ENSGALG00000015197
ENO2	0	0.40405	0.521	0.159	0	0	ENO2
EIF2D	0	0.403453	0.494	0.139	0	0	EIF2D
SLC35B4	0	0.402046	0.455	0.098	0	0	SLC35B4
H2AFY2	0	0.40198	0.844	0.541	0	0	H2AFY2
PLPP5	0	0.40189	0.663	0.349	0	0	PLPP5
ENSGALG00000041102	0	0.401626	0.951	0.706	0	0	ENSGALG00000041102
NAPEPLD	0	0.401585	0.494	0.189	0	0	NAPEPLD
SARS	0	0.401401	0.637	0.29	0	0	SARS
UBL5	0	0.401379	0.823	0.511	0	0	UBL5
SPDYA	0	0.401123	0.557	0.212	0	0	SPDYA
C11H16ORF87	0	0.401083	0.714	0.413	0	0	C11H16ORF87
PDE1C	0	0.400765	0.522	0.236	0	0	PDE1C
RNLS	0	0.400572	0.621	0.288	0	0	RNLS
ENSGALG00000017031	0	0.399844	0.431	0.077	0	0	ENSGALG00000017031
ENSGALG00000017071	0	0.399649	0.597	0.26	0	0	ENSGALG00000017071
ROPN1L	0	0.399633	0.992	0.943	0	0	ROPN1L
ARMH1	0	0.39897	0.845	0.574	0	0	ARMH1
PRKAG2	0	0.398801	0.578	0.225	0	0	PRKAG2
ENSGALG00000050931	0	0.398621	0.678	0.339	0	0	ENSGALG00000050931
SF3B6	0	0.397491	0.768	0.433	0	0	SF3B6
GNPDA2	0	0.397267	0.6	0.262	0	0	GNPDA2
RIC8B	0	0.396959	0.544	0.201	0	0	RIC8B
FGFR1OP2	0	0.396833	0.947	0.732	0	0	FGFR1OP2
ENSGALG00000032840	0	0.396787	0.655	0.308	0	0	ENSGALG00000032840
SCAMP1	0	0.39674	0.935	0.669	0	0	SCAMP1
PXYLP1	0	0.396585	0.464	0.174	0	0	PXYLP1
ZNF622	0	0.395967	0.886	0.635	0	0	ZNF622
UNC50	0	0.395818	0.852	0.514	0	0	UNC50
ASH2L	0	0.395424	0.492	0.137	0	0	ASH2L
SMS	0	0.39489	0.526	0.18	0	0	SMS
CNOT10	0	0.394847	0.529	0.188	0	0	CNOT10
PSMB2	0	0.39479	0.87	0.581	0	0	PSMB2
KIZ	0	0.394717	0.714	0.394	0	0	KIZ
GPM6A	0	0.394277	0.295	0.063	0	0	GPM6A
USP47	0	0.394117	0.886	0.584	0	0	USP47
ENSGALG00000053578	0	0.393841	0.733	0.401	0	0	ENSGALG00000053578
SLC25A26	0	0.393595	0.812	0.484	0	0	SLC25A26
EBAG9	0	0.393374	0.471	0.176	0	0	EBAG9
LYPD1	0	0.392431	0.492	0.172	0	0	LYPD1
NRG4	0	0.392387	0.728	0.404	0	0	NRG4
DGKE	0	0.392356	0.573	0.231	0	0	DGKE
CUX1	0	0.392352	0.922	0.691	0	0	CUX1
PSMD2	0	0.392342	0.539	0.209	0	0	PSMD2
PDCD2	0	0.391585	0.994	0.948	0	0	PDCD2
FBXO7	0	0.391365	0.83	0.562	0	0	FBXO7
GNL2	0	0.391329	0.85	0.52	0	0	GNL2
ENSGALG00000028457	0	0.391198	0.446	0.103	0	0	ENSGALG00000028457
COA6	0	0.390564	0.747	0.433	0	0	COA6
SNTG1	0	0.390399	0.655	0.357	0	0	SNTG1
BCOR	0	0.389642	0.729	0.424	0	0	BCOR
C2H6orf52	0	0.388934	0.598	0.255	0	0	C2H6orf52
GATD3AL1	0	0.388904	0.887	0.632	0	0	GATD3AL1
STK39	0	0.388546	0.439	0.127	0	0	STK39
SUCLG1	0	0.388508	0.803	0.533	0	0	SUCLG1
WDPCP	0	0.388287	0.659	0.38	0	0	WDPCP
CFAP20DC	0	0.388279	0.861	0.618	0	0	CFAP20DC
CYB5D2	0	0.388075	0.476	0.124	0	0	CYB5D2
CENPU	0	0.387976	0.468	0.126	0	0	CENPU
EYA3	0	0.387881	0.406	0.049	0	0	EYA3
MRPS11	0	0.387824	0.995	0.961	0	0	MRPS11
CEP95	0	0.387246	0.812	0.523	0	0	CEP95
LTA4H	0	0.386922	0.576	0.227	0	0	LTA4H
PICK1	0	0.386657	0.961	0.691	0	0	PICK1
ENSGALG00000010137	0	0.38603	0.465	0.139	0	0	ENSGALG00000010137
PPHLN1	0	0.385867	0.479	0.166	0	0	PPHLN1
CEP162	0	0.385404	0.491	0.18	0	0	CEP162
KIDINS220	0	0.385186	0.528	0.191	0	0	KIDINS220
EZR	0	0.384927	0.577	0.251	0	0	EZR
ENSGALG00000005181	0	0.384881	0.522	0.188	0	0	ENSGALG00000005181
GGPS1	0	0.384131	0.487	0.148	0	0	GGPS1
SLC25A32	0	0.383961	0.403	0.066	0	0	SLC25A32
NRDC	0	0.383928	0.982	0.857	0	0	NRDC
MTF2	0	0.383695	0.73	0.425	0	0	MTF2
CLK3	0	0.383567	0.565	0.217	0	0	CLK3
SEC24D	0	0.383299	0.74	0.436	0	0	SEC24D
ATG5	0	0.383218	0.509	0.174	0	0	ATG5
TSGA10	0	0.382943	0.961	0.77	0	0	TSGA10
DDX46	0	0.382755	0.376	0.081	0	0	DDX46
ENSGALG00000045606	0	0.382279	0.906	0.677	0	0	ENSGALG00000045606
ENSGALG00000010030	0	0.382009	0.671	0.35	0	0	ENSGALG00000010030
MPP5	0	0.381816	0.897	0.671	0	0	MPP5
AP2A2	0	0.38135	0.461	0.12	0	0	AP2A2
TTC32	0	0.380855	0.692	0.369	0	0	TTC32
MRPS25	0	0.380169	0.982	0.842	0	0	MRPS25
MINOS1	0	0.380109	0.925	0.678	0	0	MINOS1
INO80C	0	0.380073	0.691	0.362	0	0	INO80C
GBF1	0	0.379998	0.411	0.091	0	0	GBF1
LRRC8B	0	0.37974	0.526	0.189	0	0	LRRC8B
SEC62	0	0.379634	0.818	0.544	0	0	SEC62
TCP11L1	0	0.379561	0.525	0.19	0	0	TCP11L1
DPP4	0	0.379388	0.708	0.402	0	0	DPP4
C5H11orf58	0	0.379075	0.592	0.327	0	0	C5H11orf58
CD2AP	0	0.378933	0.902	0.625	0	0	CD2AP
HMGCR	0	0.378013	0.481	0.161	0	0	HMGCR
FGGY	0	0.37798	0.558	0.264	0	0	FGGY
SUDS3	0	0.377941	0.567	0.248	0	0	SUDS3
UCK1	0	0.377914	0.514	0.184	0	0	UCK1
HAUS2	0	0.377101	0.434	0.129	0	0	HAUS2
EMB	0	0.376201	0.785	0.478	0	0	EMB
KAT2B	0	0.375904	0.694	0.383	0	0	KAT2B
AK6	0	0.375135	0.715	0.402	0	0	AK6
AHCTF1	0	0.374989	0.699	0.397	0	0	AHCTF1
ENSGALG00000005601	0	0.374864	0.527	0.213	0	0	ENSGALG00000005601
MANEA	0	0.374808	0.405	0.077	0	0	MANEA
C7H2ORF76	0	0.374797	0.811	0.526	0	0	C7H2ORF76
ZUP1	0	0.374034	0.418	0.083	0	0	ZUP1
HSPA9	0	0.373568	0.465	0.134	0	0	HSPA9
ENSGALG00000051397	0	0.373295	0.471	0.129	0	0	ENSGALG00000051397
VAMP7	0	0.373089	0.824	0.57	0	0	VAMP7
CKAP5	0	0.373043	0.945	0.742	0	0	CKAP5
CENPF	0	0.373038	0.887	0.655	0	0	CENPF
POLL	0	0.372448	0.719	0.417	0	0	POLL
ENSGALG00000048771	0	0.372283	0.688	0.378	0	0	ENSGALG00000048771
HMGN1	0	0.371604	0.488	0.14	0	0	HMGN1
KBTBD4	0	0.371299	0.745	0.443	0	0	KBTBD4
IPO11	0	0.370867	0.822	0.546	0	0	IPO11
ENSGALG00000041323	0	0.370731	0.732	0.426	0	0	ENSGALG00000041323
TTI1	0	0.370455	0.365	0.031	0	0	TTI1
CCDC61	0	0.370176	0.613	0.283	0	0	CCDC61
PSMD3	0	0.370113	0.645	0.327	0	0	PSMD3
PCMT1L	0	0.369855	0.531	0.205	0	0	PCMT1L
FAIM	0	0.369117	0.772	0.475	0	0	FAIM
TBC1D23	0	0.368464	0.529	0.207	0	0	TBC1D23
ENSGALG00000044299	0	0.368128	0.841	0.572	0	0	ENSGALG00000044299
ATP5A1Z	0	0.367897	0.914	0.692	0	0	ATP5A1Z
CASC4	0	0.367891	0.587	0.268	0	0	CASC4
ANKRD40	0	0.367794	0.599	0.274	0	0	ANKRD40
ENSGALG00000050965	0	0.367791	0.838	0.57	0	0	ENSGALG00000050965
NUDT13	0	0.367788	0.531	0.215	0	0	NUDT13
MSANTD3	0	0.367768	0.616	0.296	0	0	MSANTD3
CERS6	0	0.367628	0.427	0.133	0	0	CERS6
GRIK4	0	0.367327	0.519	0.218	0	0	GRIK4
STAP1	0	0.367239	0.432	0.119	0	0	STAP1
ENSGALG00000050110	0	0.366923	0.579	0.262	0	0	ENSGALG00000050110
TRABD	0	0.366861	0.857	0.623	0	0	TRABD
ZW10	0	0.366615	0.74	0.447	0	0	ZW10
CAST	0	0.366275	0.406	0.089	0	0	CAST
ENSGALG00000007007	0	0.366041	0.493	0.178	0	0	ENSGALG00000007007
AEBP2	0	0.36584	0.838	0.546	0	0	AEBP2
ENSGALG00000033920	0	0.365672	0.658	0.375	0	0	ENSGALG00000033920
GSR	0	0.365623	0.447	0.105	0	0	GSR
AMDHD2	0	0.365407	0.915	0.706	0	0	AMDHD2
PSMD7	0	0.365377	0.758	0.45	0	0	PSMD7
PIGQ	0	0.365341	0.524	0.199	0	0	PIGQ
SUGCT	0	0.365146	0.608	0.319	0	0	SUGCT
ZNRF1	0	0.36464	0.545	0.209	0	0	ZNRF1
ARRDC2	0	0.364579	0.843	0.572	0	0	ARRDC2
ETFA	0	0.364472	0.81	0.513	0	0	ETFA
ATP5B	0	0.364085	0.776	0.488	0	0	ATP5B
NRBP1	0	0.363813	0.954	0.805	0	0	NRBP1
VTA1	0	0.363734	0.78	0.504	0	0	VTA1
ACAD11	0	0.363227	0.513	0.19	0	0	ACAD11
ENSGALG00000037997	0	0.362636	0.612	0.3	0	0	ENSGALG00000037997
IQSEC1	0	0.362585	0.641	0.347	0	0	IQSEC1
CERS5	0	0.362557	0.509	0.182	0	0	CERS5
ATXN7L1	0	0.361865	0.581	0.309	0	0	ATXN7L1
GRK2	0	0.361593	0.353	0.043	0	0	GRK2
NPRL3	0	0.361548	0.572	0.239	0	0	NPRL3
RABL3	0	0.361475	0.46	0.161	0	0	RABL3
PTP4A1	0	0.361347	0.493	0.157	0	0	PTP4A1
ENSGALG00000004495	0	0.361313	0.971	0.82	0	0	ENSGALG00000004495
TJP1	0	0.360381	0.594	0.311	0	0	TJP1
MRPL17	0	0.359926	0.518	0.189	0	0	MRPL17
SNRPD2	0	0.359479	0.685	0.377	0	0	SNRPD2
ARMC9	0	0.359099	0.615	0.312	0	0	ARMC9
GORAB	0	0.358841	0.57	0.256	0	0	GORAB
MRPL15	0	0.358549	0.544	0.222	0	0	MRPL15
CLCN3	0	0.358455	0.496	0.183	0	0	CLCN3
MRPL58	0	0.357646	0.807	0.517	0	0	MRPL58
PLIN2	0	0.357504	0.521	0.2	0	0	PLIN2
ENSGALG00000002499	0	0.357345	0.646	0.34	0	0	ENSGALG00000002499
ENSGALG00000052012	0	0.356919	0.63	0.314	0	0	ENSGALG00000052012
SYNJ1	0	0.356546	0.4	0.106	0	0	SYNJ1
MRTO4	0	0.356453	0.484	0.182	0	0	MRTO4
PAFAH1B2	0	0.356424	0.823	0.558	0	0	PAFAH1B2
ANKRD11	0	0.355658	0.614	0.339	0	0	ANKRD11
AP1S2	0	0.355511	0.67	0.356	0	0	AP1S2
ACSS3	0	0.355238	0.706	0.41	0	0	ACSS3
SPHKAP	0	0.355174	0.835	0.576	0	0	SPHKAP
ABCG1	0	0.354466	0.508	0.21	0	0	ABCG1
NAA40	0	0.353469	0.448	0.117	0	0	NAA40
TEX10	0	0.353385	0.826	0.548	0	0	TEX10
FER	0	0.353118	0.455	0.17	0	0	FER
ENSGALG00000030718	0	0.352887	0.669	0.364	0	0	ENSGALG00000030718
ENSGALG00000004878	0	0.352323	0.608	0.294	0	0	ENSGALG00000004878
ATP1B1	0	0.351975	0.664	0.36	0	0	ATP1B1
RECK	0	0.351901	0.594	0.312	0	0	RECK
ENSGALG00000003175	0	0.351774	0.473	0.147	0	0	ENSGALG00000003175
BAK1	0	0.350137	0.722	0.435	0	0	BAK1
P4HB	0	0.350125	0.471	0.132	0	0	P4HB
ATP11B	0	0.349687	0.729	0.432	0	0	ATP11B
TRIP11	0	0.349284	0.521	0.241	0	0	TRIP11
BET1L	0	0.349259	0.534	0.199	0	0	BET1L
SYNJ2	0	0.348896	0.82	0.56	0	0	SYNJ2
ERLIN1	0	0.348301	0.795	0.476	0	0	ERLIN1
ENSGALG00000042570	0	0.348214	0.504	0.185	0	0	ENSGALG00000042570
GTF3C1	0	0.347973	0.486	0.202	0	0	GTF3C1
TRMT13	0	0.347541	0.419	0.097	0	0	TRMT13
CLTCL1	0	0.347215	0.433	0.114	0	0	CLTCL1
TAF15	0	0.347168	0.56	0.251	0	0	TAF15
USP33	0	0.347136	0.697	0.399	0	0	USP33
DDHD2	0	0.347025	0.468	0.157	0	0	DDHD2
MSANTD4	0	0.346884	0.362	0.053	0	0	MSANTD4
DNAJC28	0	0.346245	0.881	0.636	0	0	DNAJC28
NCAPG	0	0.346057	0.467	0.168	0	0	NCAPG
THOP1	0	0.345757	0.412	0.096	0	0	THOP1
ARHGEF3	0	0.345275	0.589	0.298	0	0	ARHGEF3
RBM22	0	0.345208	0.602	0.293	0	0	RBM22
ENSGALG00000038799	0	0.344904	0.468	0.165	0	0	ENSGALG00000038799
RBM6	0	0.344745	0.506	0.205	0	0	RBM6
EXOSC10	0	0.34463	0.448	0.134	0	0	EXOSC10
TRMT10A	0	0.344466	0.956	0.803	0	0	TRMT10A
GLCCI1	0	0.34446	0.413	0.097	0	0	GLCCI1
LUZP1	0	0.343535	0.549	0.258	0	0	LUZP1
BLOC1S2	0	0.343459	0.557	0.242	0	0	BLOC1S2
GRK3	0	0.34309	0.584	0.271	0	0	GRK3
CAMK2A	0	0.342225	0.436	0.121	0	0	CAMK2A
ENSGALG00000048620	0	0.342072	0.74	0.409	0	0	ENSGALG00000048620
ENSGALG00000006723	0	0.341798	0.99	0.914	0	0	ENSGALG00000006723
ARL5B	0	0.341424	0.537	0.22	0	0	ARL5B
MBD4	0	0.341395	0.84	0.555	0	0	MBD4
PTTG1IP	0	0.34138	0.617	0.318	0	0	PTTG1IP
PRIMPOL	0	0.34136	0.385	0.07	0	0	PRIMPOL
REXO2	0	0.341292	0.877	0.634	0	0	REXO2
EMC8	0	0.340457	0.398	0.08	0	0	EMC8
ENSGALG00000036160	0	0.34028	0.393	0.087	0	0	ENSGALG00000036160
XPR1	0	0.339963	0.944	0.775	0	0	XPR1
DLEC1	0	0.339698	0.636	0.333	0	0	DLEC1
PSMB1	0	0.339168	0.556	0.246	0	0	PSMB1
POLR3B	0	0.338485	0.583	0.279	0	0	POLR3B
CDKL1	0	0.338476	0.488	0.186	0	0	CDKL1
IQCG	0	0.33828	0.996	0.918	0	0	IQCG
WDR12	0	0.338058	0.621	0.327	0	0	WDR12
HNRNPR	0	0.337705	0.444	0.129	0	0	HNRNPR
NSUN6	0	0.33758	0.68	0.375	0	0	NSUN6
TTC7B	0	0.337578	0.433	0.145	0	0	TTC7B
BMP6	0	0.336803	0.607	0.3	0	0	BMP6
FANCL	0	0.336316	0.657	0.355	0	0	FANCL
CPXM1	0	0.336301	0.603	0.296	0	0	CPXM1
ENSGALG00000031648	0	0.335798	0.392	0.086	0	0	ENSGALG00000031648
ENSGALG00000043736	0	0.335474	0.487	0.165	0	0	ENSGALG00000043736
UTP11	0	0.334661	0.579	0.275	0	0	UTP11
RNF10	0	0.334564	0.767	0.486	0	0	RNF10
UBE2S	0	0.334296	0.442	0.117	0	0	UBE2S
IFT80	0	0.334007	0.788	0.519	0	0	IFT80
SPATA17	0	0.333247	0.997	0.962	0	0	SPATA17
SPOCK1	0	0.332526	0.49	0.229	0	0	SPOCK1
SMARCC1	0	0.33238	0.571	0.274	0	0	SMARCC1
COBL	0	0.33222	0.599	0.321	0	0	COBL
OPA1	0	0.331602	0.409	0.111	0	0	OPA1
NDUFS4	0	0.331569	0.996	0.915	0	0	NDUFS4
CD164	0	0.33125	0.518	0.217	0	0	CD164
TRPS1	0	0.330994	0.625	0.354	0	0	TRPS1
NR2C2	0	0.330905	0.547	0.251	0	0	NR2C2
ENSGALG00000005247	0	0.330125	0.999	0.956	0	0	ENSGALG00000005247
ENSGALG00000003920	0	0.329726	0.455	0.148	0	0	ENSGALG00000003920
PRDX4	0	0.329323	0.496	0.205	0	0	PRDX4
OPTN	0	0.329297	0.534	0.229	0	0	OPTN
METTL5	0	0.328732	0.505	0.209	0	0	METTL5
RELT	0	0.328579	0.419	0.113	0	0	RELT
MBTD1	0	0.328039	0.392	0.086	0	0	MBTD1
NMU	0	0.327592	0.353	0.117	0	0	NMU
LRRC49	0	0.327257	0.519	0.223	0	0	LRRC49
HMMR	0	0.327199	0.481	0.197	0	0	HMMR
NCBP3	0	0.326352	0.505	0.225	0	0	NCBP3
METAP2	0	0.326205	0.387	0.094	0	0	METAP2
CNTLN	0	0.325833	0.563	0.283	0	0	CNTLN
LSM14A	0	0.325709	0.552	0.264	0	0	LSM14A
TBC1D32	0	0.325596	0.633	0.339	0	0	TBC1D32
SPATS2	0	0.325559	0.995	0.93	0	0	SPATS2
KANK1	0	0.325444	0.398	0.137	0	0	KANK1
ENSGALG00000015183	0	0.325426	0.451	0.143	0	0	ENSGALG00000015183
ALKBH5	0	0.325248	0.628	0.329	0	0	ALKBH5
AURKA	0	0.324223	0.456	0.156	0	0	AURKA
ASMTL	0	0.32372	0.477	0.187	0	0	ASMTL
PTCD2	0	0.323054	0.62	0.326	0	0	PTCD2
CIR1	0	0.322557	0.371	0.111	0	0	CIR1
CEP250	0	0.32253	0.382	0.098	0	0	CEP250
BEND3	0	0.322417	0.608	0.319	0	0	BEND3
ENSGALG00000046955	0	0.32156	0.661	0.366	0	0	ENSGALG00000046955
COQ8A	0	0.321079	0.454	0.159	0	0	COQ8A
TNKS1BP1	0	0.320977	0.487	0.172	0	0	TNKS1BP1
MYBL2	0	0.320533	0.564	0.269	0	0	MYBL2
EIF1B	0	0.320503	0.474	0.193	0	0	EIF1B
ENSGALG00000016236	0	0.32042	0.646	0.36	0	0	ENSGALG00000016236
ENSGALG00000016217	0	0.31992	0.65	0.374	0	0	ENSGALG00000016217
CCNC	0	0.319738	0.624	0.324	0	0	CCNC
KLHDC4	0	0.319718	0.498	0.2	0	0	KLHDC4
TUBG1	0	0.31956	0.399	0.093	0	0	TUBG1
RFFL	0	0.319518	0.478	0.178	0	0	RFFL
ENSGALG00000034354	0	0.319001	0.52	0.222	0	0	ENSGALG00000034354
STUB1	0	0.318284	0.451	0.149	0	0	STUB1
ENSGALG00000043190	0	0.316532	0.617	0.335	0	0	ENSGALG00000043190
ENSGALG00000003572	0	0.316254	0.4	0.107	0	0	ENSGALG00000003572
ZBTB38	0	0.315225	0.488	0.196	0	0	ZBTB38
PSMA4	0	0.315161	0.437	0.141	0	0	PSMA4
SH3D19	0	0.314977	0.343	0.094	0	0	SH3D19
COPZ1	0	0.314771	0.692	0.409	0	0	COPZ1
DHX30	0	0.314124	0.423	0.124	0	0	DHX30
PCCA	0	0.313735	0.307	0.093	0	0	PCCA
NFKB1	0	0.313574	0.424	0.156	0	0	NFKB1
SLC24A4	0	0.313077	0.447	0.189	0	0	SLC24A4
RRP1B	0	0.313065	0.44	0.167	0	0	RRP1B
IFT43	0	0.312972	0.4	0.104	0	0	IFT43
C2CD5	0	0.312725	0.385	0.109	0	0	C2CD5
ENSGALG00000044628	0	0.312681	0.654	0.366	0	0	ENSGALG00000044628
RSL24D1	0	0.312434	0.658	0.367	0	0	RSL24D1
PCMT1	0	0.31193	0.994	0.957	0	0	PCMT1
SDC1	0	0.311493	0.502	0.232	0	0	SDC1
GAPVD1	0	0.311374	0.412	0.138	0	0	GAPVD1
SEC31A	0	0.310931	0.399	0.091	0	0	SEC31A
HAT1	0	0.310844	0.45	0.154	0	0	HAT1
PHKA2	0	0.310689	0.36	0.081	0	0	PHKA2
NCOA5	0	0.310649	0.496	0.205	0	0	NCOA5
XPO1	0	0.310392	0.474	0.196	0	0	XPO1
SLC12A2	0	0.310359	0.471	0.186	0	0	SLC12A2
ARMH3	0	0.3101	0.59	0.315	0	0	ARMH3
ENSGALG00000040182	0	0.310024	0.572	0.303	0	0	ENSGALG00000040182
CLCN7	0	0.310011	0.368	0.071	0	0	CLCN7
REL	0	0.309882	0.544	0.259	0	0	REL
DDX1	0	0.3098	0.436	0.152	0	0	DDX1
RBKS	0	0.309417	0.334	0.064	0	0	RBKS
CHID1	0	0.309402	0.539	0.259	0	0	CHID1
FLOT1	0	0.309229	0.518	0.228	0	0	FLOT1
DZANK1	0	0.308817	0.492	0.211	0	0	DZANK1
USP8	0	0.308029	0.654	0.367	0	0	USP8
NAA15	0	0.307694	0.477	0.185	0	0	NAA15
CXorf56	0	0.307647	0.463	0.177	0	0	CXorf56
LARP4	0	0.307632	0.707	0.431	0	0	LARP4
SMARCB1	0	0.307546	0.407	0.117	0	0	SMARCB1
RANBP10	0	0.307357	0.646	0.368	0	0	RANBP10
SNRNP27	0	0.30695	0.392	0.1	0	0	SNRNP27
EI24	0	0.306828	0.708	0.416	0	0	EI24
CEP78	0	0.306753	0.474	0.195	0	0	CEP78
KLHL32	0	0.306699	0.357	0.108	0	0	KLHL32
VPS13A	0	0.306666	0.453	0.187	0	0	VPS13A
ERCC6	0	0.30662	0.361	0.09	0	0	ERCC6
ARMT1	0	0.30659	0.519	0.229	0	0	ARMT1
ARSG	0	0.306307	0.528	0.238	0	0	ARSG
PRKCA	0	0.306206	0.613	0.323	0	0	PRKCA
IMPA1	0	0.306018	0.492	0.229	0	0	IMPA1
C1orf159	0	0.30563	0.525	0.237	0	0	C1orf159
NEIL1	0	0.305551	0.427	0.132	0	0	NEIL1
CFAP70	0	0.305341	0.595	0.323	0	0	CFAP70
ENSGALG00000005024	0	0.304501	0.361	0.074	0	0	ENSGALG00000005024
ENSGALG00000046379	0	0.304018	0.467	0.185	0	0	ENSGALG00000046379
ZNF318	0	0.302882	0.451	0.172	0	0	ZNF318
PDCL2	0	0.302533	0.997	0.957	0	0	PDCL2
INVS	0	0.301938	0.511	0.244	0	0	INVS
RBM10	0	0.301932	0.637	0.347	0	0	RBM10
MSL3	0	0.301928	0.578	0.295	0	0	MSL3
KCNT2	0	0.301553	0.505	0.242	0	0	KCNT2
ENSGALG00000051970	0	0.301533	0.485	0.198	0	0	ENSGALG00000051970
SAP130	0	0.301404	0.416	0.125	0	0	SAP130
EXOC5	0	0.300823	0.48	0.201	0	0	EXOC5
ENSGALG00000021611	0	0.300619	0.475	0.192	0	0	ENSGALG00000021611
DNAJB12	0	0.300085	0.564	0.28	0	0	DNAJB12
PPP1R7	0	0.299632	0.999	0.96	0	0	PPP1R7
RPF2	0	0.299444	0.374	0.091	0	0	RPF2
SLC2A14	0	0.299281	0.998	0.985	0	0	SLC2A14
SSB	0	0.299248	0.391	0.114	0	0	SSB
POLQ	0	0.299203	0.401	0.121	0	0	POLQ
TMTC3	0	0.299069	0.471	0.197	0	0	TMTC3
ZNF777	0	0.298981	0.386	0.099	0	0	ZNF777
TRAPPC3	0	0.298947	0.577	0.302	0	0	TRAPPC3
DST	0	0.298797	0.453	0.194	0	0	DST
KCNMB4	0	0.298748	0.35	0.067	0	0	KCNMB4
GRID1	0	0.298058	0.21	0.052	0	0	GRID1
MIIP	0	0.298014	0.357	0.071	0	0	MIIP
DPH6	0	0.297569	0.31	0.058	0	0	DPH6
SMAD6	0	0.2962	0.428	0.148	0	0	SMAD6
KAT6A	0	0.2959	0.393	0.121	0	0	KAT6A
ENSGALG00000048258	0	0.295882	0.491	0.206	0	0	ENSGALG00000048258
ADAMTS2	0	0.295626	0.53	0.258	0	0	ADAMTS2
NSUN7	0	0.295468	0.499	0.211	0	0	NSUN7
BRD8	0	0.29541	0.459	0.19	0	0	BRD8
ENSGALG00000034232	0	0.294589	0.508	0.245	0	0	ENSGALG00000034232
PEF1	0	0.294375	0.389	0.091	0	0	PEF1
ENSGALG00000006944	0	0.29425	0.357	0.084	0	0	ENSGALG00000006944
TASP1	0	0.294108	0.557	0.286	0	0	TASP1
ATP2B4	0	0.293801	0.377	0.093	0	0	ATP2B4
SASS6	0	0.293074	0.637	0.351	0	0	SASS6
MIPEP	0	0.292908	0.448	0.184	0	0	MIPEP
RBM19	0	0.292179	0.371	0.104	0	0	RBM19
ENSGALG00000021174	0	0.292057	0.568	0.299	0	0	ENSGALG00000021174
TM9SF3	0	0.291827	0.46	0.189	0	0	TM9SF3
ALDH5A1	0	0.290646	0.594	0.312	0	0	ALDH5A1
ENPEP	0	0.290516	0.345	0.093	0	0	ENPEP
RAF1	0	0.290115	0.491	0.215	0	0	RAF1
MYH1E	0	0.289908	0.345	0.094	0	0	MYH1E
SLC25A40	0	0.289872	0.552	0.282	0	0	SLC25A40
ENSGALG00000015019	0	0.289619	0.554	0.284	0	0	ENSGALG00000015019
TFB1M	0	0.28951	0.395	0.102	0	0	TFB1M
NDUFV2	0	0.28846	0.533	0.265	0	0	NDUFV2
SCAMP2	0	0.287772	0.616	0.343	0	0	SCAMP2
PRR5	0	0.28726	0.529	0.245	0	0	PRR5
RNF146	0	0.287246	0.567	0.266	0	0	RNF146
MGAT5	0	0.286818	0.305	0.058	0	0	MGAT5
UBE2W	0	0.285652	0.418	0.189	0	0	UBE2W
MAU2	0	0.285459	0.484	0.205	0	0	MAU2
FAM45A	0	0.284961	0.474	0.208	0	0	FAM45A
KDM5A	0	0.283645	0.445	0.189	0	0	KDM5A
ENSGALG00000052213	0	0.282902	0.418	0.151	0	0	ENSGALG00000052213
IQGAP1	0	0.282826	0.531	0.268	0	0	IQGAP1
CEBPZ	0	0.282728	0.327	0.07	0	0	CEBPZ
ELMOD3	0	0.281279	0.554	0.274	0	0	ELMOD3
ATL2	0	0.28089	0.476	0.21	0	0	ATL2
SH3GLB2	0	0.280883	0.469	0.192	0	0	SH3GLB2
CUL1	0	0.280848	0.453	0.183	0	0	CUL1
FAM103A1	0	0.280411	0.391	0.124	0	0	FAM103A1
FOXJ1	0	0.280109	0.301	0.053	0	0	FOXJ1
CASP3	0	0.280038	0.443	0.207	0	0	CASP3
ARHGAP19	0	0.279946	0.52	0.246	0	0	ARHGAP19
SMG7	0	0.279848	0.383	0.118	0	0	SMG7
CHD9	0	0.279581	0.356	0.1	0	0	CHD9
GALNT3	0	0.279539	0.454	0.18	0	0	GALNT3
ENSGALG00000007195	0	0.279473	0.47	0.197	0	0	ENSGALG00000007195
ENSGALG00000047439	0	0.279254	0.485	0.218	0	0	ENSGALG00000047439
SPTAN1	0	0.279229	0.362	0.102	0	0	SPTAN1
AKAP8L	0	0.278602	0.374	0.117	0	0	AKAP8L
TTK	0	0.278555	0.328	0.072	0	0	TTK
LRWD1	0	0.277943	0.496	0.221	0	0	LRWD1
ENSGALG00000040120	0	0.277902	0.463	0.204	0	0	ENSGALG00000040120
GPD2	0	0.277714	0.59	0.307	0	0	GPD2
NAIF1	0	0.277664	0.475	0.211	0	0	NAIF1
TRIM59	0	0.277316	0.342	0.085	0	0	TRIM59
CTTNBP2	0	0.275825	0.475	0.22	0	0	CTTNBP2
GLE1	0	0.275354	0.413	0.162	0	0	GLE1
RNFT1	0	0.275091	0.429	0.162	0	0	RNFT1
ENSGALG00000034282	0	0.275036	0.344	0.082	0	0	ENSGALG00000034282
XPO7	0	0.274984	0.479	0.204	0	0	XPO7
FGB	0	0.274387	0.35	0.099	0	0	FGB
BTG1	0	0.274167	0.56	0.281	0	0	BTG1
BORA	0	0.274153	0.337	0.071	0	0	BORA
OAZ2	0	0.273548	0.354	0.077	0	0	OAZ2
NUDT21	0	0.273369	0.44	0.179	0	0	NUDT21
PSMA5	0	0.272713	0.348	0.109	0	0	PSMA5
TUBB4B	0	0.27254	1	1	0	0	TUBB4B
MORN4	0	0.272312	0.368	0.097	0	0	MORN4
NCDN	0	0.271787	0.526	0.261	0	0	NCDN
RNF24	0	0.270633	0.31	0.04	0	0	RNF24
NHP2	0	0.270484	0.44	0.165	0	0	NHP2
ARIH2	0	0.270356	0.512	0.254	0	0	ARIH2
TAF6	0	0.27015	0.373	0.107	0	0	TAF6
C2CD2L	0	0.2701	0.398	0.144	0	0	C2CD2L
CPPED1	0	0.270032	0.429	0.172	0	0	CPPED1
RAB18	0	0.269988	0.479	0.221	0	0	RAB18
RPS27L	0	0.26973	0.598	0.325	0	0	RPS27L
DEDD	0	0.269728	0.457	0.188	0	0	DEDD
EDIL3	0	0.26965	0.49	0.234	0	0	EDIL3
XBP1	0	0.269637	0.409	0.145	0	0	XBP1
LARP7	0	0.269589	0.352	0.108	0	0	LARP7
ABCD3	0	0.269565	0.362	0.114	0	0	ABCD3
ZC3H12A	0	0.269558	0.498	0.232	0	0	ZC3H12A
TRMT5	0	0.269103	0.337	0.074	0	0	TRMT5
ENSGALG00000038810	0	0.268971	0.363	0.096	0	0	ENSGALG00000038810
C5	0	0.268935	0.335	0.08	0	0	C5
MED30	0	0.268934	0.31	0.062	0	0	MED30
FAM135A	0	0.26884	0.495	0.229	0	0	FAM135A
TRPV1	0	0.268517	0.315	0.057	0	0	TRPV1
LINS1	0	0.268344	0.31	0.069	0	0	LINS1
C15orf62	0	0.268267	0.293	0.027	0	0	C15orf62
ZNF507	0	0.268096	0.372	0.122	0	0	ZNF507
ENSGALG00000008054	0	0.268024	0.54	0.272	0	0	ENSGALG00000008054
ACADL	0	0.267319	0.404	0.131	0	0	ACADL
RAP1B	0	0.267129	0.552	0.288	0	0	RAP1B
PTPN1	0	0.267113	0.417	0.176	0	0	PTPN1
ENSGALG00000041054	0	0.266778	0.378	0.124	0	0	ENSGALG00000041054
ENSGALG00000033452	0	0.266688	0.553	0.279	0	0	ENSGALG00000033452
PLEKHB2	0	0.26592	0.373	0.108	0	0	PLEKHB2
DDX23	0	0.26578	0.338	0.079	0	0	DDX23
MYCBP2	0	0.265575	0.521	0.262	0	0	MYCBP2
LUC7L3	0	0.265393	0.326	0.079	0	0	LUC7L3
ENSGALG00000003162	0	0.265249	0.441	0.167	0	0	ENSGALG00000003162
MYO5C	0	0.26445	0.358	0.117	0	0	MYO5C
RALB	0	0.263663	0.423	0.165	0	0	RALB
UBE4A	0	0.263627	0.471	0.192	0	0	UBE4A
THAP4	0	0.263338	0.412	0.157	0	0	THAP4
GEMIN6	0	0.262825	0.422	0.159	0	0	GEMIN6
ENSGALG00000047489	0	0.262432	0.381	0.127	0	0	ENSGALG00000047489
SETD5	0	0.262297	0.482	0.21	0	0	SETD5
SLF1	0	0.262189	0.322	0.067	0	0	SLF1
PTEN	0	0.261906	0.441	0.191	0	0	PTEN
ENSGALG00000050442	0	0.261797	0.508	0.245	0	0	ENSGALG00000050442
ENSGALG00000052443	0	0.261792	0.504	0.239	0	0	ENSGALG00000052443
WHRN	0	0.261447	0.438	0.181	0	0	WHRN
POLR2C	0	0.261358	0.421	0.151	0	0	POLR2C
ZC3H11B	0	0.261187	0.362	0.111	0	0	ZC3H11B
WDR70	0	0.26118	0.425	0.179	0	0	WDR70
ENSGALG00000010302	0	0.261063	0.422	0.171	0	0	ENSGALG00000010302
C17orf75	0	0.260436	0.534	0.257	0	0	C17orf75
SIRT6	0	0.26037	0.314	0.052	0	0	SIRT6
B4GALT6	0	0.26028	0.392	0.134	0	0	B4GALT6
TCF24	0	0.259574	0.357	0.124	0	0	TCF24
IGHMBP2	0	0.259494	0.331	0.071	0	0	IGHMBP2
DPM2	0	0.258824	0.398	0.13	0	0	DPM2
SLC3A1	0	0.258603	0.321	0.072	0	0	SLC3A1
NEDD1	0	0.258569	0.439	0.177	0	0	NEDD1
YARS	0	0.258304	0.308	0.052	0	0	YARS
2024-09-06	0	0.25827	0.446	0.183	0	0	2024-09-06
TFG	0	0.258029	0.511	0.255	0	0	TFG
DCTN5	0	0.258019	0.393	0.131	0	0	DCTN5
ENSGALG00000052991	0	0.257379	0.399	0.158	0	0	ENSGALG00000052991
ENSGALG00000026470	0	0.257184	0.447	0.202	0	0	ENSGALG00000026470
CTR9	0	0.256655	0.278	0.034	0	0	CTR9
MRPL27	0	0.256166	0.499	0.236	0	0	MRPL27
MATR3	0	0.256086	0.48	0.217	0	0	MATR3
YWHAE	0	0.255641	0.337	0.081	0	0	YWHAE
REV3L	0	0.255352	0.33	0.092	0	0	REV3L
PPAT	0	0.255258	0.361	0.099	0	0	PPAT
LPCAT2	0	0.255189	0.417	0.164	0	0	LPCAT2
TRIM23	0	0.254987	0.297	0.044	0	0	TRIM23
ZMAT2	0	0.254029	0.495	0.237	0	0	ZMAT2
CIB3	0	0.253326	0.388	0.115	0	0	CIB3
DDX20	0	0.253016	0.382	0.134	0	0	DDX20
PPP1R10	0	0.252951	0.426	0.174	0	0	PPP1R10
MINDY1	0	0.252777	0.425	0.176	0	0	MINDY1
ENSGALG00000051958	0	0.252599	0.276	0.037	0	0	ENSGALG00000051958
CENPJ	0	0.252566	0.367	0.127	0	0	CENPJ
KIAA1109	0	0.252511	0.39	0.152	0	0	KIAA1109
ENSGALG00000046960	0	0.252186	0.411	0.169	0	0	ENSGALG00000046960
DDX47	0	0.252161	0.377	0.131	0	0	DDX47
ENSGALG00000054339	0	0.252027	0.292	0.051	0	0	ENSGALG00000054339
CCNL2	0	0.251841	0.344	0.104	0	0	CCNL2
ENSGALG00000011172	0	0.25117	0.342	0.131	0	0	ENSGALG00000011172
THRAP3	0	0.251137	0.346	0.106	0	0	THRAP3
MYO1E	0	0.250273	0.343	0.126	0	0	MYO1E
CEP57L1	2.36899e-307	0.293244	0.631	0.358	3.86263e-303	0	CEP57L1
CNOT1	1.15738e-306	0.312444	0.678	0.403	1.88711e-302	0	CNOT1
PDXP	2.61551e-306	0.28691	0.643	0.364	4.26459e-302	0	PDXP
COX19	2.80798e-306	0.345924	0.99	0.9	4.57841e-302	0	COX19
GNPNAT1	5.59873e-306	0.259419	0.475	0.229	9.12873e-302	0	GNPNAT1
CYB5R4	1.07919e-305	0.323053	0.637	0.36	1.75962e-301	0	CYB5R4
AADAT	2.63446e-305	0.298912	0.596	0.33	4.29549e-301	0	AADAT
MAEA	4.40215e-305	0.34027	0.995	0.905	7.17771e-301	0	MAEA
PLK4	4.53146e-305	0.343763	0.782	0.52	7.38854e-301	0	PLK4
ENSGALG00000047491	4.9417e-305	0.253981	0.211	0.054	8.05744e-301	0	ENSGALG00000047491
YEATS4	1.16272e-304	0.306395	0.635	0.365	1.89581e-300	0	YEATS4
RALA	1.27916e-304	0.340166	0.991	0.873	2.08567e-300	0	RALA
ABI2	5.19654e-304	0.299946	0.686	0.414	8.47296e-300	0	ABI2
CCNL1	7.8304e-304	0.257837	0.49	0.241	1.27675e-299	0	CCNL1
DACH2	1.44448e-303	0.274051	0.549	0.289	2.35523e-299	0	DACH2
EPB41L4A	3.42366e-303	0.410472	0.826	0.59	5.58227e-299	0	EPB41L4A
ENSGALG00000047878	5.46843e-303	0.285444	0.628	0.357	8.91627e-299	0	ENSGALG00000047878
GIGYF2	7.58965e-303	0.283776	0.897	0.637	1.23749e-298	0	GIGYF2
CREB3L1	2.19387e-302	0.256885	0.546	0.287	3.57711e-298	0	CREB3L1
IMMP2L	6.00495e-301	0.415519	0.775	0.523	9.79107e-297	0	IMMP2L
ENSGALG00000050404	7.51118e-301	0.298305	0.613	0.346	1.2247e-296	0	ENSGALG00000050404
GLYR1	2.5828e-300	0.28241	0.61	0.343	4.21126e-296	0	GLYR1
NTM	4.56024e-300	0.330391	0.732	0.461	7.43547e-296	0	NTM
RHOA	4.84635e-300	0.327889	0.83	0.507	7.90197e-296	0	RHOA
LRRTM3	5.15695e-300	0.346966	0.608	0.343	8.40841e-296	0	LRRTM3
ENSGALG00000040709	9.87629e-300	0.347006	0.962	0.813	1.61033e-295	0	ENSGALG00000040709
RBM18	2.41446e-299	0.351695	0.886	0.619	3.93677e-295	0	RBM18
ASF1A	2.64201e-299	0.337383	0.923	0.74	4.30779e-295	0	ASF1A
CENPL	3.91002e-299	0.27575	0.616	0.346	6.37529e-295	0	CENPL
SDHC	4.4994e-298	0.30143	0.68	0.402	7.33627e-294	0	SDHC
ENSGALG00000047265	1.52191e-297	0.276281	0.542	0.289	2.48147e-293	0	ENSGALG00000047265
RABEP1	2.50246e-297	0.272008	0.628	0.357	4.08025e-293	0	RABEP1
OAZ1	2.89775e-296	0.265062	0.59	0.323	4.72478e-292	0	OAZ1
ZNF609	6.25453e-294	0.250503	0.538	0.282	1.0198e-289	0	ZNF609
ARCN1	1.13804e-293	0.308926	0.665	0.395	1.85558e-289	0	ARCN1
CZIB	1.846e-293	0.33485	0.887	0.61	3.00991e-289	0	CZIB
LGR4	2.33086e-293	0.320051	0.681	0.409	3.80047e-289	0	LGR4
CAMK2D	2.44931e-293	0.416528	0.828	0.576	3.9936e-289	0	CAMK2D
ZMAT5	2.63167e-293	0.32663	0.811	0.516	4.29094e-289	0	ZMAT5
DRG1	6.24776e-293	0.33712	0.956	0.793	1.0187e-288	0	DRG1
RPRD2	6.93894e-293	0.257965	0.489	0.246	1.13139e-288	0	RPRD2
DPM1	8.12658e-293	0.357804	0.864	0.536	1.32504e-288	0	DPM1
FAM206A	3.91277e-292	0.43217	0.766	0.49	6.37978e-288	0	FAM206A
TRIM45	1.26829e-291	0.330179	0.828	0.558	2.06795e-287	0	TRIM45
ADD1	2.41373e-291	0.27965	0.588	0.327	3.93558e-287	0	ADD1
BLCAP	3.00032e-291	0.316542	0.789	0.524	4.89202e-287	0	BLCAP
ZNF407	1.77005e-290	0.305701	0.532	0.282	2.88606e-286	0	ZNF407
EXOC4	3.83704e-290	0.330512	0.808	0.545	6.2563e-286	0	EXOC4
AAMDC	4.74027e-290	0.263505	0.617	0.349	7.72901e-286	0	AAMDC
PEX1	4.8905e-290	0.329932	0.76	0.485	7.97396e-286	0	PEX1
EFCAB2	4.44647e-289	0.295088	0.993	0.928	7.24996e-285	0	EFCAB2
ZNF451	8.12318e-289	0.280892	0.996	0.952	1.32448e-284	0	ZNF451
VMA21	1.03435e-288	0.299018	0.717	0.429	1.6865e-284	0	VMA21
KIF13B	3.94833e-288	0.358481	0.922	0.71	6.43776e-284	0	KIF13B
ARHGAP21	6.0265e-288	0.375	0.808	0.523	9.8262e-284	0	ARHGAP21
AURKAIP1	2.89329e-287	0.254702	0.535	0.281	4.71752e-283	0	AURKAIP1
ACLY	3.50349e-287	0.25512	0.542	0.289	5.71244e-283	0	ACLY
ATP1B3	6.90829e-286	0.328227	0.699	0.434	1.1264e-281	0	ATP1B3
TRMT2A	9.74051e-286	0.324122	0.81	0.558	1.58819e-281	0	TRMT2A
ANKRD49	1.38753e-285	0.278804	0.612	0.348	2.26237e-281	0	ANKRD49
ENSGALG00000040433	8.486e-285	0.278743	0.554	0.301	1.38364e-280	0	ENSGALG00000040433
CAPZB	1.81115e-283	0.316088	0.981	0.866	2.95308e-279	0	CAPZB
PARP8	1.4788e-282	0.263703	0.459	0.226	2.41118e-278	0	PARP8
MOK	7.24932e-282	0.337937	0.905	0.685	1.182e-277	0	MOK
ENSGALG00000035675	5.10692e-281	0.351098	0.859	0.614	8.32684e-277	0	ENSGALG00000035675
FBXO16	8.82752e-280	0.349916	0.976	0.874	1.43933e-275	0	FBXO16
AGPS	1.22857e-279	0.250247	0.553	0.298	2.00319e-275	0	AGPS
TBC1D5	1.61483e-279	0.422519	0.775	0.511	2.63298e-275	0	TBC1D5
ZCCHC10	5.44463e-279	0.340487	0.845	0.567	8.87747e-275	0	ZCCHC10
BTAF1	1.63729e-278	0.297374	0.631	0.368	2.6696e-274	0	BTAF1
B9D1	2.097e-278	0.287286	0.712	0.45	3.41915e-274	0	B9D1
DIS3	7.03114e-278	0.357012	0.902	0.642	1.14643e-273	0	DIS3
ENTPD5	7.76753e-278	0.257478	0.99	0.943	1.26649e-273	0	ENTPD5
WDR37	1.51608e-277	0.254459	0.529	0.283	2.47196e-273	0	WDR37
GTSF1	1.09325e-276	0.302681	0.927	0.728	1.78254e-272	0	GTSF1
PPP1R42	2.48436e-276	0.330918	0.999	0.915	4.05075e-272	0	PPP1R42
ENSGALG00000015059	3.03745e-276	0.27219	0.648	0.384	4.95256e-272	0	ENSGALG00000015059
CCT4	4.40007e-276	0.257596	0.548	0.293	7.17431e-272	0	CCT4
ANO3	4.6999e-275	0.264043	0.544	0.296	7.66319e-271	0	ANO3
WDR63	3.92502e-274	0.347494	0.965	0.812	6.39974e-270	0	WDR63
KIAA1841	1.22008e-273	0.265831	0.564	0.313	1.98934e-269	0	KIAA1841
HOOK3	4.71694e-273	0.35844	0.929	0.662	7.69097e-269	0	HOOK3
POLR2I	5.49349e-273	0.360061	0.979	0.862	8.95714e-269	0	POLR2I
TNFAIP1	8.79547e-273	0.313936	0.759	0.505	1.4341e-268	0	TNFAIP1
BRSK1	4.44641e-272	0.399096	0.792	0.552	7.24987e-268	0	BRSK1
BLOC1S5	3.27595e-271	0.295271	0.749	0.489	5.34143e-267	0	BLOC1S5
ACSL4	7.41616e-271	0.312227	0.78	0.521	1.2092e-266	0	ACSL4
PDCD7	8.77647e-271	0.351956	0.969	0.663	1.431e-266	0	PDCD7
DAW1	4.42555e-270	0.323459	0.97	0.821	7.21586e-266	0	DAW1
PSMD10	1.09345e-269	0.256622	0.615	0.353	1.78286e-265	0	PSMD10
C5orf49	2.40553e-269	0.289803	0.99	0.915	3.92221e-265	0	C5orf49
PARK7	2.6119e-269	0.266618	0.713	0.445	4.2587e-265	0	PARK7
IFT52	1.89071e-268	0.334595	0.972	0.872	3.0828e-264	0	IFT52
JADE1	2.3749e-268	0.265497	0.635	0.377	3.87227e-264	0	JADE1
AUH	3.39152e-268	0.258794	0.558	0.311	5.52987e-264	0	AUH
MICU3	5.72946e-267	0.30388	0.699	0.434	9.34189e-263	0	MICU3
IQCK	1.62566e-266	0.329915	0.926	0.716	2.65064e-262	0	IQCK
CEP112	6.34176e-264	0.265071	0.611	0.355	1.03402e-259	0	CEP112
ENSGALG00000011812	7.72335e-264	0.260987	0.602	0.331	1.25929e-259	0	ENSGALG00000011812
ZNF804A	3.46445e-263	0.258017	0.633	0.355	5.64879e-259	0	ZNF804A
FKBP14	1.09924e-260	0.276073	0.657	0.392	1.79231e-256	0	FKBP14
IARS1	1.55331e-259	0.254695	0.498	0.262	2.53267e-255	0	IARS1
ENSGALG00000011459	2.37473e-259	0.265716	0.611	0.356	3.87199e-255	0	ENSGALG00000011459
ENSGALG00000027540	7.9646e-259	0.336886	0.9	0.701	1.29863e-254	0	ENSGALG00000027540
DOCK3	4.13571e-258	0.317708	0.907	0.682	6.74327e-254	0	DOCK3
TAPT1	2.08484e-257	0.258558	0.487	0.255	3.39933e-253	0	TAPT1
CEP170	3.55812e-255	0.298191	0.994	0.93	5.80151e-251	0	CEP170
MED31	5.75845e-255	0.287754	0.769	0.494	9.38915e-251	0	MED31
DUSP15	6.70225e-255	0.317971	0.943	0.745	1.0928e-250	0	DUSP15
PER2	1.44995e-254	0.272388	0.655	0.395	2.36415e-250	0	PER2
SBNO1	2.49933e-254	0.316296	0.783	0.536	4.07516e-250	0	SBNO1
MYCBPAP	3.1957e-254	0.300075	0.797	0.545	5.21058e-250	0	MYCBPAP
SETD3	6.48633e-254	0.27924	0.713	0.458	1.0576e-249	0	SETD3
ENSGALG00000039203	8.67223e-253	0.299633	0.857	0.634	1.41401e-248	0	ENSGALG00000039203
ENSGALG00000002350	9.34771e-253	0.311119	0.747	0.489	1.52414e-248	0	ENSGALG00000002350
FEZ2	2.60119e-252	0.287323	0.751	0.491	4.24125e-248	0	FEZ2
NDUFA5	9.94944e-252	0.335283	0.902	0.656	1.62226e-247	0	NDUFA5
SNRNP35	3.24821e-251	0.261869	0.726	0.465	5.2962e-247	0	SNRNP35
PSMG2	6.15741e-251	0.295374	0.942	0.788	1.00396e-246	0	PSMG2
PTGES3L	1.06946e-250	0.261986	0.689	0.422	1.74375e-246	0	PTGES3L
ARGLU1	1.67643e-250	0.286922	0.719	0.466	2.73342e-246	0	ARGLU1
LRP2BP	7.30493e-250	0.269557	0.772	0.514	1.19107e-245	0	LRP2BP
POMP	9.51858e-250	0.275893	0.757	0.493	1.552e-245	0	POMP
FBXO34	1.00306e-249	0.261719	0.707	0.432	1.63548e-245	0	FBXO34
MKKS	2.32405e-248	0.305893	0.819	0.559	3.78937e-244	0	MKKS
ENSGALG00000010074	1.64479e-247	0.250378	0.586	0.336	2.68184e-243	0	ENSGALG00000010074
PRKAB2	2.57125e-247	0.287774	0.946	0.811	4.19242e-243	0	PRKAB2
ESCO1	3.2152e-246	0.315079	0.903	0.676	5.24239e-242	0	ESCO1
JKAMP	6.11965e-246	0.25645	0.616	0.366	9.97809e-242	0	JKAMP
TMEM161B	1.49591e-245	0.265366	0.734	0.431	2.43908e-241	0	TMEM161B
ZMYND8	5.67862e-244	0.30669	0.798	0.513	9.25899e-240	0	ZMYND8
MTHFD2	1.42719e-242	0.290949	0.808	0.552	2.32703e-238	0	MTHFD2
PKLR	2.87062e-242	0.299162	0.976	0.867	4.68055e-238	0	PKLR
TRAPPC8	1.08386e-241	0.251732	0.55	0.31	1.76724e-237	0	TRAPPC8
NUFIP1	6.11743e-241	0.300797	0.797	0.533	9.97446e-237	0	NUFIP1
NDE1	7.12812e-241	0.323799	0.938	0.7	1.16224e-236	0	NDE1
FBXO9	4.64724e-240	0.254745	0.94	0.808	7.57733e-236	0	FBXO9
AUTS2	7.15429e-239	0.358701	0.906	0.693	1.16651e-234	0	AUTS2
YPEL1	7.2878e-239	0.302048	0.942	0.794	1.18828e-234	0	YPEL1
ENSGALG00000033647	1.11668e-238	0.305439	0.911	0.641	1.82074e-234	0	ENSGALG00000033647
COL3A1	2.8591e-237	0.275935	0.592	0.351	4.66176e-233	0	COL3A1
TRAPPC2	1.11861e-236	0.304751	0.97	0.833	1.82389e-232	0	TRAPPC2
GALNT2	1.3054e-234	0.261475	0.531	0.306	2.12845e-230	0	GALNT2
ENSGALG00000000629	1.72923e-234	0.317059	0.983	0.816	2.81951e-230	0	ENSGALG00000000629
AHI1	2.97891e-234	0.326194	0.981	0.812	4.85711e-230	0	AHI1
ZPBP	3.60892e-234	0.273152	0.987	0.906	5.88434e-230	0	ZPBP
DAZAP1	9.82063e-234	0.277567	0.99	0.896	1.60125e-229	0	DAZAP1
NDUFS3	2.2757e-232	0.312481	0.991	0.864	3.71053e-228	0	NDUFS3
POLD3	6.36995e-232	0.263928	0.985	0.913	1.03862e-227	0	POLD3
PAFAH1B1	1.20686e-230	0.284168	0.911	0.725	1.96778e-226	0	PAFAH1B1
CEP83	5.96871e-230	0.300193	0.977	0.862	9.73197e-226	0	CEP83
HNRNPU	3.62178e-229	0.30262	0.883	0.604	5.90531e-225	0	HNRNPU
LRIF1	1.08865e-228	0.298948	0.912	0.716	1.77505e-224	0	LRIF1
FAM13B	1.17178e-227	0.258309	0.679	0.432	1.91058e-223	0	FAM13B
ENSGALG00000014960	2.87625e-227	0.260334	0.672	0.428	4.68973e-223	0	ENSGALG00000014960
MTERF3	1.89136e-225	0.266181	0.746	0.449	3.08386e-221	0	MTERF3
EPS15	6.73981e-225	0.251934	0.689	0.448	1.09893e-220	0	EPS15
CCDC112	1.3893e-223	0.282666	0.763	0.529	2.26525e-219	0	CCDC112
SORCS2	5.68118e-222	0.368577	0.527	0.316	9.26316e-218	0	SORCS2
DNAJC16	1.15876e-221	0.265379	0.75	0.505	1.88935e-217	0	DNAJC16
HLCS	2.19364e-219	0.323937	0.859	0.626	3.57672e-215	0	HLCS
TNPO1	2.52076e-217	0.290038	0.892	0.597	4.1101e-213	0	TNPO1
MTURN	1.21423e-216	0.282732	0.842	0.6	1.9798e-212	0	MTURN
PELI3	1.76551e-216	0.27884	0.731	0.484	2.87867e-212	0	PELI3
RALGPS2	2.08793e-215	0.264313	0.904	0.735	3.40437e-211	0	RALGPS2
INPP5A	2.16348e-214	0.292811	0.52	0.307	3.52755e-210	0	INPP5A
PLXNA4	3.83785e-214	0.327949	0.677	0.447	6.25762e-210	0	PLXNA4
ABCC4	2.49317e-212	0.264929	0.623	0.393	4.06511e-208	0	ABCC4
OARD1	3.2783e-212	0.284956	0.893	0.659	5.34527e-208	0	OARD1
EMILIN2	1.23607e-211	0.344562	0.843	0.596	2.01542e-207	0	EMILIN2
OFD1	1.60382e-211	0.285189	0.777	0.546	2.61503e-207	0	OFD1
GPHN	1.83146e-209	0.356889	0.731	0.513	2.98619e-205	0	GPHN
ENSGALG00000020921	4.06031e-208	0.266033	0.97	0.847	6.62034e-204	0	ENSGALG00000020921
PPIB	2.08167e-205	0.317748	0.986	0.793	3.39416e-201	0	PPIB
ST13P5	1.74608e-204	0.308906	0.881	0.664	2.84698e-200	0	ST13P5
DERL1	2.23088e-204	0.268345	0.854	0.575	3.63745e-200	0	DERL1
CCDC65	3.59044e-203	0.290269	0.893	0.669	5.85421e-199	0	CCDC65
RASGEF1A	3.84693e-203	0.281824	0.794	0.531	6.27241e-199	0	RASGEF1A
DNAAF2	5.03793e-203	0.264004	0.78	0.538	8.21435e-199	0	DNAAF2
CCDC148	8.31178e-202	0.261357	0.957	0.825	1.35524e-197	0	CCDC148
SUN1	4.65354e-200	0.302186	0.953	0.74	7.5876e-196	0	SUN1
TVP23A	6.06973e-200	0.286416	0.987	0.857	9.8967e-196	0	TVP23A
RPLP2	3.40998e-199	0.309258	0.995	0.834	5.55997e-195	0	RPLP2
USP6NL	6.32507e-196	0.255669	0.886	0.69	1.0313e-191	0	USP6NL
UBE2J2	1.15442e-195	0.273119	0.895	0.682	1.88228e-191	0	UBE2J2
SLC25A5	4.52194e-195	0.308665	0.991	0.84	7.37302e-191	0	SLC25A5
SOX5	1.24123e-193	0.371733	0.659	0.451	2.02383e-189	0	SOX5
NXT2	1.29028e-193	0.264765	0.964	0.825	2.1038e-189	0	NXT2
PCMTD1	1.471e-193	0.25157	0.661	0.434	2.39846e-189	0	PCMTD1
SLC25A3	2.44416e-193	0.251529	0.882	0.67	3.98521e-189	0	SLC25A3
AKAP6	2.1995e-192	0.262527	0.376	0.199	3.58629e-188	0	AKAP6
EMC3	2.93362e-192	0.261434	0.824	0.592	4.78327e-188	0	EMC3
AAGAB	6.14102e-191	0.258883	0.827	0.593	1.00129e-186	0	AAGAB
PPP4R3C	1.1158e-189	0.268764	0.866	0.646	1.81931e-185	0	PPP4R3C
BBS12	1.50471e-189	0.310307	0.937	0.789	2.45343e-185	0	BBS12
SLC2A5	3.89648e-189	0.280023	0.882	0.598	6.35321e-185	0	SLC2A5
ZNF536	1.00758e-188	0.250215	0.628	0.404	1.64286e-184	0	ZNF536
NDUFV3	1.55452e-188	0.253898	0.873	0.617	2.53464e-184	0	NDUFV3
MRPL35	7.43837e-187	0.304734	0.78	0.56	1.21283e-182	0	MRPL35
ENSGALG00000038143	3.26192e-186	0.257962	0.928	0.764	5.31857e-182	0	ENSGALG00000038143
SOX6	1.077e-182	0.316751	0.903	0.724	1.75605e-178	0	SOX6
DIDO1	4.61333e-181	0.295483	0.99	0.815	7.52203e-177	0	DIDO1
PSMG1	2.4995e-179	0.264221	0.81	0.542	4.07543e-175	0	PSMG1
SPATA48	4.69921e-179	0.27501	0.962	0.761	7.66206e-175	0	SPATA48
CENPM	2.96457e-178	0.251952	0.981	0.882	4.83372e-174	0	CENPM
NPHP1	3.10077e-178	0.252974	0.835	0.609	5.05581e-174	0	NPHP1
EIF5	3.35752e-177	0.251696	0.996	0.904	5.47444e-173	0	EIF5
MAD2L1	9.39714e-177	0.253612	0.776	0.549	1.5322e-172	0	MAD2L1
RAB8B	8.82524e-176	0.264378	0.923	0.753	1.43896e-171	0	RAB8B
DDRGK1	2.03585e-175	0.273994	0.965	0.727	3.31946e-171	0	DDRGK1
DRC7	3.42012e-168	0.269469	0.966	0.804	5.57651e-164	0	DRC7
CDC40	7.84229e-166	0.252833	0.873	0.64	1.27868e-161	0	CDC40
KIF2A	6.89428e-162	0.252062	0.811	0.578	1.12411e-157	0	KIF2A
ROBO1	7.35052e-162	0.426602	0.8	0.657	1.1985e-157	0	ROBO1
CDC14A	1.2523e-160	0.28462	0.919	0.718	2.04187e-156	0	CDC14A
ENSGALG00000047773	1.22932e-158	0.251941	0.988	0.839	2.00441e-154	0	ENSGALG00000047773
SCFD1	1.62165e-154	0.265972	0.887	0.661	2.6441e-150	0	SCFD1
PLEKHA3	1.11899e-152	0.294026	0.989	0.756	1.82451e-148	0	PLEKHA3
CPA2	9.15221e-150	0.268762	0.986	0.614	1.49227e-145	0	CPA2
NPAS3	2.43303e-147	0.40384	0.36	0.21	3.96706e-143	0	NPAS3
NRXN3	1.20645e-146	0.421457	0.871	0.774	1.96712e-142	0	NRXN3
FBXO31	5.94902e-146	0.256561	0.958	0.737	9.69987e-142	0	FBXO31
PDE4D	8.33793e-126	0.274744	0.487	0.317	1.3595e-121	0	PDE4D
SMYD3	2.24505e-111	0.258198	0.287	0.161	3.66056e-107	0	SMYD3
CTNNA3	3.9547e-111	0.263435	0.946	0.845	6.44814e-107	0	CTNNA3
GABRG3	1.21596e-110	0.275434	0.853	0.685	1.98262e-106	0	GABRG3
CREM	1.34827e-70	0.258324	0.998	0.773	2.19835e-66	0	CREM
SYPL1	0	1.55593	0.988	0.464	0	2	SYPL1
PSMD1	0	1.34096	0.984	0.467	0	2	PSMD1
TM9SF2	0	1.11198	0.954	0.483	0	2	TM9SF2
ENY2	0	1.10622	0.998	0.543	0	2	ENY2
CPA2	0	1.0988	0.999	0.644	0	2	CPA2
UBE2H	0	1.09755	0.998	0.638	0	2	UBE2H
LSAMP	0	1.02985	0.998	0.857	0	2	LSAMP
APOO	0	0.999687	0.995	0.616	0	2	APOO
ARHGEF9	0	0.999306	0.943	0.464	0	2	ARHGEF9
NRN1L	0	0.99907	0.857	0.282	0	2	NRN1L
PARP12	0	0.998895	0.999	0.721	0	2	PARP12
H3F3B	0	0.996423	0.999	0.736	0	2	H3F3B
SPACA1	0	0.978134	0.999	0.803	0	2	SPACA1
LRRC59	0	0.968915	0.873	0.235	0	2	LRRC59
ERAP1	0	0.96249	0.992	0.737	0	2	ERAP1
TBC1D5	0	0.961976	0.941	0.492	0	2	TBC1D5
CCSER1	0	0.959743	0.954	0.595	0	2	CCSER1
SNTG1	0	0.945472	0.84	0.336	0	2	SNTG1
CENPM	0	0.940427	0.997	0.886	0	2	CENPM
PRKAR2A	0	0.937568	0.974	0.585	0	2	PRKAR2A
SBSPON	0	0.93154	1	0.748	0	2	SBSPON
ENSGALG00000016642	0	0.924757	0.94	0.411	0	2	ENSGALG00000016642
GOLM1	0	0.90601	0.998	0.631	0	2	GOLM1
ENSGALG00000034366	0	0.905848	0.999	0.641	0	2	ENSGALG00000034366
KRT13	0	0.894943	0.841	0.28	0	2	KRT13
ENSGALG00000043130	0	0.890057	0.961	0.662	0	2	ENSGALG00000043130
RBFOX2	0	0.889303	0.92	0.486	0	2	RBFOX2
ENSGALG00000047768	0	0.86411	0.998	0.604	0	2	ENSGALG00000047768
ENKUR	0	0.842258	0.999	0.634	0	2	ENKUR
CUEDC2	0	0.841289	0.916	0.511	0	2	CUEDC2
ARL3	0	0.837929	1	0.813	0	2	ARL3
RANBP3	0	0.830458	0.985	0.684	0	2	RANBP3
TIMM17B	0	0.811103	0.989	0.682	0	2	TIMM17B
LCA5	0	0.807903	0.989	0.638	0	2	LCA5
KDELR2	0	0.805674	0.995	0.605	0	2	KDELR2
ENSGALG00000016011	0	0.800607	0.952	0.511	0	2	ENSGALG00000016011
CREM	0	0.795387	1	0.793	0	2	CREM
ENSGALG00000015163	0	0.794557	1	0.861	0	2	ENSGALG00000015163
PMAIP1	0	0.789256	0.949	0.567	0	2	PMAIP1
PGPEP1L	0	0.786807	0.844	0.37	0	2	PGPEP1L
SGMS2	0	0.781567	0.906	0.424	0	2	SGMS2
AUTS2	0	0.779365	0.983	0.692	0	2	AUTS2
RNF114	0	0.777992	1	0.787	0	2	RNF114
CNN3	0	0.776523	0.969	0.629	0	2	CNN3
ACOT13	0	0.774039	0.86	0.361	0	2	ACOT13
DUSP28	0	0.766474	0.849	0.337	0	2	DUSP28
CBY1	0	0.764523	0.998	0.684	0	2	CBY1
EFHC2	0	0.761616	0.996	0.654	0	2	EFHC2
RNF4	0	0.761422	1	0.806	0	2	RNF4
ENSGALG00000048620	0	0.760237	0.904	0.396	0	2	ENSGALG00000048620
ENSGALG00000007570	0	0.757056	0.987	0.662	0	2	ENSGALG00000007570
CEP44	0	0.755778	0.985	0.568	0	2	CEP44
COX17	0	0.752516	0.997	0.586	0	2	COX17
DESI1	0	0.752224	0.999	0.807	0	2	DESI1
NRXN3	0	0.749794	0.987	0.752	0	2	NRXN3
ENSGALG00000048936	0	0.744883	0.997	0.808	0	2	ENSGALG00000048936
EMILIN2	0	0.741899	0.936	0.594	0	2	EMILIN2
H2AZ2	0	0.736406	0.999	0.732	0	2	H2AZ2
SUPV3L1	0	0.734505	0.866	0.357	0	2	SUPV3L1
ENSGALG00000004676	0	0.734102	0.999	0.886	0	2	ENSGALG00000004676
ENSGALG00000044866	0	0.722668	0.878	0.441	0	2	ENSGALG00000044866
ENSGALG00000014347	0	0.721859	0.998	0.793	0	2	ENSGALG00000014347
TM9SF2L	0	0.712413	0.912	0.452	0	2	TM9SF2L
LRRC61	0	0.711521	0.967	0.5	0	2	LRRC61
CETN3	0	0.710812	0.993	0.682	0	2	CETN3
SKIL	0	0.710681	0.926	0.545	0	2	SKIL
CFAP100	0	0.705428	0.995	0.732	0	2	CFAP100
RNF216	0	0.705091	0.992	0.75	0	2	RNF216
UQCRHL	0	0.705054	0.99	0.676	0	2	UQCRHL
MTERF3	0	0.704804	0.893	0.438	0	2	MTERF3
DIDO1	0	0.69971	0.998	0.828	0	2	DIDO1
BRD3	0	0.693737	0.995	0.808	0	2	BRD3
RSPH9	0	0.691209	0.999	0.639	0	2	RSPH9
MAD1L1	0	0.688443	0.975	0.74	0	2	MAD1L1
RBMS1	0	0.685312	0.962	0.573	0	2	RBMS1
MXD4	0	0.682815	0.973	0.637	0	2	MXD4
COQ7	0	0.677586	0.994	0.648	0	2	COQ7
C8orf88	0	0.674945	1	0.897	0	2	C8orf88
ANKRD26	0	0.670187	0.974	0.693	0	2	ANKRD26
GPC5	0	0.669962	0.978	0.686	0	2	GPC5
MCM10	0	0.669483	1	0.899	0	2	MCM10
C1QTNF12	0	0.668602	0.879	0.436	0	2	C1QTNF12
LRP1B	0	0.66647	0.918	0.512	0	2	LRP1B
OTUD7A	0	0.663486	0.941	0.556	0	2	OTUD7A
H2AFJ	0	0.656108	0.927	0.5	0	2	H2AFJ
NDUFAF4	0	0.654494	1	0.892	0	2	NDUFAF4
TBPL1	0	0.6522	0.998	0.7	0	2	TBPL1
FDX1	0	0.645239	0.975	0.524	0	2	FDX1
BRD1	0	0.640776	0.977	0.714	0	2	BRD1
GRM3	0	0.640696	0.84	0.428	0	2	GRM3
KCNG2	0	0.635309	0.966	0.654	0	2	KCNG2
SUN1	0	0.634241	0.984	0.751	0	2	SUN1
MSI2	0	0.632164	0.945	0.589	0	2	MSI2
C5H11orf74	0	0.631924	1	0.851	0	2	C5H11orf74
[truncated: 2,349 more rows]
