# Supplementary material for: Unique Sertoli cell adaptations support enhanced spermatogenesis in chickens
Source: J Anim Sci Biotechnol. 2025 Dec 10;16:170. doi: 10.1186/s40104-025-01304-8 (PMC12690856; doi:10.1186/s40104-025-01304-8)
Supplement: Supplementary file 2 — Additional file 2: Table S1. The sequences of siRNA and NC. Table S2. The primer sequences for RT-qPCR. Table S3. All markers of various cell types in chicken testes. Table S4. All markers of each type of germ cells in chicken testes. Table S5. All markers of each type of spermatogonia in chicken testes. Table S6. All markers of each type of spermatocytes in chicken testes. Table S7. All markers of each type of spermatids in chicken testes. Table S8. Top1000 genes in pseudotime of chicken germ cells. Table S9. Top1000 genes in pseudotime of chicken spermatogonia. Table S10. Top1000 genes in pseudotime of chicken spermatocytes. Table S11. Top1000 genes in pseudotime of chicken spermatids. Table S12. Markers of mature and immature Sertoli cells in chicken. Table S13. Markers of percursor and Leydig cells in chicken testes. Table S14. DEGs of mature Sertoli cells compared with immature in chicken testes. Table S15. DEGs of Leydig cells compared with percursor in chicken testes [file 40104_2025_1304_MOESM2_ESM.zip › Table S9.xlsx]

## Sheet: Table S9
Table S9. Top1000 genes in pseudotime of chicken spermatogonia
Gene	Clusters
PLXNA4	1
CELF2	1
CAMK1D	1
SUV39H2	1
CACNA2D1	1
HGF	1
MAGI2	1
LAMB1	1
TAFA5	1
GRM8	2
DOCK4	1
IMMP2L	1
PDZRN4	1
ADAMTS20	1
ENSGALG00000009603	1
DBX2	1
ANO6	1
GRIP1	1
KCNC2	1
CSRP2	2
NAV3	1
SYT1	1
RPS16	2
PTPRQ	1
MYF6	2
PPFIA2	1
ENSGALG00000011747	1
HIST1H103	1
HIST1H111R	1
CKAP4	3
PTN	1
CALD1	1
PIK3C2G	1
PDE3A	1
SMC1B	3
ANO2	1
CD9	1
ENSGALG00000048910	3
GAPDH	3
TPI1	3
YBX3	1
LSAMP	1
EPHA3	1
ROBO1	1
ROBO2	1
NCAM2	1
ENSGALG00000015822	1
CBR3	1
HMGN1	2
DSCAM	1
DMD	2
IL1RAPL1	1
SAT1	3
TMSB4X	2
NLGN4Y	1
CD99	3
ECRG4	1
GCC2	3
NALCN	3
GPC5	1
ENSGALG00000016908	1
ENOX1	1
TPT1	1
POSTN	1
DCLK1	1
HMGB1	3
SHISA2	1
GRIA4	1
SMCO4	1
FAT3	2
RPS3	2
HBE	1
PTH2R	1
CRHR2	1
ACVR2B	1
DPP6	1
PTPRN2	1
DIP2C	1
NEBL	1
PLXDC2	1
VIM	1
ZNF804B	1
CDK6	1
ETV1	2
DGKB	1
ENSGALG00000010854	1
ENSGALG00000010901	1
TAX1BP1	3
CREB5	1
ENSGALG00000011164	1
ENSGALG00000011283	1
UBE2E2	1
RPL15	3
RARB	1
RBMS3	1
TRIM71	1
LZTFL1	3
2024-09-07	1
BBS9	3
PDE1C	2
STK17A	1
CNTNAP2	1
KCNG2	1
NFATC1	1
KIAA0319	1
CDH20	1
ENSGALG00000012941	1
ADCY2	1
FHOD3	1
TSHZ1	1
PTPRM	1
ADCYAP1	1
COLEC12	1
C2H8ORF22	1
SNTG1	1
XKR4	1
KCNB2	1
CTHRC1	2
CSMD3	1
EIF3H	3
KCNQ3	1
RPLP1	2
TSNARE1	2
ADGRB1	1
LY6E	2
MDH1	3
RAB1B	3
2024-03-01	1
USH2A	1
BATF3	1
MCFD2	2
CALM2	3
DAAM2	1
SMYD3	1
KIF26B	1
AKT3	1
RGS7	1
ENSGALG00000031427	1
SMOC2	1
PDE10A	1
PRKN	1
MTHFD1L	1
AKAP12	1
ENSGALG00000013505	1
MAP7	1
SGK1	1
MOXD1	1
NKAIN2	1
GJA1	2
SLC35F1	1
GRIK2	1
FILIP1	1
COL9A1	1
DST	1
CSMD1	1
MYT1L	1
PBK	3
FDFT1	3
TMSB15B	2
ENSGALG00000006851	1
DACH2	3
ENSGALG00000007028	1
ARHGEF9	1
ENSGALG00000007976	1
IL1RAPL2	1
AFF2	2
SFRP2	2
2024-03-01	1
MSMO1	3
TLL1	1
HHIP	1
ENSGALG00000043861	1
ENSGALG00000010316	1
CCSER1	1
ENSGALG00000047741	1
GRID2	1
TENM3	1
AGA	1
GALNTL6	1
SCD5	3
CG-16	1
KIAA1109	3
CAMK2D	1
BMPR1B	1
H2AFZ	3
ENSGALG00000046550	1
FAT1	1
SGCZ	1
CRACD	1
KIT	1
UCHL1	1
ENSGALG00000044225	1
PCDH7	1
PPARGC1A	1
KCNIP4	1
SLIT2	1
LDB2	2
NSG1	1
SORCS2	1
ABLIM2	1
FGFR3	1
ATOH8	1
SETBP1	1
ENSGALG00000003605	3
EMB	3
FST	1
GZMA	1
PDE4D	1
ELOVL7	1
MAST4	1
ENSGALG00000004339	1
IQGAP2	1
PTPRD	1
PSIP1	3
BNC2	1
ALDH1A1	1
TLE1	1
HABP4	3
ADAMTS19	1
NRG1	1
MCTP1	1
ENSGALG00000043556	1
MEF2C	1
CCDC125	2
GRIN3A	1
PLPPR1	2
PALM2AKAP2	1
GNG10	1
PTGR1	1
TXN	2
IFT74	3
XPA	2
GAS2	1
ANO3	1
ENSGALG00000012103	1
ENSGALG00000022206	3
RPS13	2
CD81	2
BRSK1	1
FTH1	1
SHANK2	1
LRRC4C	1
MDK	1
EXD1	3
RGS6	1
RAD51B	1
ATP6V1D	3
SPRED1	1
NPAS3	1
NRXN3	1
DDX24	1
CKB	3
ENSGALG00000011687	2
FN1	1
EEF1B2	2
ENSGALG00000035237	1
RAPGEF4	1
MYO3B	1
GRB14	2
IGFBP2	2
CNTNAP5	1
TSN	2
MYLK	1
TMEM163	1
THSD7B	1
LRP1B	1
KYNU	1
ARHGAP15	1
DAPL1	1
GRID1	1
ENSGALG00000045754	1
RET	1
PCDH15	2
CTNNA3	1
HNRNPH3	3
LRMDA	1
ADGRA1	1
PGAM1	3
NEURL1	1
ATRNL1	1
GFRA1	1
DPYD	1
AK5	1
PRDX1	2
TRABD2B	1
BEND5	1
JUN	3
GADD45A	3
ZBTB38	2
PPP1R2	3
CLDN1	1
NLGN1	1
ENSGALG00000006241	3
NMB	3
UBL7	3
CRABP-I	1
ENSGALG00000035935	1
WDR72	1
DUT	2
AGBL1	1
GPX1	2
ENSGALG00000030908	1
TIMP4	2
ENSGALG00000036916	2
HDAC11	3
WNT5A	1
HMCES	3
PTPRG	1
SUCLG2	1
FOXP1	2
CNTN4	2
MT4	3
MT3	3
VAT1L	1
WWOX	1
CDH13	1
RPL13	3
TENM2	1
GABRA1	2
GABRB2	2
TRPC7	1
TGFBI	1
HSPA4	3
PDGFA	1
ARL6IP1	3
EMP2	2
RBFOX1	1
PTPRT	2
EYA2	1
KCNB1	1
CDH4	1
SALL4	1
STX2	2
RIMBP2	1
ENSGALG00000002671	1
CA10	1
ATP6V1G1	3
CNTRL	3
AUTS2	2
C1QBP	2
TXNDC17	2
ENSGALG00000031518	3
FAU	3
ATP5B	3
NTM	2
HSPA8	3
REXO2	3
PTS	2
HMGN4	3
STMN1	3
QPRT	3
ENSGALG00000051459	2
LRRTM4	1
CALR3	3
S100A11	2
ENSGALG00000050132	1
MALRD1	1
GABBR2	1
DGKI	1
FGF14	1
ADARB2	1
ENSGALG00000054680	1
ST18	1
NKX2-4	1
TPO	1
LINGO2	1
ENSGALG00000033320	3
PCDHAC1	1
ANK3	1
SMC6	3
ENSGALG00000043584	1
DIO2	1
FRMPD4	2
ENSGALG00000010722	1
ENSGALG00000013155	1
DDX4	3
DLGAP1	1
SLC24A2	1
TDRD9	2
SORCS1	1
PRKD1	1
RPS23	2
PLCB1	1
DHCR24	3
ENSGALG00000010222	3
OPCML	2
CALCR	1
MYH10	2
ADAMTSL1	1
CBLN2	1
VDAC2	3
EPHA5	1
TGFB1	3
CA3B	1
ATP6V1E1	3
KIAA1549L	1
SEMA6D	1
ARHGAP24	1
SMOC1	1
IFIH1	1
CLGN	3
ADAMTS9	1
PLCL2	1
CCND2	2
AFF3	1
ENSGALG00000048226	2
CAPN6	1
BRINP1	2
IKZF1	2
CTSC	1
CDH11	1
KCNK13	1
B3GAT2	1
NR3C2	1
DNAJC3	1
IFT81	3
RB1	3
KCTD8	1
SATB1	1
SIKE1	2
SNCAIP	1
YBX1	3
SLIT3	1
CLCN1	1
TUBB6	1
RPL26L1	3
SSBP2	3
ZNF827	1
TAFA2	1
PARD3	1
MPDZ	1
FAM3B	1
SULF1	1
PRIMA1	1
PPIA	3
RYR2	1
TIMM13	2
OSBPL6	1
PRTG	1
COL12A1	1
SERBP1	3
KCNQ5	1
FSTL4	1
DNAJC9	1
ARL14EP	3
FHIT	1
FKBP9	1
RPL27A	2
SERPINH1	1
NR0B1	1
CISD1	1
RUNX1T1	1
RTN1	2
PDGFD	1
GPM6A	1
LHFPL6	1
KIDINS220	3
RPL9	2
SLC38A1	1
ZC3HAV1	1
TOP2A	3
RPL22L1	3
RPS8	3
ELAVL2	2
ENSGALG00000047953	3
ENSGALG00000054848	2
RELN	1
EXOC1	3
SEMA3E	2
TPPP	1
LMO3	1
LMO7	1
CSDE1	2
MPPED1	1
ANKS1B	1
SUSD1	1
INPP4B	1
CNTN5	1
TMEM158	1
SH3KBP1	1
GRIN2A	2
FTO	2
KDM3A	3
ISL2	1
SNAP91	1
ENSGALG00000006203	3
GLI3	1
CRELD2	1
ENSGALG00000015183	1
CLVS2	1
RHAG	1
SPOCK1	2
CARMIL1	1
HSPE1	2
GBE1	1
RIMS2	1
ANXA5	1
LRP8	2
TUBA1B	2
GLO1	2
ST3GAL1	1
NEFL	2
ECH1	3
LSM3	2
SDK1	1
SRI	1
TMEM9B	3
ADGRG2	2
CACNA2D3	1
RPL31	3
ARPC5	2
TMPRSS7	1
FIBIN	1
ATP6V1C1	3
STXBP6	1
ARL8BL	1
AIF1L	1
TCP11L1	3
ENSGALG00000015307	1
VWC2	1
SNTG2	1
NPM1	3
STMN2	2
GLIS1	2
FAM169A	1
ELMO1	1
SEMA5A	1
CKMT1B	3
ENSGALG00000052354	3
MESDC2	3
CEP19	3
SMC3	3
TOMM22	2
ENSGALG00000049721	3
KALRN	1
NOX4	1
ATP8A1	1
NRXN1	1
MGLL	1
MOV10L1	1
ESRRG	1
ENKUR	3
DLGAP2	1
ENSGALG00000051132	1
MEIS2	1
FAM184B	3
MANSC4	1
KIAA1217	1
GLRA3	1
TRPA1	1
ENSGALG00000015531	1
SPTLC3	1
LHFPL2	1
BCAP29	3
TJP2	1
FBN2	1
ENSGALG00000013528	2
S100A10	3
PPP3CA	1
PDIA4	1
ENSGALG00000009809	1
EIF3J	3
RPL36AL	3
ENSGALG00000028135	2
UQCRC2	3
ND4	3
HMGB3	3
PAPPA	2
CTNNA2	1
FAM135B	1
PTK2	2
ZC3H15	3
CDH6	1
GXYLT1	1
FER1L6	1
CACNB2	1
KHDRBS2	1
ADAMTS18	1
NAP1L4	3
TBXAS1	2
BTBD10	3
NETO1	1
NEFM	2
THUMPD3	3
FBLN1	1
CLNS1A	3
VPS13C	3
DNAJC8	3
ENSGALG00000008054	1
PCSK2	1
ARF4	3
ENSGALG00000042992	1
FAM192A	3
KDM5B	3
GRIK1	1
ENSGALG00000047357	1
TRIB2	1
COL3A1	2
SEMA3A	1
COII	3
PARK7	3
HVCN1	1
PLOD1	1
ENSGALG00000031869	1
ITGB8	1
SHC3	1
RPL7A	3
SOX17	1
GLIS3	1
TRPS1	3
ENSGALG00000054270	1
COL4A1	1
ITGB1	2
ENSGALG00000042388	1
TMED5	1
XRCC5	2
DHFR	1
ENSGALG00000038930	1
TRPT1	3
GLI2	2
ENSGALG00000040995	1
ENSGALG00000026299	1
ELP4	3
ENSGALG00000016471	1
ENSGALG00000049136	3
GALNT18	1
RAB2A	3
DYNLT1	3
PDCL	3
ISOC1	1
FXR1	3
PENK	1
ENSGALG00000029012	1
FABP3	1
ARGLU1	3
RSPO3	1
TANGO2	3
TMEM132B	2
ENSGALG00000035769	3
CHRM3	1
APBA1	3
AP5S1	3
CNTFR	2
SYTL5	2
GABRA5	1
TAFA1	1
TMCC3	1
N6AMT1	1
CUL3	3
LNPEP	1
ALG12	1
ENSGALG00000005257	1
CYTB	3
ENSGALG00000015418	1
ENSGALG00000051796	1
SUPT3H	1
CRIM1	1
ATP6V0B	3
IGF2BP2	1
UGT8	3
FDPS	3
GCNT1	1
GRIA2	2
COL6A2	1
ENSGALG00000045199	1
RDX	2
PTPRF	1
EIF1	3
ENSGALG00000004509	3
DPF3	1
CDH8	1
PDIA5	2
C15H12orf49	1
PHIP	1
LAMP3	2
ENSGALG00000010718	1
SLC4A7	1
IGF2BP3	2
SCN3A	1
CAMK4	1
BRD2	3
ENSGALG00000032718	1
TAF3	3
LSM5	2
SERTM1	1
SBSPON	2
ITGB1BP3	1
ENSGALG00000043329	3
SSBP1	1
DOCK5	2
NPY5R	1
ACTB	2
RPS6	3
ENSGALG00000046863	1
ENSGALG00000004503	1
RPL6	3
MTIF2	3
HECW1	1
CNBP	2
RPL8	3
ENSGALG00000053046	1
PPEF1	1
PSMA4	3
ADGRL4	1
PCBD2	1
MAL2	1
APBB1IP	1
KCNIP1	2
EPHB6	1
TCF7L2	1
MAML2	1
LTBP1	1
ZFPM2	1
CARD11	1
PLPPR5	1
SCOC	1
RPS10	3
AFAP1	1
NEIL2	1
CFLAR	1
ACTC1	1
BEND6	1
ITGA2	1
ENPP2	1
LAMA3	1
WNK2	1
PRELID3A	3
GNLY	3
ENSGALG00000052053	1
KIF6	1
LUC7L3	3
TEN1	2
DPP10	1
ENSGALG00000039205	3
SCEL	1
ENSGALG00000026970	1
HSP90AB1	3
HSPD1	2
ENSGALG00000041812	3
RNF212	3
CYP2R1	1
TTC39A	2
KIF3B	3
MDGA2	2
C1orf21	2
TRABD2A	1
EDIL3	2
TBPL2	1
LRWD1	3
DIAPH3	3
RBM3	3
SH3GL2	1
ESF1	2
IQSEC1	2
EBF2	2
MTPN	1
C12orf75	1
ALCAM	1
CHCHD10	1
MID1IP1	3
SLC31A1	1
SKA2	3
MOK	3
COPS5	3
BUB1B	3
RPL10A	3
RPL29	2
CXXC4	1
DPYS	1
PROK2	1
RPL11	2
TTC29	1
ENSGALG00000004804	1
TOLLIP	3
LUM	1
RPGR	3
ENSGALG00000034584	1
M6PR	1
ADGRL2	1
ENSGALG00000047491	2
ASIC2	2
PLEKHA3	1
DOCK3	3
ELAVL4	2
HORMAD1	3
F13A1	1
TMEM26	1
ERC2	1
SET	3
TOX	1
RPS28	2
SYNDIG1	1
ADCY7	1
SAP18	3
ENSGALG00000026768	1
SPEF2	3
PCOLCE2	1
ATP6	3
SHISA9	2
RNASET2	1
ENSGALG00000039958	3
KCND2	1
ENSGALG00000051831	1
MAPK12	1
WBP1L	1
CASP7	2
NET1	1
LURAP1L	1
C14orf2	3
GLRA2	1
MYL3	1
BCAS3	1
MYO1B	1
STXBP5	1
RBX1	3
SLC38A2	1
DCN	1
CHD5	3
ATP9A	1
LEF1	1
SLC25A5	3
TRIM2	1
RPS15	3
TFPI2	1
SVBP	3
SSR1	2
ETV5	1
HTR1B	1
NSMCE2	3
CPE	1
ENSGALG00000048034	3
CHMP4B	3
ASF1A	3
ABHD14B	3
ARAP2	1
CGNL1	1
NDUFA2	3
PRRC2C	3
RFKL	3
ENSGALG00000009044	1
ENSGALG00000046830	3
MYCN	2
MAP6	1
ELAPOR2	1
ENSGALG00000041422	2
ENSGALG00000022976	1
PSMC5	3
AFAP1L2	1
ENSGALG00000042129	3
BLCAP	3
DNMT1	2
HHLA2	1
KCNH7	1
RPL18A	2
SOD1	2
STX18	1
EVL	1
ADGRL3	1
PTPRK	1
MYOM2	1
LRPAP1	2
CFAP20DC	1
ANP32B	2
TMEM243	1
EBF1	1
TM2D2	3
SCUBE1	2
GAS6	1
RHOJ	1
ENSGALG00000052052	1
FAT4	1
ADCY8	1
CALN1	1
TRA2A	3
ZNF521	1
CALB2	1
NTRK3	1
GLP1R	1
TMEM178B	1
DYNLL2	3
FBN1	1
ENSGALG00000004704	2
PTPRR	1
RPS15A	3
ENSGALG00000050676	1
OPN5L1	1
KCNJ15	1
CASR	1
ENSGALG00000030718	1
SPOCK3	2
KIAA1143	1
SEMA3C	1
KCNQ2	2
ENSGALG00000007381	3
KHDRBS3	1
NRP1	1
CNTN6	2
EPHA7	1
BNIP3L	3
SECISBP2L	3
SPATA48	2
EXFABP	1
CD36	1
EFEMP1	1
PEBP1	3
ENSGALG00000054023	3
NKAIN3	1
THEM4	3
ARPP21	1
LHFPL3	1
OTUB1	3
MICAL2	2
DPYSL3	2
ADAMTS12	1
CALR	3
APOA1	2
ENSGALG00000052970	1
SCN3B	2
ZNF804A	1
KIF16B	3
SCN9A	1
CDK14	1
LPP	1
ENSGALG00000034119	1
LRATD1	1
CST3	3
MARK3	3
NRCAM	1
LRRC3B	2
RPS3A	3
MORF4L2	3
CADM1	2
SCD	1
TMEM131L	2
COBLL1	1
APLP2	3
FAM107B	1
GRIN2B	1
SNTB1	1
FRZB	1
ENSGALG00000011528	3
ST8SIA6	1
ENSGALG00000035365	3
ZPBP	2
MAF	1
NEUROD6	1
TNC	1
ENSGALG00000041475	3
AKR1B10	1
BPGM	1
JAK2	1
BFSP1	1
ENSGALG00000033862	1
CHL1	1
H3F3C	3
TMEM223	3
RORA	3
TGFB2	2
ABCG1	1
OARD1	2
GRHPR	2
SLC18B1	1
CPLX1	1
ATAD5	3
UBLCP1	3
MCAM	1
PDE7B	1
YAF2	3
KTN1	3
SLC13A5	1
TMEM150C	1
CTSV	3
HAGH	3
LIMD2	2
WDR1	1
RPRM	1
EML5	1
BCL2	1
RAD23A	3
HIVEP3	2
IGFBP7	2
ENSGALG00000007131	2
EIF4EBP2	1
ENSGALG00000027334	1
NMI	3
TMEM59	3
ENSGALG00000006723	3
ITGA9	1
TNFRSF1B	1
ENSGALG00000048656	1
HNRNPH2	3
AKR1B1	2
LDHA	1
DND1	1
CA9	2
CFAP36	1
MLC1	1
HMGB2	3
KIAA1524	3
PTPRB	1
